# Supplementary material for: Microglia morphological response to mesenchymal stromal cell extracellular vesicles demonstrates EV therapeutic potential for modulating neuroinflammation
Source: J Biol Eng. 2024 Oct 17;18:58. doi: 10.1186/s13036-024-00449-w (PMC11488223; doi:10.1186/s13036-024-00449-w)
Supplement: Supplementary file 3 — Supplementary Material 3 [file 13036_2024_449_MOESM3_ESM.xlsx]

## Sheet: Sheet1
Features
Cell area
Cell compactness
Cell solidity
Cell minor axis length
Cell perimeter
Cell aspect ratio
Cell form factor
Cell mean radius
Cell major axis length
Cell Perimeter/Area
Nucleus area
Nucleus compactness
Nucleus solidity
Nucleus minor axis length
Nucleus perimeter
Nucleus aspect ratio
Nucleus form factor
Nucleus mean radius
Nucleus major axis length
Nucleus Perimeter/Area
Nucleus area/Cell area
