# Supplementary material for: Microglia morphological response to mesenchymal stromal cell extracellular vesicles demonstrates EV therapeutic potential for modulating neuroinflammation
Source: J Biol Eng. 2024 Oct 17;18:58. doi: 10.1186/s13036-024-00449-w (PMC11488223; doi:10.1186/s13036-024-00449-w)
Supplement: Supplementary file 4 — Supplementary Material 4 [file 13036_2024_449_MOESM4_ESM.xlsx]

## Sheet: Unprimed vs Positive DAA Result
rownames.sigOE_ordered.	ID	logFC	CI.L	CI.R	AveExpr	t	P.Value	adj.P.Val	B	threshold		KEGG_FC_GAMMA_R_MEDIATED_PHAGOCYTOSIS	BIOCARTA_G2_PATHWAY	BIOCARTA_GABA_PATHWAY	BIOCARTA_PYK2_PATHWAY	BIOCARTA_TGFB_PATHWAY	BIOCARTA_TNFR1_PATHWAY	PID_HDAC_CLASSIII_PATHWAY	PID_RET_PATHWAY	PID_IGF1_PATHWAY	PID_EPHA2_FWD_PATHWAY	PID_RAC1_PATHWAY	PID_FAK_PATHWAY	PID_HES_HEY_PATHWAY	REACTOME_DAG_AND_IP3_SIGNALING	REACTOME_DEGRADATION_OF_THE_EXTRACELLULAR_MATRIX	REACTOME_SEMAPHORIN_INTERACTIONS	REACTOME_SIGNAL_AMPLIFICATION	REACTOME_THROMBIN_SIGNALLING_THROUGH_PROTEINASE_ACTIVATED_RECEPTORS_PARS	REACTOME_PLATELET_HOMEOSTASIS	REACTOME_ADVANCED_GLYCOSYLATION_ENDPRODUCT_RECEPTOR_SIGNALING	REACTOME_INTEGRATION_OF_PROVIRUS	BIOCARTA_NEUTROPHIL_PATHWAY	REACTOME_COENZYME_A_BIOSYNTHESIS	REACTOME_CARDIAC_CONDUCTION	REACTOME_ION_HOMEOSTASIS	REACTOME_RHO_GTPASES_ACTIVATE_PKNS	REACTOME_JOSEPHIN_DOMAIN_DUBS	REACTOME_DNA_DOUBLE_STRAND_BREAK_RESPONSE	REACTOME_INTERLEUKIN_4_AND_INTERLEUKIN_13_SIGNALING	REACTOME_PI5P_REGULATES_TP53_ACETYLATION	REACTOME_RAB_GERANYLGERANYLATION	REACTOME_MET_PROMOTES_CELL_MOTILITY	REACTOME_REGULATION_OF_PTEN_MRNA_TRANSLATION	REACTOME_PLASMA_LIPOPROTEIN_CLEARANCE	REACTOME_PHENYLALANINE_METABOLISM	REACTOME_ACTIVATED_NTRK2_SIGNALS_THROUGH_CDK5
1345	RRM2	-4.40716	-7.88175	-0.932572	16.4292	-3.1299	0.0212684	0.0718044	-3.93262	TRUE
2319	NUP37	-3.11159	-3.66339	-2.55979	19.0297	-13.9147	1.12578e-05	0.00299684	4.25736	TRUE		VASP	WEE1	GABARAP	RAC1	SMAD7	TNFRSF1A	HDAC4	PDLIM7	AKT1	SRC	NCKAP1	RRAS	PTF1A	PRKAR2A	COL23A1	PAK3	GNB4	F2RL3	ATP2B1	HMGB1				HIPK2	ATP2A3	H2AFV	RAD23A	UBE2I	HSP90AA1		RAB2A	LAMA1		LIPA
1260	EDIL3	-3.10588	-4.2401	-1.97166	18.0918	-6.75713	0.000591102	0.0139249	0.178164	TRUE																COL6A5									KCNE1
2650	NKPD1	-2.52505	-3.58443	-1.46566	25.8523	-5.88153	0.00120828	0.0184526	-0.713132	TRUE
2234	SYF2	-2.2285	-2.86834	-1.58867	15.0244	-8.59448	0.000163799	0.0080747	1.51918	TRUE		HCK										MAP2K3	BRAF			CAPN9	CDK5R1			PPP2R5E					FGF13	ORAI1	HIST1H3D		HIST1H4J	IL13RA1		RAB1B
1699	GBA1	-2.142	-2.63811	-1.64589	20.551	-10.654	5.03033e-05	0.00522922	2.76882	TRUE		FCGR2A			MAP3K1		LMNA	TUBB2A	DOK1	CRK		PIP5K1C	ELMO1	AR	PRKCA	COL9A3	SEMA5A	GNB2	GNG12	PPP2R1A					NOS1	FXYD6	RHOB		BARD1	GATA3		RAB17	RAC1		LIPC
2027	TRIP6	-2.09863	-2.77366	-1.4236	20.3406	-7.67161	0.000302106	0.0101798	0.887231	TRUE		LIMK2														ADAM17				PDE2A					SCN3A		HIST1H3A			IL6R
1922	ACP1	-2.08158	-3.39604	-0.76712	20.0079	-3.9077	0.00846228	0.0457858	-2.84846	TRUE
2508	GRN	-2.07328	-2.63522	-1.51133	23.6644	-9.10411	0.000119667	0.00735128	1.81878	TRUE		PLD1										BAIAP2	MAPK9	CAMK2D		SPP1	ERBB2			GNG11					KAT2B	ATP2A2	SFN		UBE2V2	STAT1		RAB39B	COL5A2
2100	SH3BP4	-1.9442	-3.57765	-0.31076	18.723	-2.93706	0.0271115	0.0847075	-4.20253	TRUE
2012	AGK	-1.90289	-2.37495	-1.43083	20.325	-9.94689	7.3575e-05	0.00631796	2.33585	TRUE		CFL1							GFRA1			MAP2K4	RAP1A	EP300	PRKACG	MMP15	ARHGEF11	GNAT3	SRC	PDE10A					SLC8A3	CAMK2G	HIST1H4H		SMARCA5	OPRM1		RAB1A	COL3A1		APOBR
2134	USP48	-1.80768	-2.59413	-1.02123	18.9602	-5.67186	0.00145121	0.0198109	-0.976077	TRUE
1811	SLK	-1.74958	-2.96373	-0.535424	19.4287	-3.55578	0.0126926	0.0552088	-3.37827	TRUE
1921	SKIC3	-1.7346	-2.27104	-1.19816	19.2572	-7.97906	0.000244727	0.00949195	1.02066	TRUE		PLA2G4F														CAPN10				GNG4					TRPC1		HIST1H2BM		HIST1H4L	MCL1
1479	FMR1	-1.67153	-2.59441	-0.748645	18.842	-4.46933	0.0046071	0.0343281	-2.19013	TRUE
2353	MRPL40	-1.62407	-2.80066	-0.447487	18.2798	-3.40609	0.0151693	0.0599367	-3.51783	TRUE
2202	HSDL2	-1.60024	-1.88969	-1.31079	19.4434	-13.6424	1.25876e-05	0.00304621	4.14707	TRUE		AKT1	ATR		MAPK1	TGFBR1	CASP2	BAX	PRKCA	CRKL	SHC1	ARPC4	GRB7	MYOD1	PDE1A	LAMA3	HSP90AA1	PLA2G4A	GNG13	MRVI1	CAPZA2				CACNB1	SRI	KDM4C	PRKN	EYA1	MMP2		RAB3D	MET		HDLBP
2078	MRPS9	-1.56091	-2.8001	-0.321726	19.5417	-3.10825	0.0218499	0.0732953	-3.91873	TRUE
2644	DAGLB	-1.55755	-1.9036	-1.21151	16.6936	-11.1067	3.9909e-05	0.00466188	3.0033	TRUE		ARPC3	EP300		MAP2K4		TRAF2	KAT2B	FRS2	GRB2		IQGAP1	RAP1B	CREBBP	CAMK2G	LAMB1	MYH14	GNG4	AC093503.1	P2RX6					CACNA1S	ATP1B2	NCOA2		KDM4B	TGFB1		RAB9A	TNS4		VLDLR
2412	ARL2	-1.54812	-2.39113	-0.705116	18.645	-4.53157	0.00431916	0.0339646	-2.18871	TRUE
1969	OCC1	-1.5165	-2.16207	-0.87094	21.2237	-5.79668	0.00130049	0.0190888	-0.844584	TRUE
1276	KRT2	-1.5024	-2.45421	-0.550589	19.7731	-3.89502	0.00858393	0.0458692	-2.92016	TRUE
2608	PTEN	-1.49173	-2.21825	-0.765211	17.5365	-5.06661	0.0025356	0.0271075	-1.5436	TRUE
2004	NOSIP	-1.47764	-2.50183	-0.453445	20.3018	-3.56009	0.0126282	0.0551423	-3.37263	TRUE
2461	NDUFS8	-1.45582	-2.32986	-0.581781	18.697	-4.11009	0.00676038	0.0411764	-2.68492	TRUE
2187	MRPL41	-1.44785	-2.81266	-0.0830313	19.5623	-2.61772	0.0409891	0.109882	-4.58778	TRUE
2040	NPC1	-1.44237	-1.82592	-1.05882	19.3674	-9.27956	0.000107795	0.00735128	1.88787	TRUE		CRKL							RASA1			NOXA1	CAPN2	MAML2	PRKX	NID1	CD72			ITPR2					SCN1B	STIM1	KLK2		RNF168	IL1A		RAB41	LAMB3
1017	SUN2	-1.42111	-2.07479	-0.767428	20.3887	-5.36458	0.00191575	0.0229068	-1.21441	TRUE
2074	PDCL3	-1.40105	-1.80178	-1.00031	18.9322	-8.6271	0.000160463	0.00805946	1.50672	TRUE		INPP5D										WASF1	PXN			CTSL	CFL1			GUCY1A2					ATP1B2	FXYD1	HIST1H4J		HIST1H4C	LAMA5		RAB37
2060	SCAMP1	-1.39642	-2.16312	-0.629713	18.6548	-4.4943	0.00448903	0.0343281	-2.23151	TRUE
2304	VMP1	-1.38019	-2.27317	-0.487211	19.6843	-3.81392	0.00940999	0.0482647	-2.95149	TRUE
2417	DOCK5	-1.36548	-1.92643	-0.804524	18.2178	-6.00665	0.00108566	0.0174826	-0.537431	TRUE
2286	POMK	-1.36434	-2.04368	-0.684994	17.7358	-4.95573	0.00282256	0.0285466	-1.67027	TRUE
1254	ACOX1	-1.35793	-2.07877	-0.637095	21.3729	-4.64854	0.00383156	0.0322818	-2.05575	TRUE
2191	ATP6V1D	-1.34189	-2.20087	-0.482916	21.0528	-3.85489	0.0089821	0.046883	-2.99845	TRUE
2140	FTL	-1.32202	-1.88479	-0.759253	21.241	-5.79674	0.00130043	0.0190888	-0.814324	TRUE
2376	RAB23	-1.32187	-1.59038	-1.05336	18.6691	-12.148	2.41825e-05	0.00402337	3.49862	TRUE		PIP5K1B	CDKN2D		MAP2K2	TGFB3	DFFA	FHL2	PTK2	HRAS	PTK2	ACTR2	RASA1	YY1	PLCG1	COL5A3	DPYSL2	GNAI1	GNA12	P2RX5					ATP2B1	DMPK	YWHAH		NSD2	HMOX1		RAB35	FN1		APOE
1785	BCAS2	-1.31817	-1.69486	-0.94147	20.632	-8.63483	0.000159684	0.00805946	1.50813	TRUE		PRKCD										PIP5K1A	KLF8			ADAMTS8	RND1			ITPR1					AKAP9	FXYD7	HIST1H3J		HIST3H2BB	LBP		RAB43
2496	L2HGDH	-1.31682	-1.7656	-0.868041	16.6543	-7.24048	0.00041095	0.0114162	0.511701	TRUE		PIK3R1														CASP3									CACNG2					JUNB
2262	CUX1	-1.31611	-2.26009	-0.372143	17.6129	-3.4404	0.0145575	0.0589835	-3.47588	TRUE
1844	MFF	-1.31486	-1.70649	-0.92324	21.2238	-8.28488	0.000199817	0.00844269	1.26136	TRUE		DNM1														FBN2	PLXNB3			GNG3					FXYD6		H2BFS		HIST1H4K	FGF2		CHML
2130	MOB1A	-1.31222	-2.26886	-0.355592	18.8058	-3.38484	0.0155625	0.060302	-3.60109	TRUE
2257	TRMT6	-1.3118	-1.76811	-0.855483	20.3136	-7.09378	0.000457897	0.0120417	0.411962	TRUE																MMP10									NPR1					NDN
2055	GRWD1	-1.3103	-2.15057	-0.470033	19.6989	-3.84794	0.00905315	0.047023	-2.94366	TRUE
2147	CWC27	-1.30523	-2.44482	-0.165636	22.2269	-2.82626	0.031244	0.092504	-4.33082	TRUE
1826	LARP4B	-1.30088	-2.1029	-0.498864	19.3834	-4.00247	0.00761178	0.0428384	-2.81594	TRUE
2014	DNAJC3	-1.30024	-1.81504	-0.785446	19.7343	-6.23252	0.000898751	0.016086	-0.307331	TRUE
2290	PUS1	-1.29303	-2.17962	-0.406438	18.9833	-3.59882	0.0120662	0.0537776	-3.32282	TRUE
1240	TBCE	-1.29282	-1.64346	-0.942175	21.6445	-9.09798	0.000120109	0.00735128	1.77072	TRUE		ARPC5L										ATF2	RHOA	HIF1A		PLG	RHOB			GNGT1					FGF12	SLC8A1	HIST1H2AC		UBB	OPRD1		RAB8B
2450	AKAP8	-1.29191	-2.14886	-0.434967	18.3175	-3.7201	0.0104787	0.0503506	-3.12762	TRUE
1770	PC	-1.27108	-2.01222	-0.529944	19.2051	-4.23203	0.00592258	0.0383334	-2.49593	TRUE
1932	SNX27	-1.27015	-2.04163	-0.498666	21.4831	-4.06259	0.00712222	0.04232	-2.74253	TRUE
2348	MRPS31	-1.24235	-1.74977	-0.73494	19.2161	-6.04168	0.00105394	0.0173184	-0.428905	TRUE
1601	SEC63	-1.2329	-1.81983	-0.645976	20.7934	-5.18346	0.00226862	0.0252681	-1.47315	TRUE
1401	TRIO	-1.22877	-2.12101	-0.33653	20.1342	-3.39832	0.0153119	0.0600149	-3.54492	TRUE
2632	BRCC3	-1.22663	-1.69976	-0.753501	18.2183	-6.39748	0.000785514	0.015263	-0.293865	TRUE																CAPN14									FXYD7
1646	HEBP2	-1.21623	-1.6735	-0.758968	20.9117	-6.5633	0.000687936	0.0148521	-0.0224223	TRUE																COL25A1									KCNK12
1464	NDUFS1	-1.21006	-1.61394	-0.806186	20.5171	-7.39322	0.000367879	0.0105307	0.568509	TRUE		ASAP1														CTSS									KCNK5		HIST1H3H			FOS
2525	RPIA	-1.20897	-2.05366	-0.364281	19.0334	-3.53178	0.0130575	0.0560274	-3.40931	TRUE
1769	EPN1	-1.20878	-2.0875	-0.330062	20.9661	-3.39447	0.0153829	0.0600149	-3.58843	TRUE
2595	CHMP1A	-1.20871	-1.85821	-0.559211	17.9155	-4.59217	0.00405829	0.0332405	-2.10474	TRUE
2350	BCL10	-1.20835	-1.8114	-0.605308	19.5847	-4.94445	0.00285378	0.0285466	-1.72837	TRUE
2173	CHMP7	-1.20144	-2.21954	-0.183334	18.5297	-2.91195	0.027993	0.0863527	-4.23691	TRUE
1948	ZW10	-1.19752	-1.91408	-0.480957	19.4829	-4.12386	0.00665938	0.0408462	-2.66828	TRUE
1952	UQCRB	-1.19167	-1.81005	-0.573282	19.9689	-4.75522	0.0034407	0.0302282	-1.93624	TRUE
1148	CUL4A	-1.18898	-1.84561	-0.53236	19.5862	-4.46821	0.00461244	0.0343281	-2.12306	TRUE
2622	VPS26C	-1.1652	-1.80069	-0.529709	18.5957	-4.52445	0.00435104	0.0339646	-2.19687	TRUE
1834	ATG7	-1.15111	-2.17463	-0.127601	19.6633	-2.77523	0.0333724	0.0968782	-4.42247	TRUE
2287	SEC14L2	-1.15017	-1.98023	-0.320116	19.2855	-3.41924	0.0149316	0.0593251	-3.55593	TRUE
2600	SNX4	-1.14132	-1.44133	-0.841313	18.4484	-9.3875	0.000101172	0.00735128	2.05098	TRUE		PAK1							IRS2			BRK1	PIK3CA	RUNX2	ADCY6	COL7A1	RAC1			PLA2G4A					ATP1A3	ORAI2	YWHAB		ABRAXAS1	IL4		RAB5A	LAMA2
2016	DOCK10	-1.14075	-1.80952	-0.471983	19.4622	-4.2091	0.00607076	0.0390347	-2.56594	TRUE
2239	A2M	-1.14063	-1.8411	-0.440159	21.4514	-4.01818	0.00748029	0.0427308	-2.77527	TRUE
1849	SH3KBP1	-1.1331	-2.24796	-0.0182475	21.7014	-2.50799	0.0473853	0.120767	-4.79681	TRUE
2439	MTX2	-1.12003	-1.95453	-0.285526	19.6363	-3.31189	0.0170002	0.0632047	-3.65347	TRUE
2537	TMEM65	-1.11934	-1.69943	-0.539256	18.4257	-4.7615	0.00341913	0.0302282	-1.90377	TRUE
2228	EGLN1	-1.11301	-2.17303	-0.0529924	20.2941	-2.59096	0.0424591	0.112464	-4.67736	TRUE
1437	CLPTM1	-1.113	-1.76163	-0.464373	21.8645	-4.23422	0.00590865	0.0383334	-2.43725	TRUE
2484	MFN1	-1.11288	-1.6124	-0.613361	17.0616	-5.49756	0.00169647	0.0216464	-1.0105	TRUE
1103	DDX19B	-1.10091	-1.92643	-0.275389	19.7161	-3.29078	0.0174433	0.0644023	-3.72539	TRUE
2178	GORASP2	-1.09288	-1.4129	-0.77287	20.4655	-8.42711	0.000182236	0.00808519	1.45807	TRUE		DNM1L														MMP13	SEMA4A			PDE9A					SCN7A		PPP1CB		HIST2H4B	PIM1		CHM
2127	DERL2	-1.07587	-1.62903	-0.522698	22.4317	-4.79928	0.00329265	0.0298131	-1.84599	TRUE
2386	ZNF326	-1.05829	-1.56849	-0.548099	20.8528	-5.11852	0.00241279	0.0265407	-1.50443	TRUE
1537	PTBP3	-1.05082	-1.48114	-0.620502	21.4647	-6.02579	0.00106819	0.0174022	-0.635305	TRUE
1423	TIMM50	-1.04432	-1.83259	-0.256052	20.53	-3.26915	0.0179105	0.0654913	-3.68153	TRUE
2336	EPS15	-1.04369	-1.80786	-0.27952	18.8015	-3.3702	0.0158398	0.0607573	-3.5932	TRUE
1873	IRGQ	-1.04042	-2.02525	-0.0555908	19.4993	-2.60689	0.0415775	0.111012	-4.65883	TRUE
1036	ILVBL	-1.03729	-1.57968	-0.494889	18.729	-4.71906	0.00356786	0.0309369	-1.90167	TRUE
2273	SKIC2	-1.03468	-1.91207	-0.157293	17.7836	-2.90998	0.0280636	0.0863527	-4.20938	TRUE
1880	YTHDF3	-1.03168	-1.60405	-0.45932	20.4588	-4.44785	0.00471147	0.034688	-2.28515	TRUE
2429	ZNF207	-1.02534	-1.48184	-0.568831	21.4251	-5.54237	0.00162916	0.0214694	-0.94631	TRUE
2564	WDR4	-1.02533	-1.37857	-0.672093	18.5416	-7.16261	0.000435138	0.0118198	0.406082	TRUE																CTSB									KCNJ4					CCL11
2357	EMG1	-1.00073	-1.37519	-0.626263	20.7071	-6.59448	0.000671193	0.0148521	-0.0668584	TRUE																COL14A1									SCN5A
1544	DHX38	-0.999773	-1.72392	-0.275627	20.1025	-3.40683	0.0151559	0.0599367	-3.57221	TRUE
1192	PSMD5	-0.997798	-1.3165	-0.679096	22.2606	-7.72561	0.000290986	0.00993082	0.881164	TRUE		PLPP3														ADAM8				GNG2					KCNK13		HIST1H2BH			ITGB2
1755	COASY	-0.996991	-1.25882	-0.735164	22.0569	-9.39619	0.000100659	0.00735128	2.01792	TRUE		DNM3							GDNF			NOX1	MAPK8IP3	NCOR2	ADCY5	COL9A1	PLXNC1			PDE1A					DMPK	ATP2B2	YWHAZ		HIST1H4H	IL12B		RAB13	GRB2
2323	SWAP70	-0.992538	-1.32124	-0.663835	21.4586	-7.45106	0.000352948	0.0105307	0.59139	TRUE		PLPP2														SCUBE1									ORAI2		HIST1H3F			STAT3
2490	C11orf68	-0.98811	-1.42671	-0.549512	19.756	-5.55922	0.00160465	0.0213579	-1.00178	TRUE
1706	SCCPDH	-0.988051	-1.52326	-0.452846	21.0474	-4.55548	0.00421402	0.0336852	-2.10508	TRUE
2026	STRN	-0.987116	-1.6838	-0.290432	20.7523	-3.49629	0.0136188	0.0573174	-3.44859	TRUE
1500	ITGA2	-0.985048	-1.42013	-0.549969	20.8131	-5.58681	0.00156541	0.0209403	-0.916679	TRUE
2567	CAV2	-0.983825	-1.251	-0.716647	19.0039	-9.08641	0.000120947	0.00735128	1.80275	TRUE		PLD2										PLCB2	ARHGAP26	KDM1A		MMP19	PAK1			PDE11A					KCNIP3	TRDN	HIST1H2BC		KAT5	RHOU		RAB8A
1533	RAB5B	-0.981877	-1.67739	-0.286361	21.2396	-3.48357	0.0138263	0.0575988	-3.4719	TRUE
1715	PPP6C	-0.981668	-1.39624	-0.567092	21.0461	-5.84299	0.0012492	0.0187822	-0.809345	TRUE
2109	ECHDC1	-0.980693	-1.65162	-0.309767	18.2877	-3.60689	0.0119526	0.0536234	-3.25998	TRUE
1712	AHCTF1	-0.980291	-1.60459	-0.355997	19.8072	-3.87472	0.00878277	0.0462965	-2.97373	TRUE
1434	ATP6V1E1	-0.974658	-1.6829	-0.266415	22.0646	-3.39582	0.015358	0.0600149	-3.53861	TRUE
1698	SEH1L	-0.972341	-1.40894	-0.535746	21.1615	-5.49559	0.00169951	0.0216464	-1.15179	TRUE
2491	GTF2B	-0.970938	-1.84282	-0.0990542	19.4525	-2.74794	0.0345747	0.0993928	-4.44122	TRUE
2497	MRPL10	-0.968429	-1.35105	-0.585809	18.8444	-6.2456	0.000889115	0.016086	-0.411786	TRUE
2590	AMDHD2	-0.967588	-1.52487	-0.410304	17.9212	-4.28439	0.00559934	0.0371707	-2.46995	TRUE
2550	METAP1	-0.966422	-1.67848	-0.254368	19.6259	-3.3491	0.0162493	0.061797	-3.55181	TRUE
2428	MFN2	-0.955328	-1.34197	-0.56869	18.0905	-6.09709	0.00100591	0.0167519	-0.568533	TRUE
2326	SMN1; SMN2	-0.952431	-1.52103	-0.383835	18.1646	-4.13337	0.00659062	0.0406116	-2.60211	TRUE
1830	USP47	-0.950681	-1.77897	-0.122396	19.7912	-2.83224	0.0310044	0.092423	-4.28435	TRUE
2495	BABAM2	-0.948697	-1.849	-0.0483937	18.8532	-2.60024	0.0419431	0.11143	-4.66809	TRUE
2378	AKT2	-0.946141	-1.36972	-0.522566	18.2141	-5.51188	0.00167462	0.0215476	-1.08705	TRUE
2606	STARD13	-0.944338	-1.58425	-0.30443	18.2126	-3.64154	0.0114783	0.0527665	-3.26803	TRUE
1142	RPA3	-0.943512	-1.32148	-0.565541	22.8326	-6.15975	0.000954599	0.0166088	-0.51036	TRUE
2625	DOP1B	-0.942615	-1.46789	-0.417339	16.3555	-4.42814	0.00480956	0.034688	-2.23468	TRUE
2259	PWP1	-0.936105	-1.31072	-0.561488	21.1136	-6.16612	0.000949552	0.0166088	-0.473932	TRUE
2252	PFDN5	-0.93323	-1.49885	-0.367607	20.9927	-4.07133	0.00705403	0.0420086	-2.67226	TRUE
2441	NEK9	-0.932475	-1.19086	-0.674093	19.147	-8.90531	0.000135001	0.00755281	1.64963	TRUE		PRKCA										LIMK1	ASAP1	ID1		COL5A1	DPYSL5			PPP2R1B					KCNIP2	ASPH	HIST1H2BL		CHEK2	IL13RA2		RAB31
782	ATP2B4	-0.931455	-1.52114	-0.341775	20.75	-3.89781	0.008557	0.0458692	-2.90352	TRUE
886		-0.924005	-1.77469	-0.0733168	19.5563	-2.68027	0.0377617	0.104384	-4.55675	TRUE
1724	OSBPL8	-0.920205	-1.4327	-0.407707	21.3451	-4.43065	0.00479694	0.034688	-2.28402	TRUE
658	SLC25A4	-0.919007	-1.43052	-0.407489	18.7795	-4.43336	0.00478337	0.034688	-2.30194	TRUE
2317	PSME4	-0.916419	-1.7157	-0.117133	17.1056	-2.82922	0.0311251	0.092504	-4.32792	TRUE
1754	RAB3GAP1	-0.915346	-1.28655	-0.544147	19.997	-6.08489	0.00101626	0.016803	-0.43673	TRUE
1983	ACTR10	-0.910347	-1.27835	-0.542347	20.5664	-6.10427	0.000999869	0.0167519	-0.538777	TRUE
2453	PGP	-0.908612	-1.64368	-0.173544	19.4525	-3.05018	0.0234978	0.0770334	-4.04839	TRUE
589	DST	-0.903007	-1.16731	-0.638701	22.4253	-8.43059	0.000181829	0.00808519	1.36219	TRUE		PLA2G4A											GRB2			MMP20	SEMA4D			PTGIR					SCN2A		HIST2H3A		H2BFS	MYC		RAB42
1052	MSH6	-0.901586	-1.24257	-0.560606	21.9311	-6.52458	0.000709408	0.0151076	-0.153677	TRUE																MMP1									KCNIP4
2041	LGMN	-0.899284	-1.67364	-0.124927	21.1762	-2.8657	0.0296996	0.0896376	-4.24129	TRUE
1068	ADD1	-0.898052	-1.26607	-0.53003	22.381	-6.02147	0.00107211	0.0174022	-0.639374	TRUE
1641	NMI	-0.897973	-1.46288	-0.333061	22.4798	-3.92245	0.00832315	0.0451739	-2.90364	TRUE
1160	PDS5B	-0.897458	-1.25269	-0.542229	21.4845	-6.23419	0.000897512	0.016086	-0.413769	TRUE
1304	SART3	-0.892359	-1.2111	-0.573615	21.4853	-6.90832	0.000526402	0.0129748	0.164714	TRUE																COL4A3									ATP2A2					IGHG4
942	HACD3	-0.892068	-1.1962	-0.587941	24.1564	-7.23798	0.000411703	0.0114162	0.463334	TRUE		PIK3R2														KLKB1									STIM1					BCL2L1
1508	ESYT2	-0.890244	-1.3425	-0.437987	21.1971	-4.85734	0.00310852	0.0291501	-1.67908	TRUE
2261	PNO1	-0.886878	-1.41792	-0.355835	20.505	-4.12106	0.00667976	0.040877	-2.66234	TRUE
2289	PPWD1	-0.880224	-1.32662	-0.433827	19.1011	-4.86571	0.00308292	0.0291501	-1.8012	TRUE
1073	SKP1	-0.879901	-1.33723	-0.422574	22.9833	-4.74769	0.00346676	0.0303569	-1.94462	TRUE
2396	IAH1	-0.878839	-1.39913	-0.358553	18.9118	-4.16813	0.00634601	0.0399738	-2.61499	TRUE
1631	SEC61G	-0.876791	-1.46493	-0.288648	22.1842	-3.67864	0.0109935	0.0513499	-3.19448	TRUE
2369	NDRG3	-0.876692	-1.27193	-0.48145	19.7889	-5.47342	0.00173405	0.0217802	-1.14449	TRUE
2471	ARIH1	-0.871146	-1.47002	-0.272274	18.0141	-3.58948	0.0121991	0.0539435	-3.23913	TRUE
1663	AKT1S1	-0.870831	-1.41838	-0.323282	20.5707	-3.92451	0.00830389	0.0451739	-2.91194	TRUE
1028	CUL2	-0.86898	-1.36838	-0.36958	23.4614	-4.29374	0.0055437	0.0369858	-2.45687	TRUE
1303	TUBGCP2	-0.86706	-1.34997	-0.384155	21.7023	-4.43059	0.00479724	0.034688	-2.30515	TRUE
2276	PFKFB3	-0.867054	-1.1995	-0.534613	20.9368	-6.43585	0.000761591	0.015263	-0.190638	TRUE																MMP17									ATP2A1
2143	ANKRD28	-0.866874	-1.16885	-0.564892	18.7343	-7.08354	0.000461402	0.0120417	0.386163	TRUE																KLK2									KCNK9					SOCS3
906	GNA11	-0.861433	-1.32601	-0.396856	22.1711	-4.5755	0.00412823	0.0333542	-2.11221	TRUE
1866	POLD1	-0.861126	-1.44421	-0.278044	19.8903	-3.64428	0.0114417	0.0527665	-3.26452	TRUE
2204	PSMG3	-0.860863	-1.17792	-0.543807	21.0433	-6.69998	0.000617915	0.0141798	-0.00174047	TRUE																CAPN12									CACNB4
1285	RAB3B	-0.85967	-1.37919	-0.340155	21.9744	-4.08327	0.00696208	0.0418354	-2.68471	TRUE
2119	LARP4	-0.858813	-1.59397	-0.123652	20.7248	-2.88264	0.0290615	0.0884134	-4.27712	TRUE
2108	THOC2	-0.857029	-1.29017	-0.423885	19.8046	-4.88245	0.00303251	0.0291501	-1.75118	TRUE
1806	EMC3	-0.85636	-1.44879	-0.263933	21.1189	-3.56695	0.0125267	0.054976	-3.36386	TRUE
1004	TGFB1I1	-0.852159	-1.28566	-0.418661	20.1236	-4.85075	0.00312882	0.0291501	-1.83065	TRUE
2363	KAT7	-0.851783	-1.37538	-0.328181	18.3948	-4.01423	0.00751312	0.0427349	-2.75462	TRUE
1916	CSNK1A1	-0.851125	-1.51393	-0.188324	21.4027	-3.16873	0.0202673	0.0700671	-3.88837	TRUE
2535	MRI1	-0.849545	-1.46095	-0.238143	18.9067	-3.42873	0.0147624	0.0590877	-3.47691	TRUE
1510	TNS3	-0.848569	-1.28051	-0.416625	22.002	-4.84768	0.0031383	0.0291501	-1.80498	TRUE
2272	SNAP29	-0.847554	-1.62591	-0.0691959	19.3527	-2.68697	0.0374325	0.103945	-4.54744	TRUE
2306	IWS1	-0.846457	-1.57344	-0.119475	17.9761	-2.87313	0.0294177	0.0890521	-4.27352	TRUE
1675	RTCA	-0.846099	-1.20674	-0.485454	21.6029	-5.78916	0.00130904	0.0190888	-0.84518	TRUE
1117	TOM1	-0.845896	-1.21701	-0.474785	23.4672	-5.62455	0.00151351	0.020556	-0.947746	TRUE
1272	KIFBP	-0.845198	-1.53373	-0.156662	21.5318	-3.02905	0.0241307	0.078528	-4.07376	TRUE
2637	JAGN1	-0.842943	-1.19049	-0.495397	20.3062	-5.98495	0.00110586	0.0175227	-0.627077	TRUE
1999	WDR11	-0.842259	-1.54258	-0.141935	21.068	-2.96771	0.026076	0.0827346	-4.16063	TRUE
2264	DERL1	-0.841993	-1.22523	-0.458752	22.1655	-5.42139	0.00181832	0.0224092	-1.22698	TRUE
2046	RRAGC	-0.837599	-1.2333	-0.441895	20.8449	-5.22325	0.00218513	0.0247524	-1.37616	TRUE
1292	NCAPG	-0.837153	-1.22236	-0.45195	22.3921	-5.36278	0.00191894	0.0229068	-1.28691	TRUE
2464	DHRS1	-0.835378	-1.44404	-0.22671	18.9969	-3.3867	0.0155275	0.060302	-3.49347	TRUE
2059	POGLUT3	-0.833233	-1.32601	-0.340456	19.7068	-4.17245	0.00631636	0.0399738	-2.60981	TRUE
2527	UBE2J1	-0.832927	-1.3558	-0.310052	17.7855	-3.93083	0.00824527	0.0451624	-2.78383	TRUE
2116	WDR36	-0.832265	-1.27989	-0.384642	21.0403	-4.58801	0.00407562	0.03328	-2.10089	TRUE
1574	MAP1S	-0.831388	-1.58601	-0.076769	21.1113	-2.71863	0.0359179	0.101285	-4.50351	TRUE
2465	PHLDB2	-0.830274	-1.53897	-0.121573	20.6097	-2.8909	0.0287561	0.0878862	-4.26579	TRUE
1636	ITGAV	-0.828495	-1.51799	-0.139004	21.1705	-2.96508	0.0261632	0.0828347	-4.14678	TRUE
2065	NDUFA8	-0.827276	-1.57764	-0.0769109	19.8687	-2.72052	0.0358296	0.101144	-4.50089	TRUE
2015	PURB	-0.826091	-1.37674	-0.275442	20.3112	-3.70193	0.010701	0.0508677	-3.14746	TRUE
2301	PIK3C3	-0.824414	-1.11733	-0.531501	19.6205	-6.94514	0.000511909	0.0128557	0.217645	TRUE																CTRB1									KCND3					MMP1
2137	CNIH4	-0.824296	-1.1212	-0.527388	22.6859	-6.85072	0.000550036	0.0132465	0.170959	TRUE																COL8A2									KCNE3					CEBPD
1898	NXF1	-0.823808	-1.2657	-0.381913	20.3702	-4.60025	0.00402485	0.0332405	-2.09885	TRUE
2022	SYPL1	-0.822795	-1.16565	-0.479938	24.7511	-5.92178	0.00116717	0.0180479	-0.667077	TRUE
705	TOMM40	-0.821632	-1.47776	-0.165509	23.8942	-3.09006	0.0223521	0.0740155	-3.99438	TRUE
2171	MRPS35	-0.82076	-1.17659	-0.464928	20.5752	-5.69175	0.00142592	0.0195659	-0.923566	TRUE
1949	NAB2	-0.819621	-1.49298	-0.146263	19.1959	-3.0036	0.024918	0.0801107	-3.98249	TRUE
2502	GSTM2	-0.818881	-1.23584	-0.401925	17.5214	-4.84624	0.00314278	0.0291501	-1.80722	TRUE
2501	BTAF1	-0.816745	-1.23663	-0.39686	17.9414	-4.79988	0.0032907	0.0298131	-1.8237	TRUE
1426	ASCC3	-0.812423	-1.25597	-0.368871	21.5893	-4.51973	0.00437234	0.0339646	-2.20229	TRUE
2616	HEATR3	-0.810716	-1.14404	-0.477392	18.9002	-6.00173	0.0010902	0.0174826	-0.648248	TRUE
2312	CDC16	-0.808493	-1.3387	-0.278287	19.6447	-3.76276	0.00997683	0.0494141	-3.06127	TRUE
616	PFKM	-0.805848	-1.3312	-0.280493	23.3003	-3.78508	0.00972494	0.048899	-3.04829	TRUE
2557	TFB2M	-0.804019	-1.2912	-0.316837	17.6814	-4.07239	0.00704578	0.0420086	-2.73061	TRUE
2342	ETV6	-0.803319	-1.23233	-0.374304	19.2739	-4.62051	0.00394244	0.0330626	-2.03259	TRUE
792	RAB10	-0.80064	-1.24349	-0.357788	23.8587	-4.46122	0.00464617	0.0344515	-2.23414	TRUE
2421	PIP4P1	-0.800437	-1.38866	-0.212218	19.1185	-3.35786	0.0160779	0.0615819	-3.57183	TRUE
2647	B4GALT1	-0.798349	-1.23716	-0.359537	20.1965	-4.48941	0.0045119	0.0343281	-2.19032	TRUE
1147	SBDS	-0.797514	-1.21411	-0.38092	23.1048	-4.72389	0.00355059	0.0308878	-1.96631	TRUE
1366	ERLIN2	-0.796762	-1.18855	-0.404972	22.0413	-5.01822	0.00265655	0.0277323	-1.62074	TRUE
1980	IDH3B	-0.795909	-1.39185	-0.199968	20.4177	-3.2956	0.0173409	0.0641133	-3.71899	TRUE
2443	MRPS27	-0.795823	-1.50632	-0.0853274	20.6851	-2.76395	0.033864	0.0979849	-4.44075	TRUE
2620	MT-CYB	-0.793938	-1.19709	-0.390785	19.0845	-4.8595	0.00310189	0.0291501	-1.79552	TRUE
1978	CTSA	-0.79187	-1.24213	-0.341607	22.246	-4.33972	0.00527917	0.0366422	-2.31223	TRUE
2422	SLC38A5	-0.791391	-1.31012	-0.272664	20.5775	-3.76467	0.00995496	0.0494141	-3.11162	TRUE
1444	TRIP13	-0.790672	-1.33297	-0.248377	21.8194	-3.59779	0.0120808	0.0537776	-3.32414	TRUE
2288	PPP4R1	-0.789863	-1.06444	-0.515282	19.8461	-7.09833	0.000456352	0.0120417	0.421513	TRUE																HTRA1									SCN11A					SAA1
2445	RIDA	-0.785873	-1.18862	-0.383127	18.549	-4.815	0.00324161	0.0297557	-1.83048	TRUE
2546	STXBP1	-0.78458	-1.26307	-0.306092	19.8326	-4.04614	0.00725256	0.0424315	-2.7213	TRUE
2541	KRTCAP2	-0.783075	-1.2688	-0.297349	20.2964	-3.9782	0.00782005	0.0436416	-2.84495	TRUE
2617	MRPL38	-0.781983	-1.55061	-0.0133598	17.6659	-2.51049	0.0472282	0.120654	-4.79331	TRUE
1972	POLR2E	-0.780512	-1.5469	-0.0141194	22.8203	-2.51306	0.0470673	0.120358	-4.71723	TRUE
936	GNAI3	-0.779982	-1.53609	-0.0238732	21.9175	-2.54551	0.045086	0.117435	-4.74188	TRUE
2102	MRPL37	-0.779516	-1.4359	-0.123135	20.0923	-2.93051	0.0273383	0.0852162	-4.14924	TRUE
1890	TELO2	-0.779048	-1.15031	-0.407785	19.9137	-5.17794	0.00228049	0.0252944	-1.43701	TRUE
1190	GBF1	-0.777855	-1.36283	-0.192886	22.1463	-3.28126	0.0176473	0.0649751	-3.73804	TRUE
2179	IPO8	-0.776728	-1.10979	-0.443668	18.9708	-5.75467	0.00134911	0.0191914	-0.894924	TRUE
1027	PDS5A	-0.776706	-1.09111	-0.4623	21.5938	-6.09594	0.00100688	0.0167519	-0.512591	TRUE
713	NSUN2	-0.775142	-1.07069	-0.479597	23.2283	-6.4719	0.000739874	0.015263	-0.207443	TRUE																COL13A1									KCNK18
1184	GSPT2	-0.773822	-1.5353	-0.0123486	21.483	-2.50762	0.0474087	0.120767	-4.77476	TRUE
2238	APOBEC3C	-0.773245	-1.19949	-0.347	21.7374	-4.47644	0.00457312	0.0343281	-2.14767	TRUE
1860	EIF2B4	-0.772636	-1.21536	-0.329911	21.085	-4.30641	0.00546935	0.0369528	-2.38698	TRUE
2003	SMARCD2	-0.771531	-1.13767	-0.405388	19.6081	-5.19969	0.00223413	0.0252002	-1.45557	TRUE
2452	DNAAF10	-0.767665	-1.15677	-0.378562	17.807	-4.86835	0.00307492	0.0291501	-1.74556	TRUE
1478	SYAP1	-0.767235	-1.40752	-0.126952	20.9632	-2.95686	0.0264374	0.0832856	-4.17228	TRUE
1135	PICALM	-0.764671	-1.1586	-0.370741	22.0953	-4.78994	0.00332341	0.0299895	-1.8588	TRUE
2246	CDC42BPB	-0.763283	-1.19918	-0.327386	19.6609	-4.32092	0.00538557	0.0368545	-2.43335	TRUE
2426	ICMT	-0.756874	-1.46234	-0.0514096	20.6351	-2.64742	0.0394212	0.107125	-4.54266	TRUE
1584	ADPGK	-0.755086	-1.1424	-0.36777	22.3107	-4.81068	0.00325555	0.029781	-1.87478	TRUE
1356	LSS	-0.753375	-1.26794	-0.23881	22.2709	-3.61282	0.01187	0.0533747	-3.30484	TRUE
898	ADSS2	-0.753217	-1.03664	-0.469791	22.7006	-6.55776	0.000690966	0.0148521	-0.0242053	TRUE																OPTC									KCND2
1935	EMC2	-0.750665	-1.06348	-0.437851	20.9005	-5.92153	0.00116742	0.0180479	-0.734056	TRUE
1801	VPS29	-0.749427	-1.17957	-0.319281	22.6417	-4.29921	0.00551148	0.0369559	-2.3898	TRUE
2573	ADISSP	-0.747565	-1.12731	-0.367819	20.1126	-4.85769	0.00310742	0.0291501	-1.7585	TRUE
2076	NIT2	-0.747046	-1.2088	-0.285289	18.2771	-3.99217	0.00769945	0.0432403	-2.77391	TRUE
97	NPM1	-0.746311	-1.1276	-0.365025	27.9832	-4.82996	0.00319384	0.0294187	-1.83786	TRUE
2385	TMED5	-0.745645	-1.18526	-0.306028	22.4234	-4.18535	0.00622864	0.0396666	-2.54927	TRUE
2124	TBRG4	-0.745192	-1.01959	-0.470794	20.0449	-6.70135	0.000617258	0.0141798	-0.00405541	TRUE																A2M									KCNJ14
2577	MTHFS	-0.742638	-1.12718	-0.358091	19.1268	-4.76544	0.00340571	0.0302282	-1.92488	TRUE
2303	TIMM23	-0.742036	-1.22399	-0.260082	20.0188	-3.79921	0.00956917	0.0486128	-3.00723	TRUE
1761	LAS1L	-0.741236	-1.3194	-0.163075	18.7973	-3.16361	0.0203963	0.0701374	-3.82054	TRUE
1987	DHCR24	-0.741231	-1.26827	-0.214191	21.1351	-3.47044	0.0140444	0.0580293	-3.48901	TRUE
1140	MMP14	-0.739999	-1.23175	-0.248249	23.1246	-3.71331	0.0105611	0.0504247	-3.14742	TRUE
1274	MYO1E	-0.739	-1.09992	-0.378081	22.2277	-5.05254	0.00257011	0.0271493	-1.61194	TRUE
2380	VAMP5	-0.737766	-1.17782	-0.297712	19.9495	-4.13702	0.00656445	0.0405443	-2.65241	TRUE
1449	PTPN11	-0.736218	-1.0199	-0.452539	21.851	-6.40404	0.000781366	0.015263	-0.267323	TRUE																PRSS1									CALM1
1325	CLASP1	-0.735267	-1.24002	-0.230515	21.9334	-3.59452	0.0121271	0.0538544	-3.28339	TRUE
2582	NFYC	-0.733888	-1.37915	-0.0886262	18.3705	-2.80652	0.0320494	0.0943755	-4.36072	TRUE
1744	CRYZ	-0.730235	-1.11486	-0.345606	22.8349	-4.68484	0.00369314	0.0315045	-1.93606	TRUE
1852	IFT25	-0.729583	-1.09777	-0.361394	21.7252	-4.88966	0.00301109	0.0291501	-1.78802	TRUE
2227	CASP6	-0.729341	-1.2141	-0.24458	20.0304	-3.71259	0.0105699	0.0504247	-3.17751	TRUE
1878	BPNT2	-0.729226	-1.27153	-0.186925	21.2369	-3.31816	0.0168712	0.0629009	-3.65052	TRUE
2605	NAGA	-0.727706	-1.27121	-0.184197	19.1892	-3.30387	0.017167	0.0636398	-3.69421	TRUE
2210	MAP1LC3B2	-0.726759	-1.13824	-0.315281	21.3081	-4.35831	0.00517626	0.0363565	-2.38944	TRUE
1962	SKIC8	-0.725206	-0.962003	-0.48841	21.7008	-7.5572	0.000327338	0.0104014	0.685646	TRUE		PLA2G4D														ADAMTS5				KCNMB2					ATP2B2		HIST1H2BB			IL23R
1817	PSAT1	-0.724969	-1.37015	-0.079792	21.6059	-2.77278	0.0334787	0.0970809	-4.40953	TRUE
783	TPP2	-0.724094	-1.29506	-0.153125	23.1403	-3.12937	0.0212824	0.0718044	-3.94132	TRUE
2099	STT3A	-0.720359	-1.17339	-0.267332	22.5991	-3.92374	0.00831113	0.0451739	-2.91193	TRUE
1717	YKT6	-0.719918	-1.09936	-0.340481	20.1824	-4.68185	0.00370432	0.0315045	-2.01825	TRUE
1528	HSPBP1	-0.719578	-1.25456	-0.184593	22.551	-3.31903	0.0168533	0.0629009	-3.68794	TRUE
1965	NDUFA9	-0.71936	-0.969458	-0.469263	22.067	-7.0976	0.0004566	0.0120417	0.336018	TRUE																FBN1									AHCYL1					SOX2
1940	MON2	-0.718673	-1.02077	-0.416578	20.549	-5.87033	0.00122001	0.0184526	-0.609699	TRUE
1951	SLC25A1	-0.718349	-1.06626	-0.370442	22.9488	-5.09503	0.0024675	0.0267195	-1.51765	TRUE
2094	ZC3H7B	-0.717837	-1.18024	-0.255431	18.9515	-3.83069	0.00923214	0.0476278	-3.02141	TRUE
1882	RBMS2	-0.717024	-1.24592	-0.188126	19.944	-3.34531	0.0163242	0.0618424	-3.61556	TRUE
2346	ENOPH1	-0.716565	-1.13772	-0.295408	20.8949	-4.19843	0.00614115	0.0392975	-2.57869	TRUE
912	ACSL4	-0.715616	-1.32913	-0.102105	21.2178	-2.87827	0.0292246	0.0887069	-4.28312	TRUE
2449	GLT8D1	-0.714422	-1.10995	-0.318896	18.3944	-4.45712	0.00466608	0.0345031	-2.12945	TRUE
1859	UCHL3	-0.714203	-1.08442	-0.343985	21.7947	-4.76035	0.00342308	0.0302282	-1.89668	TRUE
1683	SPTLC2	-0.713772	-1.35523	-0.0723117	20.2901	-2.74577	0.0346723	0.0994759	-4.4659	TRUE
1286	CUL3	-0.713163	-1.19797	-0.228354	21.5572	-3.62989	0.0116354	0.0527665	-3.28295	TRUE
1749	IGBP1	-0.711382	-1.22741	-0.195352	20.4765	-3.40175	0.0152487	0.0599627	-3.57887	TRUE
2354	DCTN4	-0.711128	-1.23802	-0.184235	20.6559	-3.33043	0.0166215	0.0623809	-3.67285	TRUE
1827	PPP6R3	-0.710885	-1.23973	-0.18204	20.5527	-3.317	0.0168949	0.0629009	-3.69062	TRUE
1186	LAMC1	-0.710293	-1.11452	-0.306069	22.0838	-4.33601	0.00529996	0.0366422	-2.3738	TRUE
2222	HERC4	-0.710157	-1.26545	-0.154868	19.9514	-3.1558	0.0205947	0.0703761	-3.89536	TRUE
2458	NIP7	-0.710064	-1.20786	-0.212267	22.3139	-3.51982	0.0132438	0.0564563	-3.42481	TRUE
1565	PTGR1	-0.707832	-1.13934	-0.27632	22.1865	-4.04774	0.0072398	0.0424315	-2.74889	TRUE
2588	KCTD5	-0.704195	-1.00365	-0.404737	18.3322	-5.80272	0.00129366	0.0190888	-0.777918	TRUE
828	DNAJC13	-0.702333	-0.952974	-0.451692	22.4826	-6.91457	0.000523907	0.0129748	0.174241	TRUE																CTRB2									KCNK7					IGHE
1151	ARMT1	-0.701246	-1.18779	-0.214703	21.9448	-3.55651	0.0126817	0.0552088	-3.28216	TRUE
447	RECQL	-0.701019	-1.00171	-0.400325	25.2358	-5.7528	0.00135133	0.0191914	-0.794475	TRUE
2282	PIN4	-0.700942	-1.07922	-0.32266	20.8507	-4.57237	0.00414148	0.0333542	-2.10324	TRUE
1621	UBE2Z	-0.698412	-1.20862	-0.188205	22.4161	-3.37785	0.0156943	0.0605109	-3.61029	TRUE
1380	PDCD10	-0.698279	-1.30647	-0.0900895	22.6355	-2.83312	0.0309693	0.0924217	-4.31038	TRUE
1550	RRP12	-0.696014	-1.28303	-0.109002	21.2272	-2.92581	0.0275027	0.0854285	-4.1885	TRUE
1787	UBE3C	-0.689568	-0.959819	-0.419317	20.0747	-6.29629	0.000852881	0.0157665	-0.385091	TRUE
1994	BLVRB	-0.687484	-0.94377	-0.431197	20.7152	-6.61928	0.000658205	0.0148487	-0.029644	TRUE																TMPRSS6									SLC8A1
572	NUDT21	-0.687194	-1.18886	-0.185531	24.3922	-3.3802	0.0156499	0.0604643	-3.6072	TRUE
1716	ERGIC1	-0.685258	-1.33285	-0.0376637	21.4232	-2.61111	0.0413469	0.110573	-4.60014	TRUE
1511	COPS5	-0.684149	-1.08987	-0.278431	23.0622	-4.16103	0.00639514	0.0399738	-2.51877	TRUE
245	H2BC12	-0.684141	-1.19528	-0.173007	29.6905	-3.30282	0.017189	0.0636398	-3.7054	TRUE
2623	OSBPL10	-0.682199	-0.956046	-0.408353	19.4079	-6.14722	0.000964613	0.016674	-0.479594	TRUE
2602	SLC16A3	-0.680729	-1.04645	-0.315008	21.8662	-4.59302	0.00405472	0.0332405	-2.1186	TRUE
821	SNRPA1	-0.679081	-1.11081	-0.247351	23.4906	-3.88136	0.00871718	0.0460419	-2.96547	TRUE
1869	PCID2	-0.678539	-1.03611	-0.320964	20.8822	-4.68255	0.00370171	0.0315045	-1.97402	TRUE
2255	MAN2B1	-0.677812	-0.976871	-0.378754	20.1603	-5.59278	0.00155707	0.0209403	-0.982137	TRUE
1865	ERAP2	-0.677783	-1.12798	-0.227585	21.3404	-3.71503	0.0105402	0.0504247	-3.17441	TRUE
1845	BCCIP	-0.677738	-1.08612	-0.269351	22.0203	-4.0951	0.00687225	0.0415771	-2.67858	TRUE
1678	TIMM44	-0.677388	-1.25754	-0.0972379	21.6773	-2.88119	0.0291157	0.0884772	-4.27912	TRUE
2193	RAB43	-0.675944	-1.00576	-0.34613	19.8578	-5.05727	0.00255846	0.0271493	-1.59487	TRUE
1139	XPOT	-0.675657	-1.1032	-0.248115	22.6618	-3.89962	0.00853952	0.0458692	-2.94278	TRUE
2612	TRAPPC5	-0.674543	-1.08861	-0.26048	19.3982	-4.01993	0.00746585	0.0427308	-2.79457	TRUE
2206	PAF1	-0.67435	-1.27392	-0.0747751	19.7218	-2.77534	0.0333677	0.0968782	-4.42499	TRUE
1262	SOAT1	-0.673978	-1.17057	-0.177388	22.9476	-3.34906	0.0162502	0.061797	-3.58464	TRUE
1381	KCTD12	-0.673949	-1.24474	-0.103157	21.7126	-2.91356	0.0279356	0.0863527	-4.23417	TRUE
2566	LIMS1	-0.673421	-1.15745	-0.189391	20.4974	-3.43312	0.014685	0.0590877	-3.44011	TRUE
1071	PDXK	-0.671474	-1.27857	-0.0643766	22.1757	-2.72926	0.0354243	0.100533	-4.38469	TRUE
1783	NUDCD3	-0.669549	-1.18492	-0.15418	19.488	-3.20582	0.0193592	0.0687124	-3.78919	TRUE
1481	SH3BGRL	-0.669001	-0.934654	-0.403349	22.0031	-6.21424	0.000912417	0.0161924	-0.448961	TRUE
1863	EEF1E1	-0.667514	-1.2157	-0.119329	22.4038	-3.00474	0.0248819	0.0800913	-4.11014	TRUE
627	RASA1	-0.666599	-0.951374	-0.381823	23.2034	-5.77613	0.00132402	0.0191551	-0.841745	TRUE
2398	DCUN1D1	-0.665748	-1.07118	-0.260313	19.8604	-4.05194	0.00720627	0.0424315	-2.72537	TRUE
788	NPLOC4	-0.665155	-1.18289	-0.147418	23.1362	-3.17021	0.0202302	0.0700295	-3.88638	TRUE
1546	DPM1	-0.665	-0.944225	-0.385775	22.4798	-5.87681	0.0012132	0.0184526	-0.656698	TRUE
1008	DNAJC7	-0.664671	-0.924571	-0.40477	22.957	-6.31066	0.000842923	0.0157665	-0.327491	TRUE
854	CYB5B	-0.663471	-1.10326	-0.223682	24.1212	-3.72265	0.0104478	0.0502932	-3.08098	TRUE
1990	NAXE	-0.662898	-0.955579	-0.370217	22.0533	-5.5889	0.00156249	0.0209403	-1.05703	TRUE
595	APOL2	-0.662841	-1.30383	-0.0218504	23.4321	-2.55172	0.0447173	0.116844	-4.54628	TRUE
2052	NUP85	-0.662619	-0.924586	-0.400653	19.0586	-6.24157	0.000892072	0.016086	-0.412188	TRUE
1713	UFM1	-0.662123	-1.03203	-0.292216	22.9203	-4.41693	0.00486642	0.0347931	-2.27986	TRUE
2125	GALNT2	-0.661738	-1.26584	-0.0576348	20.8539	-2.70302	0.0366563	0.102675	-4.46916	TRUE
1595	MEAK7	-0.661737	-0.980424	-0.343051	22.1992	-5.12385	0.00240058	0.0265159	-1.50344	TRUE
1929	DAP3	-0.65823	-0.980253	-0.336207	20.0299	-5.04389	0.00259158	0.0272679	-1.55252	TRUE
1110	GTPBP4	-0.658098	-1.15982	-0.156379	22.4661	-3.23672	0.0186369	0.0669115	-3.79735	TRUE
1180	VDAC3	-0.65469	-1.19231	-0.117066	23.8094	-3.00491	0.0248766	0.0800913	-4.10991	TRUE
296	RAB1B	-0.65457	-1.27843	-0.0307078	26.7173	-2.58906	0.0425656	0.112522	-4.68367	TRUE
569	EIF3M	-0.65262	-1.0519	-0.253337	24.9431	-4.03324	0.00735662	0.0426143	-2.76649	TRUE
1552	SEC23IP	-0.652104	-1.08893	-0.215281	21.6228	-3.68371	0.0109291	0.0513499	-3.21421	TRUE
1719	PPP2R5E	-0.650959	-1.00928	-0.292641	20.7325	-4.48291	0.00454247	0.0343281	-2.23761	TRUE
2418	UBE2H	-0.649923	-1.21283	-0.0870118	21.606	-2.84903	0.030342	0.0907534	-4.32334	TRUE
868	CAV1	-0.649371	-1.09392	-0.204823	24.162	-3.60453	0.0119857	0.0536234	-3.31547	TRUE
1780	UBLCP1	-0.647347	-0.892847	-0.401847	21.3686	-6.50669	0.000719589	0.0152028	-0.172369	TRUE																LAMB3									TRDN
962	FEN1	-0.645851	-1.14719	-0.144508	23.7432	-3.17886	0.0200146	0.0697368	-3.83651	TRUE
747	SRP72	-0.645486	-0.936451	-0.35452	22.8109	-5.47419	0.00173283	0.0217802	-1.13747	TRUE
894	SRP68	-0.641881	-1.03477	-0.248992	22.5801	-4.03143	0.00737141	0.0426143	-2.77968	TRUE
1975	SUMF2	-0.641073	-1.21023	-0.0719185	20.0915	-2.77941	0.0331926	0.096567	-4.41937	TRUE
1881	PPP2R5C	-0.640938	-1.14686	-0.135021	20.3799	-3.12616	0.0213676	0.0720007	-3.89793	TRUE
972	EIF1	-0.640184	-0.917446	-0.362923	23.5346	-5.69758	0.00141858	0.0195659	-0.877457	TRUE
2661	IFT172	-0.639413	-1.25566	-0.0231645	20.1836	-2.56036	0.0442094	0.116175	-4.7237	TRUE
1838	GPS1	-0.639225	-0.949112	-0.329337	22.6839	-5.09007	0.00247923	0.0267195	-1.51887	TRUE
1199	PELP1	-0.638737	-0.947771	-0.329704	21.939	-5.10025	0.00245522	0.0267195	-1.3764	TRUE
1005	ARL1	-0.638004	-0.929302	-0.346706	22.262	-5.40456	0.00184659	0.022506	-1.04074	TRUE
1335	PSMB8	-0.637746	-0.930219	-0.345274	23.5419	-5.38069	0.00188754	0.0227358	-1.24501	TRUE
1588	RIPK1	-0.635261	-1.20941	-0.0611084	21.4126	-2.73023	0.0353798	0.100533	-4.48743	TRUE
1709	FAHD1	-0.635228	-1.06993	-0.200522	21.7296	-3.60586	0.011967	0.0536234	-3.31124	TRUE
2488	LYPLA1	-0.634903	-1.14193	-0.127879	20.5105	-3.08996	0.0223548	0.0740155	-3.99451	TRUE
2155	RAB31	-0.634537	-1.05078	-0.218295	20.6175	-3.76172	0.00998873	0.0494141	-3.0315	TRUE
2309	QNG1	-0.633608	-1.21218	-0.0550377	20.0055	-2.70233	0.0366891	0.102675	-4.52611	TRUE
530	KRT1	-0.633475	-1.18814	-0.0788061	23.656	-2.81819	0.0315706	0.0931717	-4.33608	TRUE
1360	MMS19	-0.630495	-1.05964	-0.201349	20.5838	-3.62536	0.0116971	0.0528651	-3.28874	TRUE
499	EDC4	-0.629811	-1.01039	-0.24923	23.5825	-4.08354	0.00695996	0.0418354	-2.71707	TRUE
2536	KDSR	-0.628779	-1.02764	-0.229915	20.4325	-3.88998	0.00863279	0.0458692	-2.88952	TRUE
711	VPS26A	-0.62794	-0.957858	-0.298023	24.4444	-4.69665	0.00364937	0.0315045	-1.97079	TRUE
2618	MORF4L1	-0.627767	-1.06198	-0.193554	18.2543	-3.56755	0.0125177	0.054976	-3.33172	TRUE
1600	STING1	-0.627684	-0.917217	-0.338151	21.4781	-5.34956	0.00194251	0.0230128	-1.24998	TRUE
1432	PLXNB2	-0.627614	-1.14565	-0.109579	21.2258	-2.98956	0.0253639	0.0813197	-4.13082	TRUE
2081	PEF1	-0.627259	-0.967447	-0.287072	20.8169	-4.54992	0.00423822	0.0336852	-2.16772	TRUE
1460	HBS1L	-0.627048	-1.07936	-0.174737	21.7837	-3.42089	0.0149021	0.0592965	-3.55377	TRUE
293	ACTR1A	-0.626819	-1.0024	-0.25124	25.1981	-4.11828	0.0067001	0.0409075	-2.63794	TRUE
2149	DCTD	-0.626541	-1.14598	-0.107097	20.3216	-2.97636	0.0257915	0.082224	-4.14882	TRUE
492	ARL6IP5	-0.62642	-0.919262	-0.333578	24.246	-5.27845	0.00207506	0.0240166	-1.37393	TRUE
1775	FAM98A	-0.62623	-1.19233	-0.0601271	20.4658	-2.72969	0.0354047	0.100533	-4.48818	TRUE
1162	LACTB	-0.625261	-1.23395	-0.0165727	23.3421	-2.53478	0.0457309	0.11842	-4.75939	TRUE
2553	PDCD2L	-0.624909	-1.14757	-0.102245	18.5161	-2.95032	0.026658	0.0837595	-4.18439	TRUE
1906	ITPA	-0.624787	-1.08434	-0.165231	22.0447	-3.35481	0.0161373	0.0616321	-3.64064	TRUE
1986	SPCS2	-0.624577	-1.11317	-0.135984	21.6186	-3.15437	0.0206312	0.0704107	-3.82133	TRUE
1471	XPO7	-0.624199	-1.12674	-0.121655	20.0784	-3.06495	0.023066	0.0758983	-3.95961	TRUE
1133	RRAS	-0.622198	-1.01213	-0.232265	22.8356	-3.93743	0.00818444	0.0450144	-2.89534	TRUE
2245	RPL7L1	-0.620261	-1.0256	-0.21492	19.5784	-3.77597	0.00982689	0.0490791	-3.01965	TRUE
2513	MRGBP	-0.620137	-1.05342	-0.186855	17.9995	-3.53176	0.0130578	0.0560274	-3.36016	TRUE
2333	SMARCB1	-0.619284	-1.18934	-0.0492226	18.6604	-2.68067	0.0377421	0.104384	-4.545	TRUE
2598	VKORC1L1	-0.619251	-0.995765	-0.242738	19.3105	-4.05846	0.0071547	0.042324	-2.70347	TRUE
1134	EIF4G3	-0.619137	-1.17395	-0.064325	21.1981	-2.75369	0.0343175	0.0987601	-4.43362	TRUE
275	RPS17	-0.618789	-1.12048	-0.117098	26.1026	-3.04355	0.0236943	0.0773918	-4.04156	TRUE
2528	NDUFAF4	-0.618343	-1.17407	-0.0626167	18.7652	-2.74564	0.0346783	0.0994759	-4.46609	TRUE
1661	BCL2L13	-0.617465	-1.18073	-0.0542016	21.7889	-2.70505	0.0365594	0.102551	-4.52235	TRUE
2467	MRPS2	-0.617392	-0.975334	-0.259451	20.4095	-4.25622	0.00577071	0.0378365	-2.47216	TRUE
909	PPP2R2A	-0.617326	-1.02428	-0.210374	24.1563	-3.74322	0.0102032	0.0498718	-3.13871	TRUE
2070	PPIH	-0.616367	-0.881879	-0.350855	20.1837	-5.72836	0.00138063	0.0193434	-0.868348	TRUE
1976	MRTO4	-0.615993	-0.880651	-0.351335	22.3611	-5.74335	0.00136257	0.0191914	-0.841476	TRUE
921	PSMB3	-0.614856	-0.889452	-0.34026	24.9481	-5.52527	0.00165449	0.0215476	-1.12192	TRUE
2372	RP2	-0.613134	-0.954186	-0.272083	20.9312	-4.4362	0.00476918	0.034688	-2.27082	TRUE
1051	LMAN2	-0.612105	-0.917205	-0.307004	23.232	-4.9506	0.00283672	0.0285466	-1.64708	TRUE
1395	NIPSNAP3A	-0.611945	-1.05256	-0.171328	22.3234	-3.42709	0.0147915	0.0590877	-3.54564	TRUE
1847	CDK11B	-0.611525	-1.20194	-0.0211075	21.4565	-2.55582	0.0444755	0.116759	-4.73003	TRUE
2596	WDR48	-0.611479	-0.975207	-0.247751	18.2171	-4.14839	0.00648364	0.0402318	-2.59027	TRUE
1105	EIF2A	-0.610549	-1.01352	-0.207576	23.5153	-3.73869	0.0102566	0.0498718	-3.12708	TRUE
785	ANKFY1	-0.609716	-1.20349	-0.0159456	23.1389	-2.53387	0.0457866	0.118426	-4.76067	TRUE
1447	CDK4	-0.609411	-1.13894	-0.0798853	22.1437	-2.83987	0.0307015	0.0917256	-4.31357	TRUE
2267	PLEKHA2	-0.60931	-1.04754	-0.17108	19.8454	-3.43092	0.0147238	0.0590877	-3.35691	TRUE
1407	NFKB1	-0.609286	-1.17998	-0.0385962	20.6057	-2.63449	0.0400961	0.108164	-4.6204	TRUE
2025	HSPA14	-0.609248	-1.16082	-0.0576816	21.5937	-2.72566	0.0355911	0.100791	-4.49377	TRUE
2362	ATP5MJ	-0.6086	-0.929103	-0.288098	21.0484	-4.68571	0.00368989	0.0315045	-1.89162	TRUE
2250	GET4	-0.60512	-1.12286	-0.0873759	21.0862	-2.88404	0.0290097	0.0883834	-4.27521	TRUE
1729	RAB32	-0.604334	-1.13673	-0.0719417	22.5272	-2.80104	0.0322769	0.094894	-4.38949	TRUE
1231	TSN	-0.602799	-1.00717	-0.198432	23.3758	-3.6785	0.0109953	0.0513499	-3.22085	TRUE
340	RPS7	-0.602563	-1.0062	-0.198921	26.4902	-3.68367	0.0109296	0.0513499	-3.21426	TRUE
1520	ARF6	-0.601124	-0.886842	-0.315406	23.3406	-5.19159	0.00225125	0.0252681	-1.34829	TRUE
2575	TMEM245	-0.599957	-1.16577	-0.0341398	18.9667	-2.61649	0.0410557	0.10995	-4.64546	TRUE
38	TUBB4A	-0.599287	-1.00043	-0.198141	23.5846	-3.68644	0.0108945	0.0513499	-3.18236	TRUE
884	DKC1	-0.598333	-0.974675	-0.221991	23.0442	-3.92315	0.00831659	0.0451739	-2.85751	TRUE
768	CTPS1	-0.598064	-1.05101	-0.14512	23.2207	-3.2582	0.018152	0.0659068	-3.76871	TRUE
1035	TRIM16	-0.597862	-1.01708	-0.178639	22.9643	-3.51909	0.0132551	0.0564563	-3.41473	TRUE
1810	PKN2	-0.597361	-1.0728	-0.12192	23.7207	-3.10038	0.0220657	0.0736999	-3.98043	TRUE
470	HARS1	-0.596898	-0.941086	-0.25271	25.2045	-4.27936	0.00562946	0.0371852	-2.4824	TRUE
182	ILF2	-0.595952	-0.964544	-0.22736	26.5708	-3.9897	0.00772059	0.0432678	-2.81275	TRUE
2151	MRPL45	-0.595928	-1.18659	-0.00526444	19.363	-2.48959	0.0485577	0.122406	-4.82251	TRUE
2583	VPS45	-0.594664	-1.11368	-0.0756433	18.7384	-2.82723	0.0312048	0.092504	-4.35336	TRUE
2587	PRPF18	-0.594465	-1.10456	-0.084372	17.3248	-2.87575	0.0293192	0.0888925	-4.2501	TRUE
396	BTF3	-0.593923	-1.15691	-0.0309341	25.3116	-2.60318	0.0417807	0.111282	-4.66399	TRUE
2180	CRYBG1	-0.593158	-0.990001	-0.196315	18.247	-3.6883	0.0108711	0.0513499	-3.20837	TRUE
2505	CDC23	-0.592914	-1.01096	-0.174867	19.1608	-3.49978	0.0135623	0.0573174	-3.45081	TRUE
2368	ARMC8	-0.591422	-0.951763	-0.231081	24.0603	-4.05003	0.00722145	0.0424315	-2.73949	TRUE
1954	BOP1	-0.590497	-1.02612	-0.154879	21.2659	-3.34492	0.0163318	0.0618424	-3.62242	TRUE
1746	NUP54	-0.588969	-1.08964	-0.0882984	20.7283	-2.90279	0.0283225	0.0869601	-4.16991	TRUE
1480	CTNNBL1	-0.5887	-0.916851	-0.260549	22.9042	-4.42685	0.00481604	0.034688	-2.26089	TRUE
743	ASPH	-0.588049	-0.995701	-0.180397	23.3558	-3.55958	0.0126359	0.0551423	-3.37337	TRUE
383	NAPA	-0.586224	-0.880601	-0.291847	24.9793	-4.91399	0.00294005	0.0288356	-1.73116	TRUE
1718	MAP2K4	-0.585974	-0.997091	-0.174858	20.0379	-3.51713	0.0132861	0.0564976	-3.30274	TRUE
1782	AP3M1	-0.58577	-1.00027	-0.171273	22.8504	-3.48723	0.0137663	0.0575882	-3.41764	TRUE
1944	SLC38A2	-0.585067	-0.904557	-0.265577	20.7343	-4.5188	0.00437654	0.0339646	-2.20336	TRUE
439	RAB1A	-0.584908	-1.03216	-0.137657	23.95	-3.22709	0.0188588	0.0673853	-3.81021	TRUE
2572	CHURC1	-0.583928	-1.12524	-0.0426184	18.4832	-2.66188	0.0386814	0.106015	-4.5823	TRUE
810	USP9X	-0.582304	-0.91553	-0.249078	23.6118	-4.31207	0.00543651	0.0369528	-2.40347	TRUE
1337	NRBP1	-0.582139	-0.950226	-0.214053	22.4192	-3.90258	0.00851114	0.0458637	-2.93911	TRUE
918	SAE1	-0.580734	-0.953228	-0.208239	23.9615	-3.84708	0.0090619	0.047023	-3.00819	TRUE
885	FAM114A1	-0.580099	-0.973583	-0.186616	23.2927	-3.6379	0.0115271	0.0527665	-3.24284	TRUE
1445	GRB2	0.582354	0.00175258	1.16296	22.0234	2.47505	0.0495065	0.123982	-4.82469	TRUE
825	LGALS3	0.584806	0.172446	0.997165	25.3273	3.49954	0.0135663	0.0573174	-3.43823	TRUE
105	EIF5A	0.586159	0.0478563	1.12446	27.7374	2.68697	0.0374323	0.103945	-4.50879	TRUE
1912	OCIAD1	0.589781	0.213301	0.966261	21.3938	3.86566	0.00887323	0.0464971	-2.97372	TRUE
1535	ABCF2	0.595961	0.0566811	1.13524	22.3438	2.72696	0.0355308	0.100727	-4.49197	TRUE
2539	LNPK	0.601236	0.0245416	1.17793	17.5965	2.57261	0.0434995	0.114572	-4.53666	TRUE
147	GDI1	0.603848	0.265217	0.94248	25.0181	4.40022	0.00495252	0.0350628	-2.33582	TRUE
1502	POLDIP3	0.611944	0.0177694	1.20612	21.57	2.5414	0.0453323	0.117846	-4.75016	TRUE
216	YBX1	0.619095	0.127282	1.11091	26.7102	3.10622	0.0219055	0.073318	-3.96109	TRUE
496	RPL6	0.619833	0.23312	1.00654	26.6277	3.95513	0.00802395	0.044407	-2.86464	TRUE
481	CSRP1	0.623541	0.138379	1.1087	26.4313	3.17141	0.0202001	0.0700164	-3.8397	TRUE
833	EIF3G	0.624444	0.342229	0.90666	24.1917	5.45994	0.00175546	0.0218366	-1.18783	TRUE
2166	ADI1	0.630929	0.0485166	1.21334	20.6536	2.67316	0.0381145	0.105151	-4.38093	TRUE
1009	IGF2R	0.631968	0.14395	1.11999	22.4083	3.19546	0.0196082	0.0693188	-3.82421	TRUE
950	DEK	0.632958	0.0506313	1.21529	24.5093	2.68215	0.037669	0.104344	-4.55414	TRUE
1571	CAMK2D	0.638958	0.178935	1.09898	23.2898	3.42742	0.0147857	0.0590877	-3.54521	TRUE
1229	HMGB3	0.639501	0.204911	1.07409	22.6175	3.63109	0.0116191	0.0527665	-3.23032	TRUE
1725	COX5B	0.639856	0.0467641	1.23295	22.7003	2.66216	0.0386669	0.106015	-4.54136	TRUE
842	DLST	0.641736	0.062164	1.22131	24.4799	2.73227	0.0352861	0.100533	-4.44928	TRUE
2231	AFAP1	0.642129	0.0813359	1.20292	20.4338	2.82549	0.0312748	0.092504	-4.35193	TRUE
474	STMN1	0.645235	0.166889	1.12358	26.5082	3.32852	0.0166601	0.0623809	-3.65378	TRUE
1106	SMAP	0.648896	0.38683	0.910961	22.5476	6.10998	0.000995096	0.0167519	-0.556526	TRUE
638	ACTL6A	0.660397	0.170801	1.14999	24.2465	3.32845	0.0166615	0.0623809	-3.67547	TRUE
199	CALD1	0.66157	0.335931	0.987209	26.5798	5.01319	0.00266948	0.0277584	-1.57762	TRUE
753	PTPN12	0.661871	0.288688	1.03505	22.3201	4.37649	0.00507785	0.0357599	-2.16091	TRUE
39	HSPA5	0.664239	0.352021	0.976456	29.3664	5.24978	0.00213141	0.0244891	-1.40374	TRUE
1593	FAM50A	0.66753	0.28504	1.05002	21.9266	4.30651	0.00546878	0.0369528	-2.37751	TRUE
469	EIF2S3	0.668081	0.0919045	1.24426	24.3493	2.8612	0.0298715	0.0899523	-4.29777	TRUE
533	STAT3	0.670285	0.372301	0.968268	24.2962	5.55063	0.0016171	0.0214165	-1.0294	TRUE
359	PAK2	0.673319	0.0668106	1.27983	24.409	2.73942	0.0349595	0.100067	-4.4747	TRUE
1383	KRT7	0.682055	0.0721299	1.29198	21.3594	2.75942	0.0340635	0.098455	-4.38778	TRUE
849	FKBP10	0.683591	0.222865	1.14432	24.1696	3.66124	0.0112179	0.052298	-3.24285	TRUE
772	SRRM2	0.684069	0.00359161	1.36455	23.2274	2.48062	0.0491405	0.123477	-4.83504	TRUE
2197	THUMPD1	0.686159	0.183943	1.18838	20.8144	3.37139	0.0158172	0.0607573	-3.6188	TRUE
399	AHCY	0.68954	0.154066	1.22501	25.6076	3.17757	0.0200466	0.0697569	-3.8765	TRUE
1609	SP100	0.700148	0.410212	0.990083	21.6355	5.95885	0.00113073	0.0178107	-0.645963	TRUE
1398	TXNDC17	0.70314	0.371511	1.03477	23.3384	5.23195	0.00216735	0.0247077	-1.23578	TRUE
395	RPL8	0.710503	0.380832	1.04017	25.1288	5.31814	0.00199985	0.023411	-1.1236	TRUE
1002	RPL38	0.712288	0.286634	1.13794	25.0523	4.12927	0.00662016	0.0406994	-2.66052	TRUE
1097	DTYMK	0.713692	0.271003	1.15638	21.7854	3.9782	0.00782007	0.0436416	-2.81128	TRUE
404	ARPC1B	0.723065	0.336437	1.10969	24.1706	4.61487	0.0039652	0.0330626	-2.03514	TRUE
1475	DSP	0.72752	0.350096	1.10495	20.5143	4.75652	0.00343622	0.0302282	-1.93479	TRUE
450	KTN1	0.734647	0.0766692	1.39262	23.8268	2.75513	0.0342535	0.0987601	-4.45295	TRUE
352	ARHGDIA	0.75172	0.321093	1.18235	27.1061	4.30754	0.00546277	0.0369528	-2.38237	TRUE
1030	VASP	0.756208	0.211595	1.30082	23.5597	3.42632	0.0148052	0.0590877	-3.54665	TRUE
1327	PYGM	0.763828	0.351812	1.17584	22.5452	4.57463	0.00413189	0.0333542	-2.08675	TRUE
504	PALLD	0.764635	0.411835	1.11744	23.782	5.34811	0.00194511	0.0230128	-1.29565	TRUE
1792	JUNB	0.765458	0.154395	1.37652	21.3918	3.09108	0.0223236	0.0740155	-3.79648	TRUE
1158	AIMP2	0.765552	0.41006	1.12104	22.6454	5.31398	0.00200759	0.023411	-1.33715	TRUE
2352	LSM3	0.765774	0.258615	1.27293	20.1669	3.7259	0.0104088	0.0502932	-3.01236	TRUE
365	LMNB2	0.774187	0.420194	1.12818	24.712	5.39668	0.00186	0.022506	-1.25219	TRUE
1080	SPAG9	0.78531	0.364987	1.20563	22.1921	4.61034	0.00398358	0.0330626	-2.03571	TRUE
560	H2AZ1	0.786127	0.496122	1.07613	25.0702	6.689	0.000623228	0.0141798	-0.0330471	TRUE																COL18A1									KCNK4
301	YWHAH	0.790663	0.313081	1.26825	25.5045	4.08524	0.00694701	0.0418354	-2.66325	TRUE
1	AHNAK	0.793389	0.272143	1.31463	30.2985	3.75594	0.0100552	0.0495684	-3.12264	TRUE
1967	CHAMP1	0.795866	0.106914	1.48482	20.7287	2.85053	0.0302835	0.0907317	-4.32127	TRUE
2405	RPL39	0.800287	0.223409	1.37716	21.8748	3.42323	0.0148602	0.0592183	-3.49099	TRUE
451	PRDX2	0.800904	0.352858	1.24895	24.4559	4.41096	0.00489698	0.0347931	-2.31747	TRUE
2410	FAM3C	0.801919	0.260653	1.34319	21.0383	3.6559	0.0112879	0.0524404	-3.23774	TRUE
400	CDC37	0.802118	0.48776	1.11648	25.3872	6.29635	0.000852838	0.0157665	-0.360277	TRUE
1014	SNX1	0.8028	0.203319	1.40228	23.0002	3.30451	0.0171537	0.0636398	-3.69045	TRUE
1703	HBA1; HBA2	0.806161	0.445212	1.16711	22.4518	5.51126	0.00167556	0.0215476	-1.10431	TRUE
185	UCHL1	0.807301	0.480537	1.13407	26.5069	6.09643	0.00100646	0.0167519	-0.518109	TRUE
668	THRAP3	0.809332	0.447114	1.17155	23.8131	5.51354	0.00167211	0.0215476	-1.09827	TRUE
1518	TP53	0.811126	0.460372	1.16188	21.6012	5.70637	0.00140763	0.0195659	-0.764951	TRUE
1114	RPL11	0.811711	0.402137	1.22128	26.0934	4.8904	0.00300891	0.0291501	-1.78721	TRUE
2442	MRPL19	0.820802	0.0708641	1.57074	20.007	2.70077	0.0367641	0.102692	-4.48908	TRUE
235	NASP	0.822547	0.451366	1.19373	24.0831	5.46826	0.00174221	0.0217802	-1.07648	TRUE
2168	SNRPC	0.824712	0.0599519	1.58947	19.5393	2.66104	0.0387238	0.106015	-4.51362	TRUE
2223	FNDC3A	0.825295	0.356253	1.29434	20.0584	4.34183	0.00526737	0.0366422	-2.40877	TRUE
1334	SUPT5H	0.825413	0.415626	1.2352	21.5268	4.97035	0.00278268	0.0284904	-1.66834	TRUE
804	FKBP1A	0.84952	0.565977	1.13306	24.576	7.39314	0.000367901	0.0105307	0.551578	TRUE		LYN														COL6A3									CACNB2					S1PR1
1311	RAB13	0.854208	0.129659	1.57876	22.3045	2.90918	0.0280922	0.0863527	-4.19067	TRUE
648	RPL24	0.857454	0.369826	1.34508	26.1622	4.33907	0.00528278	0.0366422	-2.36837	TRUE
1807	BDH2	0.867395	0.464353	1.27044	21.1506	5.31058	0.00201394	0.023411	-1.3062	TRUE
1268	JUP	0.871058	0.511955	1.23016	20.7888	5.98553	0.00110531	0.0175227	-0.615923	TRUE
1377	THBS1	0.879291	0.0853468	1.67324	19.5898	2.73286	0.035259	0.100533	-4.4529	TRUE
919	PGRMC1	0.892952	0.32667	1.45924	23.4972	3.89107	0.00862216	0.0458692	-2.88022	TRUE
2645	SEC61B	0.895089	0.162896	1.62728	19.7058	3.01658	0.0245129	0.0793835	-4.06897	TRUE
1648	ATP1B3	0.895403	0.459381	1.33142	22.5967	5.0674	0.00253369	0.0271075	-1.59607	TRUE
1125	NECAP2	0.896005	0.598263	1.19375	23.2163	7.42585	0.000359369	0.0105307	0.673414	TRUE		ARPC1A														NCSTN									NPPC		HIST1H2BI			IL13
584	TALDO1	0.899229	0.440534	1.35792	24.6256	4.83751	0.00317006	0.0293011	-1.84521	TRUE
923	SF3A3	0.902546	0.033716	1.77138	23.4038	2.56336	0.0440344	0.11583	-4.66996	TRUE
1887	PBDC1	0.921505	0.554857	1.28815	21.2476	6.20187	0.000921802	0.0162506	-0.423333	TRUE
1689	H3-7	0.931701	0.0675609	1.79584	24.5816	2.66052	0.0387501	0.106015	-4.49654	TRUE
1679	STK24	0.940732	0.424125	1.45734	22.024	4.49346	0.00449297	0.0343281	-2.17203	TRUE
786	RIPK2	0.941097	0.421269	1.46092	23.6623	4.46734	0.00461662	0.0343281	-2.2626	TRUE
205	AKAP2	0.941814	0.533892	1.34974	25.1196	5.69722	0.00141904	0.0195659	-0.936511	TRUE
2079	NTMT1	0.952422	0.313531	1.59131	21.8089	3.67855	0.0109946	0.0513499	-3.22078	TRUE
2258	FNDC3B	0.967932	0.665232	1.27063	20.0865	7.89054	0.000259841	0.0096069	1.08264	TRUE		MAPK1														ADAM15				GNG5					SCN2B		HIST1H2BE		HIST1H4E	ZEB1
1602	NHLRC2	0.975199	0.488296	1.4621	20.322	4.94226	0.00285989	0.0285466	-1.73074	TRUE
1077	RAC1	0.978754	0.487964	1.46954	24.7457	4.92099	0.00291996	0.0288356	-1.75385	TRUE
1616	NCAPH	0.981911	0.448839	1.51498	21.0013	4.54528	0.0042585	0.0337385	-2.08217	TRUE
2090	EMC7	0.988266	0.426039	1.55049	21.3798	4.33747	0.00529175	0.0366422	-2.41388	TRUE
1047	CPSF7	0.992793	0.38153	1.60406	21.7248	4.00779	0.00756694	0.0427456	-2.75241	TRUE
2190	ATP1B1	0.993585	0.439008	1.54816	20.5907	4.42097	0.00484582	0.0347697	-2.2998	TRUE
1687	RPL28	0.997048	0.13666	1.85743	23.5906	2.85954	0.029935	0.0900419	-4.30887	TRUE
405	RPS12	1.00064	0.612729	1.38854	24.3609	6.36537	0.000806204	0.0153294	-0.289667	TRUE																PRSS2
1246	TBCA	1.00353	0.0342226	1.97283	23.678	2.55472	0.04454	0.116813	-4.73156	TRUE
2415	ZNF638	1.00387	0.386953	1.62078	19.3892	4.01538	0.00750353	0.0427349	-2.80012	TRUE
1217	CRKL	1.00996	0.232619	1.7873	22.3623	3.20603	0.0193542	0.0687124	-3.83837	TRUE
2534	DNPH1	1.01191	0.263217	1.7606	20.0675	3.33513	0.0165269	0.062293	-3.58911	TRUE
2477	ME1	1.01942	0.594298	1.44454	19.0213	5.91718	0.00117179	0.0180479	-0.738207	TRUE
2062	CFDP1	1.01995	0.398966	1.64093	19.7344	4.05298	0.00719805	0.0424315	-2.65123	TRUE
587	NMT1	1.02679	0.518799	1.53478	23.9222	4.9877	0.0027362	0.0281227	-1.68158	TRUE
904	ARPC5	1.02868	0.696622	1.36073	23.5624	7.64441	0.000307895	0.0102452	0.875623	TRUE		LIMK1														CAST				P2RX2					CACNA2D1		HIST1H4I			ALOX15
1731	PPT1	1.03009	0.437062	1.62312	21.4728	4.28621	0.00558844	0.0371707	-2.47431	TRUE
230	RPS27A	1.04114	0.754161	1.32812	27.9881	8.95227	0.000131183	0.00755281	1.67502	TRUE		RAF1										NCF1	DOCK1	HES1		CAPNS1	RHOC			TRPC6					FKBP1B	ATP2A1	HIST2H2BE		KPNA2	TWIST1		RAB4A
1152	POR	1.04145	0.521179	1.56172	20.7256	4.9395	0.0028676	0.0285466	-1.73374	TRUE
831	NSFL1C	1.04269	0.372728	1.71265	23.8702	3.84043	0.0091306	0.0472873	-2.9616	TRUE
193	RPL5	1.04807	0.698294	1.39785	26.5835	7.39393	0.000367691	0.0105307	0.565368	TRUE		PIK3CG														CAPN13									ATP1A1		HIST1H4B			ITGAM
1439	MRPL12	1.05238	0.288982	1.81578	21.0266	3.4017	0.0152497	0.0599627	-3.57894	TRUE
2045	ATP6V0D1	1.05677	0.747489	1.36605	20.7937	8.43145	0.000181729	0.00808519	1.43401	TRUE		WASL											CRK			MMP7	PIP5K1C			PAFAH2					KCNK1		HIST2H2AA3		HIST1H2BN	IL10		RAB11B
2209	QDPR	1.05779	0.568914	1.54667	20.6743	5.33917	0.00196125	0.023101	-1.16734	TRUE
1119	DDX19A	1.06571	0.75653	1.37489	22.8289	8.50553	0.000173313	0.00808519	1.51619	TRUE		RAC2											ITGAV			CTSV	FES			ATP2B2					CACNG6		HIST1H2BK		HIST1H2BK	CD36		RAB39A
1794	CDC42EP4	1.06989	0.771827	1.36795	20.9366	8.85746	0.000139026	0.00755281	1.62483	TRUE		WAS										CYBB	PLCG1			CAPN7	PLXNB1			PDE5A					KCNJ2	RYR2	HIST1H2AD		HIST1H2BL	CDKN1A		RAB24
730	HDGF	1.07581	0.759638	1.39197	24.4287	8.39636	0.000185879	0.00811164	1.29533	TRUE		MAP2K1														ADAM10	ARHGEF12			ORAI2					GATA4		HIST1H2BN		HIST2H4A	IRF4		RAB40C
1596	STX7	1.07798	0.515149	1.64082	21.5111	4.72613	0.00354257	0.0308878	-1.85936	TRUE
801	RPS28	1.07927	0.479235	1.6793	24.8449	4.43842	0.00475812	0.034688	-2.29607	TRUE
929	RNPS1	1.08179	0.381446	1.78213	23.2651	3.81159	0.00943504	0.0482697	-3.05261	TRUE
1249	CRTAP	1.08815	0.782397	1.39391	21.7354	8.78194	0.000145665	0.0077552	1.65202	TRUE		FCGR2C										MAP3K1	BMX			BCAN	CDK5			TRPC3					KCNK15	CALM1	HIST3H2BB		BRCC3	IL1B		RAB33B
1267	SLC2A1	1.09687	0.414399	1.77933	23.5493	3.96594	0.00792768	0.0441354	-2.8608	TRUE
2008	PPAN	1.10909	0.252681	1.9655	19.5757	3.19566	0.0196035	0.0693188	-3.85225	TRUE
2170	CD81	1.1179	0.651622	1.58418	21.5682	5.91607	0.00117291	0.0180479	-0.739272	TRUE
1897	EBP	1.11792	0.454923	1.78092	23.0292	4.16076	0.00639702	0.0399738	-2.62384	TRUE
1044	ETFB	1.12317	0.756241	1.49009	22.8468	7.55339	0.00032822	0.0104014	0.67143	TRUE		PIK3CA														MMP14				GNG10					CACNA2D3		HIST1H2AE			COL1A2
1472	SRSF9	1.1301	0.456225	1.80397	22.1743	4.13822	0.00655588	0.0405443	-2.65097	TRUE
652	CDV3	1.13115	0.144285	2.11802	24.8018	2.82837	0.031159	0.092504	-4.35179	TRUE
145	PPIA	1.13692	0.757651	1.51619	29.074	7.39703	0.000366873	0.0105307	0.568119	TRUE		NCF1														CAPN2									HIPK1		HIST1H4A			CXCL8
1738	PFDN2	1.13898	0.874455	1.4035	22.524	10.6249	5.10743e-05	0.00522922	2.68905	TRUE		FCGR3A			JUN		MAP3K7	TUBA1B	GRB7	SOS1		MAP2K6	MMP14	NOTCH1	PDE1C	TLL2	DPYSL3	GNG12	GNG5	P2RX1					FXYD3	FXYD2	HIST1H2BA		TP53	CCL2		RAB2B	COL2A1		AMN
1722	UHRF1	1.13917	0.764765	1.51358	20.3195	7.50795	0.000338945	0.0105307	0.645728	TRUE		PLPP1														ACAN				PECAM1					KCNE2		HIST1H4D			HSP90B1
513	ELAVL1	1.14384	0.841071	1.44662	24.9976	9.32236	0.00010511	0.00735128	2.03591	TRUE		CRK							SHANK3			PAK1	SOS1	GATA6	KPNA2	FN1	TLN1			SLC8A2					CACNG7	ATP1A1	PPP1R14A		BAP1	BCL6		RAB19	COL27A1
744	FTH1	1.15142	0.392758	1.91009	24.4502	3.74506	0.0101817	0.0498718	-3.09653	TRUE
483	FKBP3	1.15215	0.84357	1.46074	24.5564	9.21323	0.000112115	0.00735128	1.87688	TRUE		PLCG2										ACTR3	RAC1	BGLAP	CALM1	MMP8	SEMA7A			GNG13					RANGRF	SLN	YWHAG		HIST3H3	FN1		RAB6B	COL11A2
1453	UBTF	1.16091	0.274921	2.04689	21.4107	3.23329	0.0187154	0.066963	-3.80192	TRUE
837	SRSF1	1.16381	0.728382	1.59924	24.0246	6.59539	0.000670712	0.0148521	-0.118584	TRUE																COL4A1									NKX2-5
800	DBI	1.16668	0.719307	1.61405	24.3671	6.43513	0.000762034	0.015263	-0.260184	TRUE																CAPN8									SCN8A
1454	PTGES3	1.16899	0.332768	2.0052	22.1386	3.44956	0.0143988	0.0585185	-3.461	TRUE
570	RBBP7	1.16995	0.729607	1.6103	23.9629	6.55617	0.000691835	0.0148521	-0.152969	TRUE																SPOCK3									SCN10A
1322	MTPN	1.18485	0.855634	1.51408	23.8776	8.8808	0.000137046	0.00755281	1.62752	TRUE		ARF6										IQGAP3	JUN	GATA1		LAMA5	ARHGAP35			PRKG2					ITPR2	PLN	H2AFX		HIST2H2BE	F13A1		RAB3B
1222	RPL19	1.18619	0.769141	1.60323	24.0899	7.01849	0.000484385	0.0123984	0.241842	TRUE																COL3A1									SLN					MUC1
2472	TRAPPC3	1.198	0.605733	1.79027	20.2104	4.99129	0.00272669	0.0281227	-1.67771	TRUE
1910	EXOSC3	1.20844	0.0726322	2.34426	21.497	2.6254	0.0405777	0.108999	-4.63306	TRUE
2067	ISOC1	1.22285	0.645857	1.79984	20.3864	5.22971	0.0021719	0.0247077	-1.42468	TRUE
1352	RPL35	1.24079	0.339091	2.14249	25.0819	3.39556	0.0153627	0.0600149	-3.587	TRUE
857	CRK	1.25583	0.86648	1.64517	23.4781	7.95917	0.000248033	0.00949195	0.979423	TRUE		ARPC2														FBN3				KCNMB3					CORIN		HIST1H2BG		HIST1H2BH	PIK3R1
479	RNH1	1.25918	0.752129	1.76623	24.3493	6.1279	0.000980294	0.0167519	-0.539872	TRUE
1805	GMPPB	1.26246	0.955978	1.56895	21.2751	10.1645	6.52842e-05	0.00620666	2.43219	TRUE		PIK3R5					MAP3K1		MAPK1	YWHAZ		MAP2K7	ARHGEF28	RCAN1	ADCY9	CTSG	MYL12B	GNG7	F2	GNB3					ITPR3	CASQ1	RHOC		HIST1H2BA	CCND1		RAB33A	ITGA2		PCSK9
2032	SNU13	1.2633	0.569601	1.95699	21.5133	4.49377	0.0044915	0.0343281	-2.23212	TRUE
210	LGALS1	1.28195	0.93191	1.63198	27.469	9.03713	0.000124596	0.00737056	1.77945	TRUE		PRKCB										ARHGAP5	MAPK1	TWIST1		MMP24	DPYSL4			KCNMB4					CASQ2	RYR1	HIST2H2AC		HIST1H2BC	FOXO3		RAB26
1329	AHNAK2	1.28742	0.87868	1.69617	21.6545	7.7722	0.00028177	0.0097412	0.839343	TRUE		LAT														MMP3				PRKG1					KCNE4		HIST1H3I		HIST1H4B	BATF
1765	UBAP2	1.30327	0.50424	2.1023	19.3861	4.02481	0.00742556	0.0426929	-2.7165	TRUE
2073	CTSL	1.30355	0.590981	2.01611	21.731	4.51415	0.00439762	0.0339646	-2.19367	TRUE
495	RANBP1	1.31083	0.852742	1.76892	24.7459	7.06111	0.000469183	0.0121259	0.301561	TRUE																BMP1									SCN9A					SOCS1
1059	PDAP1	1.31556	0.831217	1.79991	22.4725	6.70242	0.000616744	0.0141798	-0.0255984	TRUE																PHYKPL									KCNIP1
2562	FKBP2	1.31819	0.659366	1.97701	22.1639	4.93723	0.00287396	0.0285466	-1.7362	TRUE
2359	PDP1	1.31853	0.150612	2.48645	19.2847	2.78581	0.0329185	0.0962574	-4.41052	TRUE
1069	MIF	1.3457	0.860598	1.83081	27.0296	6.84523	0.000552353	0.0132465	0.0965417	TRUE																TPSAB1									KCNE5					TNF
687	NUP153	1.35682	1.0139	1.69974	22.1851	9.76342	8.15285e-05	0.00657663	2.22959	TRUE		PLA2G4E							GRB10			CDH1	ACTA1	NEUROG3	PRKCE	COL1A1	MYH11			PPP2CA					KCND1	ITPR1	H3F3A		EYA3	IL17F		RAB15	COL24A1		APOC4
1778	RBMS1	1.3582	0.96125	1.75515	20.9755	8.44308	0.000180376	0.00808519	1.32817	TRUE		MYO10											MAP2K1			CAPN11	LIMK2			LRP8					ATP1A4		HIST2H3C		UBA52	IL6		PTP4A2
2047	FBLIM1	1.35972	0.950094	1.76934	19.2589	8.19104	0.000212494	0.00844269	1.20891	TRUE		MAPK3														COL6A2				AC093503.1					SCN1A		HIST1H4K		HIST1H2BO	RORC
1373	POLE3	1.35988	0.406453	2.3133	21.3493	3.51956	0.0132478	0.0564563	-3.38707	TRUE
2507	CCDC86	1.35988	0.929236	1.79052	20.0638	7.79215	0.000277926	0.0097412	0.887801	TRUE		GSN														ADAMTS16				GNG7					ITPR1		HIST1H2BO		HIST1H2BF	ITGB1
1161	CLIP1	1.36128	0.991286	1.73128	21.7777	9.07872	0.000121509	0.00735128	1.78775	TRUE		CDC42										MAPK14	SH3GL1	RB1		COL10A1	ITGB1			P2RX4					SLC8A2	KCNJ11	HIST2H3D		UBE2N	FASLG		RAB4B
2123	SF3B5	1.36206	1.00866	1.71547	20.0292	9.51032	9.42034e-05	0.00735128	2.11503	TRUE		ASAP2							DOK6			MAPK8	PTK2	STAT3	GRK2	COL12A1	ROCK2			GNB4					FGF14	CLIC2	H2AFZ		HIST1H2BD	VEGFA		RAB40B	LAMB2
1862	DNAJA3	1.36344	0.787027	1.93986	20.7613	5.83681	0.00125591	0.0187822	-0.738278	TRUE
1420	DSG2	1.36792	0.716934	2.01891	21.669	5.18516	0.00226496	0.0252681	-1.47135	TRUE
2390	NCOA5	1.36906	0.227367	2.51076	20.4412	2.95902	0.0263651	0.0832549	-4.16219	TRUE
1667	GOLGB1	1.37444	0.630154	2.11872	19.7143	4.55682	0.00420821	0.0336852	-2.11394	TRUE
977	JPT1	1.37817	1.08654	1.66979	23.7878	11.6615	3.04025e-05	0.0042084	3.26477	TRUE		ARPC5	CDC25A		BCAR1	TGFB1	ARHGDIB	FOXO3	DOK5	PIK3R1	PAK1	RAC1	YES1	HEY1	ADCY4	COL4A4	HSP90AB1	GNAQ	GNAQ	GNAS					ATP2A3	SLC8A2	MYH10		EYA4	MMP9		RAB29	DOCK7		NR1H2
1353	AHCYL1	1.40276	0.860877	1.94463	21.7645	6.38785	0.000791654	0.0152709	-0.277168	TRUE																CAPNS2									FXYD1
2610	ITIH3	1.4028	1.09062	1.71498	20.2602	11.0883	4.02792e-05	0.00466188	2.96032	TRUE		SCIN	PLK1		CALM3		LMNB2	CDKN1A	RAC1	PIK3CA		CFL1	NCK2	GHR	ITPR1	CMA1	MET	P2RY12	GNG4	SLC8A3					KCNK2	TNNI3	PDPK1		HERC2	TYK2		RAB38	LAMC1		LDLRAP1
1973	CHTOP	1.41198	0.929106	1.89486	21.8894	7.21552	0.000418529	0.0114858	0.471364	TRUE																COL1A2									CACNB3					BCL2
2469	IFT27	1.41238	0.723056	2.10171	19.161	5.05593	0.00256173	0.0271493	-1.5557	TRUE
552	ZYX	1.41239	0.807587	2.0172	24.571	5.76255	0.00133984	0.0191914	-0.887252	TRUE
1424	EDF1	1.42316	0.889848	1.95648	23.1867	6.58484	0.00067632	0.0148521	-0.0753413	TRUE																COL4A5									KCNJ12
1927	NOC4L	1.43268	0.665727	2.19963	18.735	4.60952	0.00398689	0.0330626	-2.02962	TRUE
2084	ATP6V1G1	1.43872	0.656674	2.22077	21.4931	4.53961	0.00428346	0.0338355	-2.17949	TRUE
1864	ARHGEF1	1.44151	1.01026	1.87276	20.0592	8.24829	0.000204653	0.00844269	1.19012	TRUE		RPS6KB1														FURIN	PLXNA4			NOS3					CACNG8		HIST2H4B		HIST1H2BG	TP53		RAB44
1512	GPX1	1.47383	0.802079	2.14557	21.6388	5.41396	0.00183074	0.0224582	-1.23455	TRUE
1656	FAU	1.50165	1.05133	1.95198	24.5577	8.22843	0.000207334	0.00844269	1.17587	TRUE		RPS6KB2														ADAMTS18				GNGT2					ATP1B1		HIST2H4A		HIST1H2BE	AKT1		RAB7B
1734	ARHGEF7	1.50654	0.611006	2.40208	19.7271	4.15119	0.00646395	0.0402276	-2.62386	TRUE
44	TUBA1A	1.51009	1.16681	1.85336	26.463	10.855	4.53408e-05	0.00502905	2.8594	TRUE		WASF3	CDK1		PRKCA		CRADD	HIST1H1E	MAPK8	RACK1		STAT5A	ETS1	KDR	CAMK4	CAPN3	LIMK1	P2RY1	GNB2	PPP2CB					TBX5	ATP1A4	KLK3		MDC1	JAK3		RAB22A	TNS3		AP2M1
1956	CCDC124	1.51047	0.343214	2.67772	20.7429	3.19316	0.019664	0.0693319	-3.81749	TRUE
1673	MESD	1.51177	1.19105	1.8325	22.166	11.6312	3.08473e-05	0.0042084	3.22642	TRUE		AKT3	MDM2		MAPK14	SMAD3	MAP2K4	EP300	CRK	PTK2	ARHGAP35	CYFIP2	NCK1	HES6	ADCY3	COL19A1	NRP1	GNG3	GNG3	P2RX7					SRI	CASQ2	MYH11		RAD50	TIMP1		RAB32	RAP1B		CLTC
2229	CHMP4B	1.53173	0.932534	2.13094	21.3242	6.30791	0.000844814	0.0157665	-0.329388	TRUE
1924	GRPEL1	1.53286	1.04766	2.01806	21.9588	7.79572	0.000277246	0.0097412	0.867621	TRUE		MARCKSL1														COL8A1				ATP2A2					FXYD4		HIST1H4F		HIST1H4D	MMP3
1397	SAFB	1.54072	0.690641	2.39079	21.762	4.47239	0.00459243	0.0343281	-2.17108	TRUE
1594	PDCD5	1.54878	0.749028	2.34853	23.2151	4.77869	0.00336093	0.0302256	-1.91018	TRUE
1640	FIP1L1	1.5626	0.263974	2.86123	20.2946	2.96919	0.026027	0.0827346	-4.15861	TRUE
1871	WDR18	1.56687	0.725782	2.40796	19.9627	4.59691	0.00403865	0.0332405	-2.00118	TRUE
1258	OAS1	1.58295	0.0514193	3.11449	20.4053	2.55045	0.0447925	0.116869	-4.72751	TRUE
973	VAMP3	1.60191	0.390078	2.81374	22.6379	3.2619	0.01807	0.0657137	-3.74305	TRUE
1829	USP8	1.6154	1.02784	2.20296	19.8585	6.78431	0.00057882	0.0137573	0.145774	TRUE																BSG									SCN4B
974	MACROH2A2	1.63093	0.169549	3.09232	20.2511	2.75389	0.0343088	0.0987601	-4.4542	TRUE
960	TMSB4X	1.63881	0.676577	2.60104	23.7011	4.20265	0.00611322	0.039213	-2.57365	TRUE
2235	FAHD2A	1.65473	0.783158	2.5263	18.611	4.68489	0.00369297	0.0315045	-2.01484	TRUE
1672	PRAF2	1.69449	1.04231	2.34666	21.716	6.41135	0.000776767	0.015263	-0.281436	TRUE																COL15A1									RYR2
679	CTTN	1.71429	1.05343	2.37515	23.101	6.40102	0.000783276	0.015263	-0.290698	TRUE																COL6A6									RYR3
823	SOD1	1.73445	1.06788	2.40101	23.9127	6.42086	0.000770838	0.015263	-0.231481	TRUE																COL11A2									ASPH
2358	CNOT2	1.73784	0.743004	2.73267	20.1597	4.31056	0.00544525	0.0369528	-2.44556	TRUE
1010	CORO1B	1.75962	0.867155	2.65209	21.8701	4.86521	0.00308445	0.0291501	-1.72308	TRUE
1227	S100A11	1.76122	0.310445	3.212	21.8307	2.99563	0.0251701	0.0808237	-4.06315	TRUE
2569	PCLO	1.78263	1.53109	2.03418	23.3878	17.4875	3.07361e-06	0.00136366	5.50286	TRUE		VAV1	RPS6KA1	GABRA1	RAF1	MAP2K1	CASP3	SIRT7	CREB1	NCK2	ACP1	STAT3	ARHGEF11	ARNT	ADCY2	TLL1	ROCK1	GNA11	MAPK3	ATP2B3	APP	LIG4	CD44	PPCDC	KCNQ1	ATP1B3	MYL6	UBC	KDM4A	RORA	PIP4P1	RAB18	COL11A1	AGO3	SCARB1	PAH	CDK5R1
2626	GULP1	1.79887	0.241413	3.35632	21.2934	2.85009	0.0303007	0.0907317	-4.31014	TRUE
2036	LAMTOR5	1.83483	1.26531	2.40436	20.1035	7.94984	0.000249601	0.00949195	1.02645	TRUE		RAC1														HSPG2				GNB2					CAMK2D		HIST1H3G		HIST1H4I	IL2RG
1808	NOB1	1.83896	1.23073	2.44719	20.1192	7.46069	0.000350533	0.0105307	0.598959	TRUE		PIK3CB														ADAMTS4				ORAI1					NPR2		HIST1H2BF			STAT6
2349	CYBA	1.86053	0.457093	3.26397	20.8445	3.27128	0.0178637	0.0654875	-3.70596	TRUE
1492	BAZ1B	1.86975	1.19633	2.54317	20.1712	6.85127	0.000549804	0.0132465	0.232613	TRUE																KLK7									NPPA					IGHG1
1955	SHC1	1.87176	0.861312	2.88221	18.5438	4.571	0.00414734	0.0333542	-2.1359	TRUE
1375	PPIF	1.87835	1.21168	2.54502	23.0209	6.95252	0.000509059	0.0128557	0.186882	TRUE																ADAM9									KCNK3					MAOA
1474	PSMD4	1.9059	1.49424	2.31756	22.5161	11.4246	3.4097e-05	0.0043222	3.11585	TRUE		ARPC1B	CDC34		MAP2K3		RIPK1	SIRT2	SOS1	RPS6KB1		CTNNB1	BCAR1	SPEN	CAMK2D	MMP2	MYL9	AC093503.1	GNGT2	ITPR3					CACNG4	ITPR2	RAC1		HIST1H2BJ	FCER2		RAB9B	LAMA5		NCEH1
1245	ARFGAP3	1.91923	0.449393	3.38907	21.5822	3.22205	0.018976	0.0677132	-3.73234	TRUE
1049	TMSB10	1.92581	1.35111	2.50052	26.2107	8.26881	0.000201925	0.00844269	1.2048	TRUE		MARCKS														COL2A1	ITGA1			GUCY1A1					FXYD2		H2AFJ		HIST1H2BM	ITGAX		RAB12
1804	DFFA	1.94061	1.37932	2.50189	19.241	8.53158	0.000170462	0.00808519	1.39469	TRUE		PRKCE											RAF1			LAMC1	PAK2			KCNMA1					TNNI3		HIST4H4		HIST4H4	ANXA1		RAB6A
1113	MARCKSL1	1.94427	1.45568	2.43286	20.8026	9.81941	7.9e-05	0.00657181	2.23857	TRUE		PIP5K1C							JUN			ARPC1B	ITGB1	JAK2	AHCYL1	CAPN15	MYH10	GNG10	GNG10	PPP2R5D					CACNA1F	FXYD4	PKN3		BABAM2	IL17A		RAB20	PTK2		AP2A1
913	S100A6	1.95272	1.30423	2.6012	22.7562	7.43044	0.000358189	0.0105307	0.57514	TRUE		PIK3CD														COL26A1									FGF11		HIST1H2AB			IL12A
1386	TAF15	1.95374	1.06047	2.84702	22.022	5.39708	0.0018593	0.022506	-1.19237	TRUE
69	TUBA4A	2.00199	1.14824	2.85574	25.0546	5.78634	0.00131227	0.0190888	-0.805505	TRUE
1832	TRIP10	2.01854	1.52242	2.51467	18.6724	10.0397	6.98957e-05	0.00628547	2.38963	TRUE		DNM2					JUN		RAP1A	PTPN11		ABI2	PAK1	HDAC1	PRKCD	MMP9	RRAS	GNG2	F2R	PTPN6					KCNK6	TRPC1	HIST1H2BD		ATM	IL23A		RAB30	COL1A2		CES3
1896	NUP43	2.06834	1.71728	2.4194	19.0609	14.5382	8.78507e-06	0.00259843	4.49954	TRUE		PIKFYVE	YWHAH	NSF	CALM1	CDH1	TNF	CREBBP	NCK1	BCAR1	RHOA	RACGAP1	MAP2K4	E2F1	CAMKK2	ELN	PLXNA2	GNAI2	GNA13	GNB5	SAA1	XRCC6			ATP2B4	PRKACA	MYH14	UBB	ABL1	IL4R	PIP4K2B	RAB11A	CRKL	PTEN	CUBN
1802	MYEF2	2.11519	1.66446	2.56592	20.4826	11.58	3.16183e-05	0.0042084	3.19498	TRUE		VAV2	PRKDC		PTK2B		PAK2	ACSS2	PTPN11	YWHAE		ARPC5	ITGB5	TLE1	PRKACB	COL16A1	MYH9	GNGT2	F2RL2	NOS1					CACNG5	FKBP1B	YWHAQ		SUMO1	CCL22		RAB14	COL5A1		NPC1
2219	GAR1	2.12056	0.675282	3.56584	19.224	3.62054	0.0117631	0.0529839	-3.25894	TRUE
1082	LUC7L2	2.18916	1.56378	2.81455	21.4277	8.6379	0.000159376	0.00805946	1.48813	TRUE		PRKCG										WASF2	MAPK8			COL4A2	SEMA3E			KCNMB1					KCNK17	RYR3	HIST1H4C		H2AFX	LIF		RAB40A
1538	IFITM1	2.21416	1.78486	2.64347	25.4025	12.7269	1.86191e-05	0.00330427	3.75958	TRUE		DOCK2	CDKN1A		PRKCB	SKIL	TRADD	XRCC6	IRS1	PTPN1	RAC1	NOXO1	CCND1	NCOA1	PDE1B	CAPN6	MYL6	GNGT1	ARRB2	GNB1					CAMK2A	SLC8A3	HIST1H2BJ		MAPK8	OSM		AC034102.1	LAMA4		LDLR
2302	LTV1	2.30398	1.11206	3.49591	17.9472	4.76985	0.00339071	0.0302282	-1.91998	TRUE
927	RHOC	2.33369	1.54766	3.11971	22.4166	7.32625	0.000386089	0.0109337	0.593212	TRUE		VAV3														ADAMTS9									SCN3B					SOCS5
2423	TMEM258	2.42395	1.65539	3.19251	21.4724	7.78254	0.000279769	0.0097412	0.899815	TRUE		SPHK2														CAPN5				SLC8A1					CACNA1C		HIST1H4L		HIST1H4A	FOXO1
1840	B2M	2.62648	1.62424	3.62872	21.1375	6.46661	0.000743017	0.015263	-0.180861	TRUE																ELANE									KCNJ11
1088	MAP1A	2.68482	2.39579	2.97385	20.3728	22.9218	6.52668e-07	0.000434351	6.87795	TRUE		WASF2	YWHAQ	GABRA2	MAPK8	TGFBR2	DFFB	MYOD1	GRB2	BAD	EFNA1	BCAR1	TLN1	RBBP8	CAMK2A	CD44	TYROBP	GNB5	GNA11	GUCY1B1	PRKCSH	XRCC4	ITGB2	PANK2	WWTR1	ATP2B3	RHOA	ATXN3L	MRE11	VIM	TP53	RAB21	LAMA3	TNRC6B	AP2S1	PCBD1	CDK5
1772	PSMF1	2.72465	2.20381	3.24549	21.6914	12.9086	1.71916e-05	0.00326886	3.82912	TRUE		AMPH	ATM		GRB2	ZFYVE9	PAK1	ACSS1	MAPK3	PXN	VAV2	CTNNA1	VCL	CDKN1B	ITPR2	COL17A1	SEMA6A	GNG11	ARRB1	PPP2R5C					ATP1B3	ITPR3	PKN1		BABAM1	JAK2		RAB34	GAB1		CLTA
1925	MCRIP1	2.75921	1.66639	3.85203	20.488	6.23032	0.000900381	0.016086	-0.445403	TRUE
2091	MYLK	2.78314	1.00703	4.55926	19.696	3.86669	0.00886291	0.0464971	-2.91988	TRUE
1586	EBNA1BP2	2.8654	1.76286	3.96795	21.1384	6.41303	0.000775717	0.015263	-0.249408	TRUE																COL5A2									PLN
1487	CLTA	2.87045	2.39097	3.34993	22.5237	14.7724	8.02447e-06	0.00259843	4.59022	TRUE		PLA2G4B	BRCA1	GABRA4	GNAQ	CREBBP	BAG4	PPARGC1A	PIK3R1	IRS1	TIAM1	ARHGDIA	PIK3R1	GAA	PRKAR1A	COL9A2	SEMA3A	MAPK14	GNB4	TRPC7	S100A12	PPIA	SELL	PANK4	CAMK2B	ATP2B1	MYL9	VCP	UIMC1	FSCN1	ING2	RABGGTA	LAMB1	MOV10	LSR
1583	HIGD1A	2.89384	1.44215	4.34553	20.5137	4.91898	0.00292572	0.0288356	-1.71334	TRUE
2563	CGGBP1	2.93848	2.3334	3.54357	17.6942	11.9834	2.61045e-05	0.00408766	3.42549	TRUE		ARPC4	TP53		CALM2	MAP3K7	PRKDC	SIRT1	RHOA	PRKD1	CBL	CYBA	WASL	GATA4	PRKCG	PSEN1	TREM2	GNA14	GNA14	APOB					PRKACA	ATP1A3	H3F3B		RNF8	HIF1A		RAB23	RAP1A		APOC1
2437	TMEM109	2.98075	1.82633	4.13517	22.6969	6.37142	0.000802261	0.0153294	-0.255402	TRUE																MMP12									ORAI1
2256	PDCD1LG2	3.04331	2.07892	4.00771	20.5037	7.78697	0.000278919	0.0097412	0.913368	TRUE		GAB2														SCUBE3				PTPN11					CACNA2D4		HIST1H3E		HIST1H2BI	IL18
2031	ZFR	3.27978	2.66484	3.89473	25.8648	13.1609	1.54161e-05	0.00326886	3.93754	TRUE		AKT2	MYT1		SHC1	TAB1	SPTAN1	TP53	RET	PRKCZ	GRB2	NCF2	ARHGAP35	CTBP1	CREB1	LAMC2	PTPRC	GNA13	GNG11	ATP2A3	AGER				ATP2B3	NOS1	YWHAE	UBA52	NBN	BIRC5		RAB3A	RAPGEF1		APOA1
2511	NUDCD2	3.33011	1.82728	4.83294	19.5327	5.46792	0.00174275	0.0217802	-1.17975	TRUE
1191	DYNLL1	3.34319	2.87253	3.81386	21.6059	17.5276	3.03365e-06	0.00136366	5.44787	TRUE		PLA2G6	GADD45A	GABRA3	MAP2K1	TGFB2	MAPK8	FOXO1	DOK4	GRB10	INPPL1	MAPK9	ACTN1	HEY2	PRKACA	TIMP2	RHOA	GNB1	MAPK1	PPP2R5A	LGALS3	PSIP1	PECAM1	PPCS	ATP1A2	ABCC9	PPP1R12B	RPS27A	EYA2	TNFRSF1B	PIP4K2A	RAB10	LAMC2	AGO2	SOAT1	KYAT1	BDNF
2154	ATOX1	3.50953	3.13802	3.88103	20.4047	23.311	5.92501e-07	0.000434351	6.73911	TRUE		PIP4K2B	CHEK1	GABRA6	HRAS	SMAD4	LMNB1	HIST1H4I	GAB1	SHC1	VAV3	ARPC3	RAPGEF1	PARP1	CAMK2B	CAPN1	FYN	GNAI3	GNB1	ATP2B4	CAPZA1	HMGA1	ITGAL	SLC25A16	CACNA2D2	ATP2B4	PKN2	RAD23B	BRCA1	HGF	PIN1	RAB7A	LAMC3	AGO1	NR1H3	ASRGL1	TIAM1
2165	COX6B1	3.53994	0.616676	6.4632	19.0334	2.98815	0.0254093	0.0813197	-4.13274	TRUE
2565	CHRAC1	3.61103	2.74189	4.48017	17.9624	10.2522	6.22539e-05	0.00613777	2.5192	TRUE		FCGR2B			SOS1		CASP8		SRC	IRS2		JUN	AL162171.1	TCF3	ADCY8	MMP11	PLXNA1	GNG5	GNG7	P2RX3					KCNK16	ATP1B1	PAK1		RPS27A	HSPA8		RAB25	ITGB1		SOAT2
242	H2AC4; H2AC8	3.61109	3.31894	3.90324	24.5029	30.5003	1.26039e-07	0.000167758	7.5873	TRUE		SPHK1	CCNB1	GABRA5	CRKL	SMAD2	FADD	HOXA10	PXN	RAF1	PIK3R1	PAK2	GIT2	CD4	PRKAR2B	DCN	FARP2	GNA15	GNB5	NOS2	MAPK3	KPNA1	ITGAM	PANK3	SCN4A	CAMK2B	PPP1R12A	JOSD1	PPP5C	ALOX5	MAP2K6	RAB27A	HGF	TNRC6A	MYLIP	QDPR	NTRK2
2300	MRPL50	3.64335	2.45363	4.83308	18.3663	7.55664	0.000327466	0.0104014	0.724846	TRUE		PIK3R3														MMP16				CALM1					CACNA1D		HIST1H4E			VCAM1
848	RHOA	3.79922	2.61183	4.98661	21.9265	7.89542	0.000258981	0.0096069	0.947465	TRUE		PTPRC														CTSK				GNG12					CAMK2G		H2AFB1		HIST1H2BB	LCN2
2659	RRP15	3.81363	2.87404	4.75323	18.1768	10.0155	7.08355e-05	0.00628547	2.34001	TRUE		CFL2							PIK3CA			CRK	ARHGEF7	MAML1	ADCY1	TIMP1	PLXNA3	SRC	GNG2	MAPK14					KCNK10	CAMK2D	CDC25C		UBC	NANOG		RABGGTB	CRK		AP2A2
2292	CD70	3.85855	1.96216	5.75495	18.9688	5.02078	0.00264998	0.0277323	-1.59168	TRUE
1374	KPNA4	4.06169	2.84125	5.28213	16.2828	8.21232	0.00020954	0.00844269	1.21143	TRUE		ASAP3														COL6A1				STIM1					CASQ1		HIST2H2AA4		HIST1H4F	POU2F1
2628	RING1	4.07864	2.75488	5.40241	18.4333	7.60289	0.00031698	0.0104014	0.7098	TRUE		SYK														ADAMTS1				ATP2A1					CLIC2		HIST1H2AJ			JAK1
2504	LLPH	4.10016	3.31879	4.88153	18.8431	12.9485	1.68957e-05	0.00326886	3.84445	TRUE		PIP5K1A	CHEK2		PAK1	EP300	RB1	MEF2D	BCAR1	PDPK1	BCAR1	MAP3K11	SRC	ASCL1	ADCY7	COL11A1	GSK3B	GNG13	GNGT1	SRI	DDOST				ABCC9	FXYD3	MYL12B		PIAS4	ICAM1		RAB5C	COL1A1		NPC2
2509	PRKCD	4.37541	4.05481	4.69601	18.9048	33.6767	7.11575e-08	0.000167758	7.9252	TRUE		FCGR1A	CDC25C	UBQLN1	MAPK3	MAPK3	MADD	SIRT3	PRKACA	PRKCD	PIK3CA	ABI1	FYN	MYB	CAMKK1	MMP25	PLXND1	TBXA2R	GNA15	FGR	MAPK1	XRCC5	SELE	COASY	CACNG3	ATP1A2	KDM1A	ATXN3	BAZ1B	NOS2	EP300	RAB27B	ITGA3	TNRC6C	AP2B1	IL4I1	RAC1
1697	TCERG1	4.45842	2.54321	6.37363	18.5557	5.74433	0.0013614	0.0191914	-0.905012	TRUE
2533	FGD2	4.59491	2.83329	6.35653	20.4397	6.43634	0.000761288	0.015263	-0.164145	TRUE																COL4A6									RYR1
1387	COL5A1	4.78208	3.50913	6.05503	20.1913	9.26999	0.000108406	0.00735128	1.91445	TRUE		PLCG1							HRAS			PIP5K1B	ROCK2	NCOR1	PRKAR1B	CTSD	SEMA6D			PDE1B					CACNG1	AHCYL1	AR		APBB1	POMC		RAB3C	SRC
1936	HIBADH	4.78224	4.02237	5.54212	19.6204	15.5297	6.04242e-06	0.00229785	4.85565	TRUE		WASF1	CDC25B	GPHN	PLCG1	APC	PARP1	FOXO4	SHC1	IGF1R	EPHA2	ARPC2	ITGA5	RBPJ	ITPR3	CDH1	CRMP1	GNB3	GNB3	PPP2R5B	S100B	BANF1	ICAM1	PANK1	KCNH2	CAMK2A	MYH9	JOSD2	TP53BP1	PTGS2	PIP4K2C	RAB36	COL5A3	AGO4	APOB
[truncated: 1 more columns]

## Sheet: Up
rownames.sigOE_ordered.	ID	KEGG_FC_GAMMA_R_MEDIATED_PHAGOCYTOSIS	ID	BIOCARTA_G2_PATHWAY	ID	BIOCARTA_GABA_PATHWAY	ID	BIOCARTA_PYK2_PATHWAY	ID	BIOCARTA_TGFB_PATHWAY	ID	BIOCARTA_TNFR1_PATHWAY	ID	PID_HDAC_CLASSIII_PATHWAY	ID	PID_RET_PATHWAY	ID	PID_IGF1_PATHWAY	ID	PID_EPHA2_FWD_PATHWAY	ID	PID_RAC1_PATHWAY	ID	PID_FAK_PATHWAY	ID	PID_HES_HEY_PATHWAY	ID	REACTOME_DAG_AND_IP3_SIGNALING	ID	REACTOME_DEGRADATION_OF_THE_EXTRACELLULAR_MATRIX	ID	REACTOME_SEMAPHORIN_INTERACTIONS	ID	REACTOME_SIGNAL_AMPLIFICATION	ID	REACTOME_THROMBIN_SIGNALLING_THROUGH_PROTEINASE_ACTIVATED_RECEPTORS_PARS	ID	REACTOME_PLATELET_HOMEOSTASIS	ID	REACTOME_ADVANCED_GLYCOSYLATION_ENDPRODUCT_RECEPTOR_SIGNALING	ID	REACTOME_INTEGRATION_OF_PROVIRUS	ID	BIOCARTA_NEUTROPHIL_PATHWAY	ID	REACTOME_COENZYME_A_BIOSYNTHESIS	ID	REACTOME_CARDIAC_CONDUCTION	ID
1936	HIBADH	FCGR1A	HIBADH	CDC25C	HIBADH	UBQLN1	HIBADH	MAPK3	HIBADH	MAPK3	HIBADH	MADD	HIBADH	SIRT3	HIBADH	PRKACA	HIBADH	PRKCD	HIBADH	PIK3CA	HIBADH	ABI1	HIBADH	FYN	HIBADH	MYB	HIBADH	CAMKK1	HIBADH	MMP25	HIBADH	PLXND1	HIBADH	TBXA2R	HIBADH	GNA15	HIBADH	FGR	HIBADH	MAPK1	HIBADH	XRCC5	HIBADH	SELE	HIBADH	COASY	HIBADH	CACNG3	HIBADH
1387	COL5A1	SPHK1	COL5A1	CCNB1	COL5A1	GABRA5	COL5A1	CRKL	COL5A1	SMAD2	COL5A1	FADD	COL5A1	HOXA10	COL5A1	PXN	COL5A1	RAF1	COL5A1	PIK3R1	COL5A1	PAK2	COL5A1	GIT2	COL5A1	CD4	COL5A1	PRKAR2B	COL5A1	DCN	COL5A1	FARP2	COL5A1	GNA15	COL5A1	GNB5	COL5A1	NOS2	COL5A1	MAPK3	COL5A1	KPNA1	COL5A1	ITGAM	COL5A1	PANK3	COL5A1	SCN4A	COL5A1
2533	FGD2	PIP4K2B	FGD2	CHEK1	FGD2	GABRA6	FGD2	HRAS	FGD2	SMAD4	FGD2	LMNB1	FGD2	HIST1H4I	FGD2	GAB1	FGD2	SHC1	FGD2	VAV3	FGD2	ARPC3	FGD2	RAPGEF1	FGD2	PARP1	FGD2	CAMK2B	FGD2	CAPN1	FGD2	FYN	FGD2	GNAI3	FGD2	GNB1	FGD2	ATP2B4	FGD2	CAPZA1	FGD2	HMGA1	FGD2	ITGAL	FGD2	SLC25A16	FGD2	CACNA2D2	FGD2
1697	TCERG1	WASF2	TCERG1	YWHAQ	TCERG1	GABRA2	TCERG1	MAPK8	TCERG1	TGFBR2	TCERG1	DFFB	TCERG1	MYOD1	TCERG1	GRB2	TCERG1	BAD	TCERG1	EFNA1	TCERG1	BCAR1	TCERG1	TLN1	TCERG1	RBBP8	TCERG1	CAMK2A	TCERG1	CD44	TCERG1	TYROBP	TCERG1	GNB5	TCERG1	GNA11	TCERG1	GUCY1B1	TCERG1	PRKCSH	TCERG1	XRCC4	TCERG1	ITGB2	TCERG1	PANK2	TCERG1	WWTR1	TCERG1
2509	PRKCD	PLA2G6	PRKCD	GADD45A	PRKCD	GABRA3	PRKCD	MAP2K1	PRKCD	TGFB2	PRKCD	MAPK8	PRKCD	FOXO1	PRKCD	DOK4	PRKCD	GRB10	PRKCD	INPPL1	PRKCD	MAPK9	PRKCD	ACTN1	PRKCD	HEY2	PRKCD	PRKACA	PRKCD	TIMP2	PRKCD	RHOA	PRKCD	GNB1	PRKCD	MAPK1	PRKCD	PPP2R5A	PRKCD	LGALS3	PRKCD	PSIP1	PRKCD	PECAM1	PRKCD	PPCS	PRKCD	ATP1A2	PRKCD
2504	LLPH	VAV1	LLPH	RPS6KA1	LLPH	GABRA1	LLPH	RAF1	LLPH	MAP2K1	LLPH	CASP3	LLPH	SIRT7	LLPH	CREB1	LLPH	NCK2	LLPH	ACP1	LLPH	STAT3	LLPH	ARHGEF11	LLPH	ARNT	LLPH	ADCY2	LLPH	TLL1	LLPH	ROCK1	LLPH	GNA11	LLPH	MAPK3	LLPH	ATP2B3	LLPH	APP	LLPH	LIG4	LLPH	CD44	LLPH	PPCDC	LLPH	KCNQ1	LLPH
2628	RING1	WASF1	RING1	CDC25B	RING1	GPHN	RING1	PLCG1	RING1	APC	RING1	PARP1	RING1	FOXO4	RING1	SHC1	RING1	IGF1R	RING1	EPHA2	RING1	ARPC2	RING1	ITGA5	RING1	RBPJ	RING1	ITPR3	RING1	CDH1	RING1	CRMP1	RING1	GNB3	RING1	GNB3	RING1	PPP2R5B	RING1	S100B	RING1	BANF1	RING1	ICAM1	RING1	PANK1	RING1	KCNH2	RING1
1374	KPNA4	PLA2G4B	KPNA4	BRCA1	KPNA4	GABRA4	KPNA4	GNAQ	KPNA4	CREBBP	KPNA4	BAG4	KPNA4	PPARGC1A	KPNA4	PIK3R1	KPNA4	IRS1	KPNA4	TIAM1	KPNA4	ARHGDIA	KPNA4	PIK3R1	KPNA4	GAA	KPNA4	PRKAR1A	KPNA4	COL9A2	KPNA4	SEMA3A	KPNA4	MAPK14	KPNA4	GNB4	KPNA4	TRPC7	KPNA4	S100A12	KPNA4	PPIA	KPNA4	SELL	KPNA4	PANK4	KPNA4	CAMK2B	KPNA4
2292	CD70	PIKFYVE	CD70	YWHAH	CD70	NSF	CD70	CALM1	CD70	CDH1	CD70	TNF	CD70	CREBBP	CD70	NCK1	CD70	BCAR1	CD70	RHOA	CD70	RACGAP1	CD70	MAP2K4	CD70	E2F1	CD70	CAMKK2	CD70	ELN	CD70	PLXNA2	CD70	GNAI2	CD70	GNA13	CD70	GNB5	CD70	SAA1	CD70	XRCC6	CD70		CD70		CD70	ATP2B4	CD70
2659	RRP15	VASP	RRP15	WEE1	RRP15	GABARAP	RRP15	RAC1	RRP15	SMAD7	RRP15	TNFRSF1A	RRP15	HDAC4	RRP15	PDLIM7	RRP15	AKT1	RRP15	SRC	RRP15	NCKAP1	RRP15	RRAS	RRP15	PTF1A	RRP15	PRKAR2A	RRP15	COL23A1	RRP15	PAK3	RRP15	GNB4	RRP15	F2RL3	RRP15	ATP2B1	RRP15	HMGB1	RRP15		RRP15		RRP15		RRP15	HIPK2	RRP15
848	RHOA	AKT1	RHOA	ATR	RHOA		RHOA	MAPK1	RHOA	TGFBR1	RHOA	CASP2	RHOA	BAX	RHOA	PRKCA	RHOA	CRKL	RHOA	SHC1	RHOA	ARPC4	RHOA	GRB7	RHOA	MYOD1	RHOA	PDE1A	RHOA	LAMA3	RHOA	HSP90AA1	RHOA	PLA2G4A	RHOA	GNG13	RHOA	MRVI1	RHOA	CAPZA2	RHOA		RHOA		RHOA		RHOA	CACNB1	RHOA
2300	MRPL50	AKT2	MRPL50	MYT1	MRPL50		MRPL50	SHC1	MRPL50	TAB1	MRPL50	SPTAN1	MRPL50	TP53	MRPL50	RET	MRPL50	PRKCZ	MRPL50	GRB2	MRPL50	NCF2	MRPL50	ARHGAP35	MRPL50	CTBP1	MRPL50	CREB1	MRPL50	LAMC2	MRPL50	PTPRC	MRPL50	GNA13	MRPL50	GNG11	MRPL50	ATP2A3	MRPL50	AGER	MRPL50		MRPL50		MRPL50		MRPL50	ATP2B3	MRPL50
242	H2AC4; H2AC8	PIP5K1A	H2AC4; H2AC8	CHEK2	H2AC4; H2AC8		H2AC4; H2AC8	PAK1	H2AC4; H2AC8	EP300	H2AC4; H2AC8	RB1	H2AC4; H2AC8	MEF2D	H2AC4; H2AC8	BCAR1	H2AC4; H2AC8	PDPK1	H2AC4; H2AC8	BCAR1	H2AC4; H2AC8	MAP3K11	H2AC4; H2AC8	SRC	H2AC4; H2AC8	ASCL1	H2AC4; H2AC8	ADCY7	H2AC4; H2AC8	COL11A1	H2AC4; H2AC8	GSK3B	H2AC4; H2AC8	GNG13	H2AC4; H2AC8	GNGT1	H2AC4; H2AC8	SRI	H2AC4; H2AC8	DDOST	H2AC4; H2AC8		H2AC4; H2AC8		H2AC4; H2AC8		H2AC4; H2AC8	ABCC9	H2AC4; H2AC8
2565	CHRAC1	AMPH	CHRAC1	ATM	CHRAC1		CHRAC1	GRB2	CHRAC1	ZFYVE9	CHRAC1	PAK1	CHRAC1	ACSS1	CHRAC1	MAPK3	CHRAC1	PXN	CHRAC1	VAV2	CHRAC1	CTNNA1	CHRAC1	VCL	CHRAC1	CDKN1B	CHRAC1	ITPR2	CHRAC1	COL17A1	CHRAC1	SEMA6A	CHRAC1	GNG11	CHRAC1	ARRB1	CHRAC1	PPP2R5C	CHRAC1		CHRAC1		CHRAC1		CHRAC1		CHRAC1	ATP1B3	CHRAC1
2165	COX6B1	DOCK2	COX6B1	CDKN1A	COX6B1		COX6B1	PRKCB	COX6B1	SKIL	COX6B1	TRADD	COX6B1	XRCC6	COX6B1	IRS1	COX6B1	PTPN1	COX6B1	RAC1	COX6B1	NOXO1	COX6B1	CCND1	COX6B1	NCOA1	COX6B1	PDE1B	COX6B1	CAPN6	COX6B1	MYL6	COX6B1	GNGT1	COX6B1	ARRB2	COX6B1	GNB1	COX6B1		COX6B1		COX6B1		COX6B1		COX6B1	CAMK2A	COX6B1
2154	ATOX1	PIP5K1B	ATOX1	CDKN2D	ATOX1		ATOX1	MAP2K2	ATOX1	TGFB3	ATOX1	DFFA	ATOX1	FHL2	ATOX1	PTK2	ATOX1	HRAS	ATOX1	PTK2	ATOX1	ACTR2	ATOX1	RASA1	ATOX1	YY1	ATOX1	PLCG1	ATOX1	COL5A3	ATOX1	DPYSL2	ATOX1	GNAI1	ATOX1	GNA12	ATOX1	P2RX5	ATOX1		ATOX1		ATOX1		ATOX1		ATOX1	ATP2B1	ATOX1
1191	DYNLL1	ARPC4	DYNLL1	TP53	DYNLL1		DYNLL1	CALM2	DYNLL1	MAP3K7	DYNLL1	PRKDC	DYNLL1	SIRT1	DYNLL1	RHOA	DYNLL1	PRKD1	DYNLL1	CBL	DYNLL1	CYBA	DYNLL1	WASL	DYNLL1	GATA4	DYNLL1	PRKCG	DYNLL1	PSEN1	DYNLL1	TREM2	DYNLL1	GNA14	DYNLL1	GNA14	DYNLL1	APOB	DYNLL1		DYNLL1		DYNLL1		DYNLL1		DYNLL1	PRKACA	DYNLL1
2511	NUDCD2	ARPC5	NUDCD2	CDC25A	NUDCD2		NUDCD2	BCAR1	NUDCD2	TGFB1	NUDCD2	ARHGDIB	NUDCD2	FOXO3	NUDCD2	DOK5	NUDCD2	PIK3R1	NUDCD2	PAK1	NUDCD2	RAC1	NUDCD2	YES1	NUDCD2	HEY1	NUDCD2	ADCY4	NUDCD2	COL4A4	NUDCD2	HSP90AB1	NUDCD2	GNAQ	NUDCD2	GNAQ	NUDCD2	GNAS	NUDCD2		NUDCD2		NUDCD2		NUDCD2		NUDCD2	ATP2A3	NUDCD2
2031	ZFR	AKT3	ZFR	MDM2	ZFR		ZFR	MAPK14	ZFR	SMAD3	ZFR	MAP2K4	ZFR	EP300	ZFR	CRK	ZFR	PTK2	ZFR	ARHGAP35	ZFR	CYFIP2	ZFR	NCK1	ZFR	HES6	ZFR	ADCY3	ZFR	COL19A1	ZFR	NRP1	ZFR	GNG3	ZFR	GNG3	ZFR	P2RX7	ZFR		ZFR		ZFR		ZFR		ZFR	SRI	ZFR
2256	PDCD1LG2	VAV2	PDCD1LG2	PRKDC	PDCD1LG2		PDCD1LG2	PTK2B	PDCD1LG2		PDCD1LG2	PAK2	PDCD1LG2	ACSS2	PDCD1LG2	PTPN11	PDCD1LG2	YWHAE	PDCD1LG2		PDCD1LG2	ARPC5	PDCD1LG2	ITGB5	PDCD1LG2	TLE1	PDCD1LG2	PRKACB	PDCD1LG2	COL16A1	PDCD1LG2	MYH9	PDCD1LG2	GNGT2	PDCD1LG2	F2RL2	PDCD1LG2	NOS1	PDCD1LG2		PDCD1LG2		PDCD1LG2		PDCD1LG2		PDCD1LG2	CACNG5	PDCD1LG2
2437	TMEM109	ARPC1B	TMEM109	CDC34	TMEM109		TMEM109	MAP2K3	TMEM109		TMEM109	RIPK1	TMEM109	SIRT2	TMEM109	SOS1	TMEM109	RPS6KB1	TMEM109		TMEM109	CTNNB1	TMEM109	BCAR1	TMEM109	SPEN	TMEM109	CAMK2D	TMEM109	MMP2	TMEM109	MYL9	TMEM109	AC093503.1	TMEM109	GNGT2	TMEM109	ITPR3	TMEM109		TMEM109		TMEM109		TMEM109		TMEM109	CACNG4	TMEM109
2563	CGGBP1	ARPC3	CGGBP1	EP300	CGGBP1		CGGBP1	MAP2K4	CGGBP1		CGGBP1	TRAF2	CGGBP1	KAT2B	CGGBP1	FRS2	CGGBP1	GRB2	CGGBP1		CGGBP1	IQGAP1	CGGBP1	RAP1B	CGGBP1	CREBBP	CGGBP1	CAMK2G	CGGBP1	LAMB1	CGGBP1	MYH14	CGGBP1	GNG4	CGGBP1	AC093503.1	CGGBP1	P2RX6	CGGBP1		CGGBP1		CGGBP1		CGGBP1		CGGBP1	CACNA1S	CGGBP1
1583	HIGD1A	SCIN	HIGD1A	PLK1	HIGD1A		HIGD1A	CALM3	HIGD1A		HIGD1A	LMNB2	HIGD1A	CDKN1A	HIGD1A	RAC1	HIGD1A	PIK3CA	HIGD1A		HIGD1A	CFL1	HIGD1A	NCK2	HIGD1A	GHR	HIGD1A	ITPR1	HIGD1A	CMA1	HIGD1A	MET	HIGD1A	P2RY12	HIGD1A	GNG4	HIGD1A	SLC8A3	HIGD1A		HIGD1A		HIGD1A		HIGD1A		HIGD1A	KCNK2	HIGD1A
1487	CLTA	WASF3	CLTA	CDK1	CLTA		CLTA	PRKCA	CLTA		CLTA	CRADD	CLTA	HIST1H1E	CLTA	MAPK8	CLTA	RACK1	CLTA		CLTA	STAT5A	CLTA	ETS1	CLTA	KDR	CLTA	CAMK4	CLTA	CAPN3	CLTA	LIMK1	CLTA	P2RY1	CLTA	GNB2	CLTA	PPP2CB	CLTA		CLTA		CLTA		CLTA		CLTA	TBX5	CLTA
1586	EBNA1BP2	FCGR2A	EBNA1BP2		EBNA1BP2		EBNA1BP2	MAP3K1	EBNA1BP2		EBNA1BP2	LMNA	EBNA1BP2	TUBB2A	EBNA1BP2	DOK1	EBNA1BP2	CRK	EBNA1BP2		EBNA1BP2	PIP5K1C	EBNA1BP2	ELMO1	EBNA1BP2	AR	EBNA1BP2	PRKCA	EBNA1BP2	COL9A3	EBNA1BP2	SEMA5A	EBNA1BP2	GNB2	EBNA1BP2	GNG12	EBNA1BP2	PPP2R1A	EBNA1BP2		EBNA1BP2		EBNA1BP2		EBNA1BP2		EBNA1BP2	NOS1	EBNA1BP2
2091	MYLK	FCGR3A	MYLK		MYLK		MYLK	JUN	MYLK		MYLK	MAP3K7	MYLK	TUBA1B	MYLK	GRB7	MYLK	SOS1	MYLK		MYLK	MAP2K6	MYLK	MMP14	MYLK	NOTCH1	MYLK	PDE1C	MYLK	TLL2	MYLK	DPYSL3	MYLK	GNG12	MYLK	GNG5	MYLK	P2RX1	MYLK		MYLK		MYLK		MYLK		MYLK	FXYD3	MYLK
1925	MCRIP1	FCGR2B	MCRIP1		MCRIP1		MCRIP1	SOS1	MCRIP1		MCRIP1	CASP8	MCRIP1		MCRIP1	SRC	MCRIP1	IRS2	MCRIP1		MCRIP1	JUN	MCRIP1	AL162171.1	MCRIP1	TCF3	MCRIP1	ADCY8	MCRIP1	MMP11	MCRIP1	PLXNA1	MCRIP1	GNG5	MCRIP1	GNG7	MCRIP1	P2RX3	MCRIP1		MCRIP1		MCRIP1		MCRIP1		MCRIP1	KCNK16	MCRIP1
1772	PSMF1	PIK3R5	PSMF1		PSMF1		PSMF1		PSMF1		PSMF1	MAP3K1	PSMF1		PSMF1	MAPK1	PSMF1	YWHAZ	PSMF1		PSMF1	MAP2K7	PSMF1	ARHGEF28	PSMF1	RCAN1	PSMF1	ADCY9	PSMF1	CTSG	PSMF1	MYL12B	PSMF1	GNG7	PSMF1	F2	PSMF1	GNB3	PSMF1		PSMF1		PSMF1		PSMF1		PSMF1	ITPR3	PSMF1
1088	MAP1A	DNM2	MAP1A		MAP1A		MAP1A		MAP1A		MAP1A	JUN	MAP1A		MAP1A	RAP1A	MAP1A	PTPN11	MAP1A		MAP1A	ABI2	MAP1A	PAK1	MAP1A	HDAC1	MAP1A	PRKCD	MAP1A	MMP9	MAP1A	RRAS	MAP1A	GNG2	MAP1A	F2R	MAP1A	PTPN6	MAP1A		MAP1A		MAP1A		MAP1A		MAP1A	KCNK6	MAP1A
1840	B2M	CFL2	B2M		B2M		B2M		B2M		B2M		B2M		B2M	PIK3CA	B2M		B2M		B2M	CRK	B2M	ARHGEF7	B2M	MAML1	B2M	ADCY1	B2M	TIMP1	B2M	PLXNA3	B2M	SRC	B2M	GNG2	B2M	MAPK14	B2M		B2M		B2M		B2M		B2M	KCNK10	B2M
2423	TMEM258	CFL1	TMEM258		TMEM258		TMEM258		TMEM258		TMEM258		TMEM258		TMEM258	GFRA1	TMEM258		TMEM258		TMEM258	MAP2K4	TMEM258	RAP1A	TMEM258	EP300	TMEM258	PRKACG	TMEM258	MMP15	TMEM258	ARHGEF11	TMEM258	GNAT3	TMEM258	SRC	TMEM258	PDE10A	TMEM258		TMEM258		TMEM258		TMEM258		TMEM258	SLC8A3	TMEM258
927	RHOC	PIP5K1C	RHOC		RHOC		RHOC		RHOC		RHOC		RHOC		RHOC	JUN	RHOC		RHOC		RHOC	ARPC1B	RHOC	ITGB1	RHOC	JAK2	RHOC	AHCYL1	RHOC	CAPN15	RHOC	MYH10	RHOC	GNG10	RHOC	GNG10	RHOC	PPP2R5D	RHOC		RHOC		RHOC		RHOC		RHOC	CACNA1F	RHOC
2302	LTV1	PLA2G4E	LTV1		LTV1		LTV1		LTV1		LTV1		LTV1		LTV1	GRB10	LTV1		LTV1		LTV1	CDH1	LTV1	ACTA1	LTV1	NEUROG3	LTV1	PRKCE	LTV1	COL1A1	LTV1	MYH11	LTV1		LTV1		LTV1	PPP2CA	LTV1		LTV1		LTV1		LTV1		LTV1	KCND1	LTV1
1538	IFITM1	ASAP2	IFITM1		IFITM1		IFITM1		IFITM1		IFITM1		IFITM1		IFITM1	DOK6	IFITM1		IFITM1		IFITM1	MAPK8	IFITM1	PTK2	IFITM1	STAT3	IFITM1	GRK2	IFITM1	COL12A1	IFITM1	ROCK2	IFITM1		IFITM1		IFITM1	GNB4	IFITM1		IFITM1		IFITM1		IFITM1		IFITM1	FGF14	IFITM1
1082	LUC7L2	DNM3	LUC7L2		LUC7L2		LUC7L2		LUC7L2		LUC7L2		LUC7L2		LUC7L2	GDNF	LUC7L2		LUC7L2		LUC7L2	NOX1	LUC7L2	MAPK8IP3	LUC7L2	NCOR2	LUC7L2	ADCY5	LUC7L2	COL9A1	LUC7L2	PLXNC1	LUC7L2		LUC7L2		LUC7L2	PDE1A	LUC7L2		LUC7L2		LUC7L2		LUC7L2		LUC7L2	DMPK	LUC7L2
2219	GAR1	PAK1	GAR1		GAR1		GAR1		GAR1		GAR1		GAR1		GAR1	IRS2	GAR1		GAR1		GAR1	BRK1	GAR1	PIK3CA	GAR1	RUNX2	GAR1	ADCY6	GAR1	COL7A1	GAR1	RAC1	GAR1		GAR1		GAR1	PLA2G4A	GAR1		GAR1		GAR1		GAR1		GAR1	ATP1A3	GAR1
1802	MYEF2	CRK	MYEF2		MYEF2		MYEF2		MYEF2		MYEF2		MYEF2		MYEF2	SHANK3	MYEF2		MYEF2		MYEF2	PAK1	MYEF2	SOS1	MYEF2	GATA6	MYEF2	KPNA2	MYEF2	FN1	MYEF2	TLN1	MYEF2		MYEF2		MYEF2	SLC8A2	MYEF2		MYEF2		MYEF2		MYEF2		MYEF2	CACNG7	MYEF2
1896	NUP43	CRKL	NUP43		NUP43		NUP43		NUP43		NUP43		NUP43		NUP43	RASA1	NUP43		NUP43		NUP43	NOXA1	NUP43	CAPN2	NUP43	MAML2	NUP43	PRKX	NUP43	NID1	NUP43	CD72	NUP43		NUP43		NUP43	ITPR2	NUP43		NUP43		NUP43		NUP43		NUP43	SCN1B	NUP43
1832	TRIP10	PLCG1	TRIP10		TRIP10		TRIP10		TRIP10		TRIP10		TRIP10		TRIP10	HRAS	TRIP10		TRIP10		TRIP10	PIP5K1B	TRIP10	ROCK2	TRIP10	NCOR1	TRIP10	PRKAR1B	TRIP10	CTSD	TRIP10	SEMA6D	TRIP10		TRIP10		TRIP10	PDE1B	TRIP10		TRIP10		TRIP10		TRIP10		TRIP10	CACNG1	TRIP10
69	TUBA4A	PLCG2	TUBA4A		TUBA4A		TUBA4A		TUBA4A		TUBA4A		TUBA4A		TUBA4A		TUBA4A		TUBA4A		TUBA4A	ACTR3	TUBA4A	RAC1	TUBA4A	BGLAP	TUBA4A	CALM1	TUBA4A	MMP8	TUBA4A	SEMA7A	TUBA4A		TUBA4A		TUBA4A	GNG13	TUBA4A		TUBA4A		TUBA4A		TUBA4A		TUBA4A	RANGRF	TUBA4A
1386	TAF15	PLD1	TAF15		TAF15		TAF15		TAF15		TAF15		TAF15		TAF15		TAF15		TAF15		TAF15	BAIAP2	TAF15	MAPK9	TAF15	CAMK2D	TAF15		TAF15	SPP1	TAF15	ERBB2	TAF15		TAF15		TAF15	GNG11	TAF15		TAF15		TAF15		TAF15		TAF15	KAT2B	TAF15
913	S100A6	ARPC5L	S100A6		S100A6		S100A6		S100A6		S100A6		S100A6		S100A6		S100A6		S100A6		S100A6	ATF2	S100A6	RHOA	S100A6	HIF1A	S100A6		S100A6	PLG	S100A6	RHOB	S100A6		S100A6		S100A6	GNGT1	S100A6		S100A6		S100A6		S100A6		S100A6	FGF12	S100A6
1113	MARCKSL1	PLD2	MARCKSL1		MARCKSL1		MARCKSL1		MARCKSL1		MARCKSL1		MARCKSL1		MARCKSL1		MARCKSL1		MARCKSL1		MARCKSL1	PLCB2	MARCKSL1	ARHGAP26	MARCKSL1	KDM1A	MARCKSL1		MARCKSL1	MMP19	MARCKSL1	PAK1	MARCKSL1		MARCKSL1		MARCKSL1	PDE11A	MARCKSL1		MARCKSL1		MARCKSL1		MARCKSL1		MARCKSL1	KCNIP3	MARCKSL1
1804	DFFA	CDC42	DFFA		DFFA		DFFA		DFFA		DFFA		DFFA		DFFA		DFFA		DFFA		DFFA	MAPK14	DFFA	SH3GL1	DFFA	RB1	DFFA		DFFA	COL10A1	DFFA	ITGB1	DFFA		DFFA		DFFA	P2RX4	DFFA		DFFA		DFFA		DFFA		DFFA	SLC8A2	DFFA
1049	TMSB10	PRKCB	TMSB10		TMSB10		TMSB10		TMSB10		TMSB10		TMSB10		TMSB10		TMSB10		TMSB10		TMSB10	ARHGAP5	TMSB10	MAPK1	TMSB10	TWIST1	TMSB10		TMSB10	MMP24	TMSB10	DPYSL4	TMSB10		TMSB10		TMSB10	KCNMB4	TMSB10		TMSB10		TMSB10		TMSB10		TMSB10	CASQ2	TMSB10
1245	ARFGAP3	RAF1	ARFGAP3		ARFGAP3		ARFGAP3		ARFGAP3		ARFGAP3		ARFGAP3		ARFGAP3		ARFGAP3		ARFGAP3		ARFGAP3	NCF1	ARFGAP3	DOCK1	ARFGAP3	HES1	ARFGAP3		ARFGAP3	CAPNS1	ARFGAP3	RHOC	ARFGAP3		ARFGAP3		ARFGAP3	TRPC6	ARFGAP3		ARFGAP3		ARFGAP3		ARFGAP3		ARFGAP3	FKBP1B	ARFGAP3
1474	PSMD4	PRKCA	PSMD4		PSMD4		PSMD4		PSMD4		PSMD4		PSMD4		PSMD4		PSMD4		PSMD4		PSMD4	LIMK1	PSMD4	ASAP1	PSMD4	ID1	PSMD4		PSMD4	COL5A1	PSMD4	DPYSL5	PSMD4		PSMD4		PSMD4	PPP2R1B	PSMD4		PSMD4		PSMD4		PSMD4		PSMD4	KCNIP2	PSMD4
1375	PPIF	ARF6	PPIF		PPIF		PPIF		PPIF		PPIF		PPIF		PPIF		PPIF		PPIF		PPIF	IQGAP3	PPIF	JUN	PPIF	GATA1	PPIF		PPIF	LAMA5	PPIF	ARHGAP35	PPIF		PPIF		PPIF	PRKG2	PPIF		PPIF		PPIF		PPIF		PPIF	ITPR2	PPIF
1955	SHC1	WAS	SHC1		SHC1		SHC1		SHC1		SHC1		SHC1		SHC1		SHC1		SHC1		SHC1	CYBB	SHC1	PLCG1	SHC1		SHC1		SHC1	CAPN7	SHC1	PLXNB1	SHC1		SHC1		SHC1	PDE5A	SHC1		SHC1		SHC1		SHC1		SHC1	KCNJ2	SHC1
1492	BAZ1B	FCGR2C	BAZ1B		BAZ1B		BAZ1B		BAZ1B		BAZ1B		BAZ1B		BAZ1B		BAZ1B		BAZ1B		BAZ1B	MAP3K1	BAZ1B	BMX	BAZ1B		BAZ1B		BAZ1B	BCAN	BAZ1B	CDK5	BAZ1B		BAZ1B		BAZ1B	TRPC3	BAZ1B		BAZ1B		BAZ1B		BAZ1B		BAZ1B	KCNK15	BAZ1B
2349	CYBA	PRKCG	CYBA		CYBA		CYBA		CYBA		CYBA		CYBA		CYBA		CYBA		CYBA		CYBA	WASF2	CYBA	MAPK8	CYBA		CYBA		CYBA	COL4A2	CYBA	SEMA3E	CYBA		CYBA		CYBA	KCNMB1	CYBA		CYBA		CYBA		CYBA		CYBA	KCNK17	CYBA
1808	NOB1	PRKCD	NOB1		NOB1		NOB1		NOB1		NOB1		NOB1		NOB1		NOB1		NOB1		NOB1	PIP5K1A	NOB1	KLF8	NOB1		NOB1		NOB1	ADAMTS8	NOB1	RND1	NOB1		NOB1		NOB1	ITPR1	NOB1		NOB1		NOB1		NOB1		NOB1	AKAP9	NOB1
2036	LAMTOR5	INPP5D	LAMTOR5		LAMTOR5		LAMTOR5		LAMTOR5		LAMTOR5		LAMTOR5		LAMTOR5		LAMTOR5		LAMTOR5		LAMTOR5	WASF1	LAMTOR5	PXN	LAMTOR5		LAMTOR5		LAMTOR5	CTSL	LAMTOR5	CFL1	LAMTOR5		LAMTOR5		LAMTOR5	GUCY1A2	LAMTOR5		LAMTOR5		LAMTOR5		LAMTOR5		LAMTOR5	ATP1B2	LAMTOR5
2626	GULP1	HCK	GULP1		GULP1		GULP1		GULP1		GULP1		GULP1		GULP1		GULP1		GULP1		GULP1	MAP2K3	GULP1	BRAF	GULP1		GULP1		GULP1	CAPN9	GULP1	CDK5R1	GULP1		GULP1		GULP1	PPP2R5E	GULP1		GULP1		GULP1		GULP1		GULP1	FGF13	GULP1
2569	PCLO	PRKCE	PCLO		PCLO		PCLO		PCLO		PCLO		PCLO		PCLO		PCLO		PCLO		PCLO		PCLO	RAF1	PCLO		PCLO		PCLO	LAMC1	PCLO	PAK2	PCLO		PCLO		PCLO	KCNMA1	PCLO		PCLO		PCLO		PCLO		PCLO	TNNI3	PCLO
1227	S100A11	RAC2	S100A11		S100A11		S100A11		S100A11		S100A11		S100A11		S100A11		S100A11		S100A11		S100A11		S100A11	ITGAV	S100A11		S100A11		S100A11	CTSV	S100A11	FES	S100A11		S100A11		S100A11	ATP2B2	S100A11		S100A11		S100A11		S100A11		S100A11	CACNG6	S100A11
1010	CORO1B	MYO10	CORO1B		CORO1B		CORO1B		CORO1B		CORO1B		CORO1B		CORO1B		CORO1B		CORO1B		CORO1B		CORO1B	MAP2K1	CORO1B		CORO1B		CORO1B	CAPN11	CORO1B	LIMK2	CORO1B		CORO1B		CORO1B	LRP8	CORO1B		CORO1B		CORO1B		CORO1B		CORO1B	ATP1A4	CORO1B
2358	CNOT2	WASL	CNOT2		CNOT2		CNOT2		CNOT2		CNOT2		CNOT2		CNOT2		CNOT2		CNOT2		CNOT2		CNOT2	CRK	CNOT2		CNOT2		CNOT2	MMP7	CNOT2	PIP5K1C	CNOT2		CNOT2		CNOT2	PAFAH2	CNOT2		CNOT2		CNOT2		CNOT2		CNOT2	KCNK1	CNOT2
823	SOD1	PLA2G4A	SOD1		SOD1		SOD1		SOD1		SOD1		SOD1		SOD1		SOD1		SOD1		SOD1		SOD1	GRB2	SOD1		SOD1		SOD1	MMP20	SOD1	SEMA4D	SOD1		SOD1		SOD1	PTGIR	SOD1		SOD1		SOD1		SOD1		SOD1	SCN2A	SOD1
679	CTTN	DNM1L	CTTN		CTTN		CTTN		CTTN		CTTN		CTTN		CTTN		CTTN		CTTN		CTTN		CTTN		CTTN		CTTN		CTTN	MMP13	CTTN	SEMA4A	CTTN		CTTN		CTTN	PDE9A	CTTN		CTTN		CTTN		CTTN		CTTN	SCN7A	CTTN
1672	PRAF2	MAP2K1	PRAF2		PRAF2		PRAF2		PRAF2		PRAF2		PRAF2		PRAF2		PRAF2		PRAF2		PRAF2		PRAF2		PRAF2		PRAF2		PRAF2	ADAM10	PRAF2	ARHGEF12	PRAF2		PRAF2		PRAF2	ORAI2	PRAF2		PRAF2		PRAF2		PRAF2		PRAF2	GATA4	PRAF2
2235	FAHD2A	DNM1	FAHD2A		FAHD2A		FAHD2A		FAHD2A		FAHD2A		FAHD2A		FAHD2A		FAHD2A		FAHD2A		FAHD2A		FAHD2A		FAHD2A		FAHD2A		FAHD2A	FBN2	FAHD2A	PLXNB3	FAHD2A		FAHD2A		FAHD2A	GNG3	FAHD2A		FAHD2A		FAHD2A		FAHD2A		FAHD2A	FXYD6	FAHD2A
960	TMSB4X	MARCKS	TMSB4X		TMSB4X		TMSB4X		TMSB4X		TMSB4X		TMSB4X		TMSB4X		TMSB4X		TMSB4X		TMSB4X		TMSB4X		TMSB4X		TMSB4X		TMSB4X	COL2A1	TMSB4X	ITGA1	TMSB4X		TMSB4X		TMSB4X	GUCY1A1	TMSB4X		TMSB4X		TMSB4X		TMSB4X		TMSB4X	FXYD2	TMSB4X
974	MACROH2A2	RPS6KB1	MACROH2A2		MACROH2A2		MACROH2A2		MACROH2A2		MACROH2A2		MACROH2A2		MACROH2A2		MACROH2A2		MACROH2A2		MACROH2A2		MACROH2A2		MACROH2A2		MACROH2A2		MACROH2A2	FURIN	MACROH2A2	PLXNA4	MACROH2A2		MACROH2A2		MACROH2A2	NOS3	MACROH2A2		MACROH2A2		MACROH2A2		MACROH2A2		MACROH2A2	CACNG8	MACROH2A2
1829	USP8	RPS6KB2	USP8		USP8		USP8		USP8		USP8		USP8		USP8		USP8		USP8		USP8		USP8		USP8		USP8		USP8	ADAMTS18	USP8		USP8		USP8		USP8	GNGT2	USP8		USP8		USP8		USP8		USP8	ATP1B1	USP8
973	VAMP3	ASAP3	VAMP3		VAMP3		VAMP3		VAMP3		VAMP3		VAMP3		VAMP3		VAMP3		VAMP3		VAMP3		VAMP3		VAMP3		VAMP3		VAMP3	COL6A1	VAMP3		VAMP3		VAMP3		VAMP3	STIM1	VAMP3		VAMP3		VAMP3		VAMP3		VAMP3	CASQ1	VAMP3
1258	OAS1	MAPK3	OAS1		OAS1		OAS1		OAS1		OAS1		OAS1		OAS1		OAS1		OAS1		OAS1		OAS1		OAS1		OAS1		OAS1	COL6A2	OAS1		OAS1		OAS1		OAS1	AC093503.1	OAS1		OAS1		OAS1		OAS1		OAS1	SCN1A	OAS1
1871	WDR18	PLA2G4F	WDR18		WDR18		WDR18		WDR18		WDR18		WDR18		WDR18		WDR18		WDR18		WDR18		WDR18		WDR18		WDR18		WDR18	CAPN10	WDR18		WDR18		WDR18		WDR18	GNG4	WDR18		WDR18		WDR18		WDR18		WDR18	TRPC1	WDR18
1640	FIP1L1	ARPC2	FIP1L1		FIP1L1		FIP1L1		FIP1L1		FIP1L1		FIP1L1		FIP1L1		FIP1L1		FIP1L1		FIP1L1		FIP1L1		FIP1L1		FIP1L1		FIP1L1	FBN3	FIP1L1		FIP1L1		FIP1L1		FIP1L1	KCNMB3	FIP1L1		FIP1L1		FIP1L1		FIP1L1		FIP1L1	CORIN	FIP1L1
1594	PDCD5	RAC1	PDCD5		PDCD5		PDCD5		PDCD5		PDCD5		PDCD5		PDCD5		PDCD5		PDCD5		PDCD5		PDCD5		PDCD5		PDCD5		PDCD5	HSPG2	PDCD5		PDCD5		PDCD5		PDCD5	GNB2	PDCD5		PDCD5		PDCD5		PDCD5		PDCD5	CAMK2D	PDCD5
1397	SAFB	PTPRC	SAFB		SAFB		SAFB		SAFB		SAFB		SAFB		SAFB		SAFB		SAFB		SAFB		SAFB		SAFB		SAFB		SAFB	CTSK	SAFB		SAFB		SAFB		SAFB	GNG12	SAFB		SAFB		SAFB		SAFB		SAFB	CAMK2G	SAFB
1924	GRPEL1	MAPK1	GRPEL1		GRPEL1		GRPEL1		GRPEL1		GRPEL1		GRPEL1		GRPEL1		GRPEL1		GRPEL1		GRPEL1		GRPEL1		GRPEL1		GRPEL1		GRPEL1	ADAM15	GRPEL1		GRPEL1		GRPEL1		GRPEL1	GNG5	GRPEL1		GRPEL1		GRPEL1		GRPEL1		GRPEL1	SCN2B	GRPEL1
2229	CHMP4B	MARCKSL1	CHMP4B		CHMP4B		CHMP4B		CHMP4B		CHMP4B		CHMP4B		CHMP4B		CHMP4B		CHMP4B		CHMP4B		CHMP4B		CHMP4B		CHMP4B		CHMP4B	COL8A1	CHMP4B		CHMP4B		CHMP4B		CHMP4B	ATP2A2	CHMP4B		CHMP4B		CHMP4B		CHMP4B		CHMP4B	FXYD4	CHMP4B
1673	MESD	GSN	MESD		MESD		MESD		MESD		MESD		MESD		MESD		MESD		MESD		MESD		MESD		MESD		MESD		MESD	ADAMTS16	MESD		MESD		MESD		MESD	GNG7	MESD		MESD		MESD		MESD		MESD	ITPR1	MESD
1956	CCDC124	GAB2	CCDC124		CCDC124		CCDC124		CCDC124		CCDC124		CCDC124		CCDC124		CCDC124		CCDC124		CCDC124		CCDC124		CCDC124		CCDC124		CCDC124	SCUBE3	CCDC124		CCDC124		CCDC124		CCDC124	PTPN11	CCDC124		CCDC124		CCDC124		CCDC124		CCDC124	CACNA2D4	CCDC124
44	TUBA1A	SPHK2	TUBA1A		TUBA1A		TUBA1A		TUBA1A		TUBA1A		TUBA1A		TUBA1A		TUBA1A		TUBA1A		TUBA1A		TUBA1A		TUBA1A		TUBA1A		TUBA1A	CAPN5	TUBA1A		TUBA1A		TUBA1A		TUBA1A	SLC8A1	TUBA1A		TUBA1A		TUBA1A		TUBA1A		TUBA1A	CACNA1C	TUBA1A
1734	ARHGEF7	LAT	ARHGEF7		ARHGEF7		ARHGEF7		ARHGEF7		ARHGEF7		ARHGEF7		ARHGEF7		ARHGEF7		ARHGEF7		ARHGEF7		ARHGEF7		ARHGEF7		ARHGEF7		ARHGEF7	MMP3	ARHGEF7		ARHGEF7		ARHGEF7		ARHGEF7	PRKG1	ARHGEF7		ARHGEF7		ARHGEF7		ARHGEF7		ARHGEF7	KCNE4	ARHGEF7
1656	FAU	PLPP3	FAU		FAU		FAU		FAU		FAU		FAU		FAU		FAU		FAU		FAU		FAU		FAU		FAU		FAU	ADAM8	FAU		FAU		FAU		FAU	GNG2	FAU		FAU		FAU		FAU		FAU	KCNK13	FAU
1512	GPX1	LIMK2	GPX1		GPX1		GPX1		GPX1		GPX1		GPX1		GPX1		GPX1		GPX1		GPX1		GPX1		GPX1		GPX1		GPX1	ADAM17	GPX1		GPX1		GPX1		GPX1	PDE2A	GPX1		GPX1		GPX1		GPX1		GPX1	SCN3A	GPX1
1864	ARHGEF1	LIMK1	ARHGEF1		ARHGEF1		ARHGEF1		ARHGEF1		ARHGEF1		ARHGEF1		ARHGEF1		ARHGEF1		ARHGEF1		ARHGEF1		ARHGEF1		ARHGEF1		ARHGEF1		ARHGEF1	CAST	ARHGEF1		ARHGEF1		ARHGEF1		ARHGEF1	P2RX2	ARHGEF1		ARHGEF1		ARHGEF1		ARHGEF1		ARHGEF1	CACNA2D1	ARHGEF1
2084	ATP6V1G1	SYK	ATP6V1G1		ATP6V1G1		ATP6V1G1		ATP6V1G1		ATP6V1G1		ATP6V1G1		ATP6V1G1		ATP6V1G1		ATP6V1G1		ATP6V1G1		ATP6V1G1		ATP6V1G1		ATP6V1G1		ATP6V1G1	ADAMTS1	ATP6V1G1		ATP6V1G1		ATP6V1G1		ATP6V1G1	ATP2A1	ATP6V1G1		ATP6V1G1		ATP6V1G1		ATP6V1G1		ATP6V1G1	CLIC2	ATP6V1G1
1927	NOC4L	PLA2G4D	NOC4L		NOC4L		NOC4L		NOC4L		NOC4L		NOC4L		NOC4L		NOC4L		NOC4L		NOC4L		NOC4L		NOC4L		NOC4L		NOC4L	ADAMTS5	NOC4L		NOC4L		NOC4L		NOC4L	KCNMB2	NOC4L		NOC4L		NOC4L		NOC4L		NOC4L	ATP2B2	NOC4L
1424	EDF1	PIK3R3	EDF1		EDF1		EDF1		EDF1		EDF1		EDF1		EDF1		EDF1		EDF1		EDF1		EDF1		EDF1		EDF1		EDF1	MMP16	EDF1		EDF1		EDF1		EDF1	CALM1	EDF1		EDF1		EDF1		EDF1		EDF1	CACNA1D	EDF1
552	ZYX	PIK3CA	ZYX		ZYX		ZYX		ZYX		ZYX		ZYX		ZYX		ZYX		ZYX		ZYX		ZYX		ZYX		ZYX		ZYX	MMP14	ZYX		ZYX		ZYX		ZYX	GNG10	ZYX		ZYX		ZYX		ZYX		ZYX	CACNA2D3	ZYX
2469	IFT27	PLPP1	IFT27		IFT27		IFT27		IFT27		IFT27		IFT27		IFT27		IFT27		IFT27		IFT27		IFT27		IFT27		IFT27		IFT27	ACAN	IFT27		IFT27		IFT27		IFT27	PECAM1	IFT27		IFT27		IFT27		IFT27		IFT27	KCNE2	IFT27
1973	CHTOP	PIK3CB	CHTOP		CHTOP		CHTOP		CHTOP		CHTOP		CHTOP		CHTOP		CHTOP		CHTOP		CHTOP		CHTOP		CHTOP		CHTOP		CHTOP	ADAMTS4	CHTOP		CHTOP		CHTOP		CHTOP	ORAI1	CHTOP		CHTOP		CHTOP		CHTOP		CHTOP	NPR2	CHTOP
2610	ITIH3	PLPP2	ITIH3		ITIH3		ITIH3		ITIH3		ITIH3		ITIH3		ITIH3		ITIH3		ITIH3		ITIH3		ITIH3		ITIH3		ITIH3		ITIH3	SCUBE1	ITIH3		ITIH3		ITIH3		ITIH3		ITIH3		ITIH3		ITIH3		ITIH3		ITIH3	ORAI2	ITIH3
1353	AHCYL1	PIK3CD	AHCYL1		AHCYL1		AHCYL1		AHCYL1		AHCYL1		AHCYL1		AHCYL1		AHCYL1		AHCYL1		AHCYL1		AHCYL1		AHCYL1		AHCYL1		AHCYL1	COL26A1	AHCYL1		AHCYL1		AHCYL1		AHCYL1		AHCYL1		AHCYL1		AHCYL1		AHCYL1		AHCYL1	FGF11	AHCYL1
977	JPT1	ARPC1A	JPT1		JPT1		JPT1		JPT1		JPT1		JPT1		JPT1		JPT1		JPT1		JPT1		JPT1		JPT1		JPT1		JPT1	NCSTN	JPT1		JPT1		JPT1		JPT1		JPT1		JPT1		JPT1		JPT1		JPT1	NPPC	JPT1
1667	GOLGB1	NCF1	GOLGB1		GOLGB1		GOLGB1		GOLGB1		GOLGB1		GOLGB1		GOLGB1		GOLGB1		GOLGB1		GOLGB1		GOLGB1		GOLGB1		GOLGB1		GOLGB1	CAPN2	GOLGB1		GOLGB1		GOLGB1		GOLGB1		GOLGB1		GOLGB1		GOLGB1		GOLGB1		GOLGB1	HIPK1	GOLGB1
2390	NCOA5	PIK3CG	NCOA5		NCOA5		NCOA5		NCOA5		NCOA5		NCOA5		NCOA5		NCOA5		NCOA5		NCOA5		NCOA5		NCOA5		NCOA5		NCOA5	CAPN13	NCOA5		NCOA5		NCOA5		NCOA5		NCOA5		NCOA5		NCOA5		NCOA5		NCOA5	ATP1A1	NCOA5
1420	DSG2	ASAP1	DSG2		DSG2		DSG2		DSG2		DSG2		DSG2		DSG2		DSG2		DSG2		DSG2		DSG2		DSG2		DSG2		DSG2	CTSS	DSG2		DSG2		DSG2		DSG2		DSG2		DSG2		DSG2		DSG2		DSG2	KCNK5	DSG2
1862	DNAJA3	LYN	DNAJA3		DNAJA3		DNAJA3		DNAJA3		DNAJA3		DNAJA3		DNAJA3		DNAJA3		DNAJA3		DNAJA3		DNAJA3		DNAJA3		DNAJA3		DNAJA3	COL6A3	DNAJA3		DNAJA3		DNAJA3		DNAJA3		DNAJA3		DNAJA3		DNAJA3		DNAJA3		DNAJA3	CACNB2	DNAJA3
2123	SF3B5	VAV3	SF3B5		SF3B5		SF3B5		SF3B5		SF3B5		SF3B5		SF3B5		SF3B5		SF3B5		SF3B5		SF3B5		SF3B5		SF3B5		SF3B5	ADAMTS9	SF3B5		SF3B5		SF3B5		SF3B5		SF3B5		SF3B5		SF3B5		SF3B5		SF3B5	SCN3B	SF3B5
1161	CLIP1	PIK3R1	CLIP1		CLIP1		CLIP1		CLIP1		CLIP1		CLIP1		CLIP1		CLIP1		CLIP1		CLIP1		CLIP1		CLIP1		CLIP1		CLIP1	CASP3	CLIP1		CLIP1		CLIP1		CLIP1		CLIP1		CLIP1		CLIP1		CLIP1		CLIP1	CACNG2	CLIP1
2507	CCDC86	PIK3R2	CCDC86		CCDC86		CCDC86		CCDC86		CCDC86		CCDC86		CCDC86		CCDC86		CCDC86		CCDC86		CCDC86		CCDC86		CCDC86		CCDC86	KLKB1	CCDC86		CCDC86		CCDC86		CCDC86		CCDC86		CCDC86		CCDC86		CCDC86		CCDC86	STIM1	CCDC86
1373	POLE3		POLE3		POLE3		POLE3		POLE3		POLE3		POLE3		POLE3		POLE3		POLE3		POLE3		POLE3		POLE3		POLE3		POLE3	COL1A2	POLE3		POLE3		POLE3		POLE3		POLE3		POLE3		POLE3		POLE3		POLE3	CACNB3	POLE3
2047	FBLIM1		FBLIM1		FBLIM1		FBLIM1		FBLIM1		FBLIM1		FBLIM1		FBLIM1		FBLIM1		FBLIM1		FBLIM1		FBLIM1		FBLIM1		FBLIM1		FBLIM1	CTSB	FBLIM1		FBLIM1		FBLIM1		FBLIM1		FBLIM1		FBLIM1		FBLIM1		FBLIM1		FBLIM1	KCNJ4	FBLIM1
1778	RBMS1		RBMS1		RBMS1		RBMS1		RBMS1		RBMS1		RBMS1		RBMS1		RBMS1		RBMS1		RBMS1		RBMS1		RBMS1		RBMS1		RBMS1	HTRA1	RBMS1		RBMS1		RBMS1		RBMS1		RBMS1		RBMS1		RBMS1		RBMS1		RBMS1	SCN11A	RBMS1
687	NUP153		NUP153		NUP153		NUP153		NUP153		NUP153		NUP153		NUP153		NUP153		NUP153		NUP153		NUP153		NUP153		NUP153		NUP153	FBN1	NUP153		NUP153		NUP153		NUP153		NUP153		NUP153		NUP153		NUP153		NUP153	AHCYL1	NUP153
1069	MIF		MIF		MIF		MIF		MIF		MIF		MIF		MIF		MIF		MIF		MIF		MIF		MIF		MIF		MIF	MMP10	MIF		MIF		MIF		MIF		MIF		MIF		MIF		MIF		MIF	NPR1	MIF
2359	PDP1		PDP1		PDP1		PDP1		PDP1		PDP1		PDP1		PDP1		PDP1		PDP1		PDP1		PDP1		PDP1		PDP1		PDP1	KLK2	PDP1		PDP1		PDP1		PDP1		PDP1		PDP1		PDP1		PDP1		PDP1	KCNK9	PDP1
2562	FKBP2		FKBP2		FKBP2		FKBP2		FKBP2		FKBP2		FKBP2		FKBP2		FKBP2		FKBP2		FKBP2		FKBP2		FKBP2		FKBP2		FKBP2	BMP1	FKBP2		FKBP2		FKBP2		FKBP2		FKBP2		FKBP2		FKBP2		FKBP2		FKBP2	SCN9A	FKBP2
1059	PDAP1		PDAP1		PDAP1		PDAP1		PDAP1		PDAP1		PDAP1		PDAP1		PDAP1		PDAP1		PDAP1		PDAP1		PDAP1		PDAP1		PDAP1	COL3A1	PDAP1		PDAP1		PDAP1		PDAP1		PDAP1		PDAP1		PDAP1		PDAP1		PDAP1	SLN	PDAP1
495	RANBP1		RANBP1		RANBP1		RANBP1		RANBP1		RANBP1		RANBP1		RANBP1		RANBP1		RANBP1		RANBP1		RANBP1		RANBP1		RANBP1		RANBP1	ADAM9	RANBP1		RANBP1		RANBP1		RANBP1		RANBP1		RANBP1		RANBP1		RANBP1		RANBP1	KCNK3	RANBP1
2073	CTSL		CTSL		CTSL		CTSL		CTSL		CTSL		CTSL		CTSL		CTSL		CTSL		CTSL		CTSL		CTSL		CTSL		CTSL	CTRB1	CTSL		CTSL		CTSL		CTSL		CTSL		CTSL		CTSL		CTSL		CTSL	KCND3	CTSL
1765	UBAP2		UBAP2		UBAP2		UBAP2		UBAP2		UBAP2		UBAP2		UBAP2		UBAP2		UBAP2		UBAP2		UBAP2		UBAP2		UBAP2		UBAP2	CTRB2	UBAP2		UBAP2		UBAP2		UBAP2		UBAP2		UBAP2		UBAP2		UBAP2		UBAP2	KCNK7	UBAP2
1329	AHNAK2		AHNAK2		AHNAK2		AHNAK2		AHNAK2		AHNAK2		AHNAK2		AHNAK2		AHNAK2		AHNAK2		AHNAK2		AHNAK2		AHNAK2		AHNAK2		AHNAK2	COL4A3	AHNAK2		AHNAK2		AHNAK2		AHNAK2		AHNAK2		AHNAK2		AHNAK2		AHNAK2		AHNAK2	ATP2A2	AHNAK2
210	LGALS1		LGALS1		LGALS1		LGALS1		LGALS1		LGALS1		LGALS1		LGALS1		LGALS1		LGALS1		LGALS1		LGALS1		LGALS1		LGALS1		LGALS1	KLK7	LGALS1		LGALS1		LGALS1		LGALS1		LGALS1		LGALS1		LGALS1		LGALS1		LGALS1	NPPA	LGALS1
2032	SNU13		SNU13		SNU13		SNU13		SNU13		SNU13		SNU13		SNU13		SNU13		SNU13		SNU13		SNU13		SNU13		SNU13		SNU13	COL8A2	SNU13		SNU13		SNU13		SNU13		SNU13		SNU13		SNU13		SNU13		SNU13	KCNE3	SNU13
1805	GMPPB		GMPPB		GMPPB		GMPPB		GMPPB		GMPPB		GMPPB		GMPPB		GMPPB		GMPPB		GMPPB		GMPPB		GMPPB		GMPPB		GMPPB	TPSAB1	GMPPB		GMPPB		GMPPB		GMPPB		GMPPB		GMPPB		GMPPB		GMPPB		GMPPB	KCNE5	GMPPB
479	RNH1		RNH1		RNH1		RNH1		RNH1		RNH1		RNH1		RNH1		RNH1		RNH1		RNH1		RNH1		RNH1		RNH1		RNH1	BSG	RNH1		RNH1		RNH1		RNH1		RNH1		RNH1		RNH1		RNH1		RNH1	SCN4B	RNH1
857	CRK		CRK		CRK		CRK		CRK		CRK		CRK		CRK		CRK		CRK		CRK		CRK		CRK		CRK		CRK	COL6A5	CRK		CRK		CRK		CRK		CRK		CRK		CRK		CRK		CRK	KCNE1	CRK
1352	RPL35		RPL35		RPL35		RPL35		RPL35		RPL35		RPL35		RPL35		RPL35		RPL35		RPL35		RPL35		RPL35		RPL35		RPL35	PHYKPL	RPL35		RPL35		RPL35		RPL35		RPL35		RPL35		RPL35		RPL35		RPL35	KCNIP1	RPL35
2067	ISOC1		ISOC1		ISOC1		ISOC1		ISOC1		ISOC1		ISOC1		ISOC1		ISOC1		ISOC1		ISOC1		ISOC1		ISOC1		ISOC1		ISOC1	A2M	ISOC1		ISOC1		ISOC1		ISOC1		ISOC1		ISOC1		ISOC1		ISOC1		ISOC1	KCNJ14	ISOC1
1910	EXOSC3		EXOSC3		EXOSC3		EXOSC3		EXOSC3		EXOSC3		EXOSC3		EXOSC3		EXOSC3		EXOSC3		EXOSC3		EXOSC3		EXOSC3		EXOSC3		EXOSC3	CAPN12	EXOSC3		EXOSC3		EXOSC3		EXOSC3		EXOSC3		EXOSC3		EXOSC3		EXOSC3		EXOSC3	CACNB4	EXOSC3
2472	TRAPPC3		TRAPPC3		TRAPPC3		TRAPPC3		TRAPPC3		TRAPPC3		TRAPPC3		TRAPPC3		TRAPPC3		TRAPPC3		TRAPPC3		TRAPPC3		TRAPPC3		TRAPPC3		TRAPPC3	COL18A1	TRAPPC3		TRAPPC3		TRAPPC3		TRAPPC3		TRAPPC3		TRAPPC3		TRAPPC3		TRAPPC3		TRAPPC3	KCNK4	TRAPPC3
1222	RPL19		RPL19		RPL19		RPL19		RPL19		RPL19		RPL19		RPL19		RPL19		RPL19		RPL19		RPL19		RPL19		RPL19		RPL19	TMPRSS6	RPL19		RPL19		RPL19		RPL19		RPL19		RPL19		RPL19		RPL19		RPL19	SLC8A1	RPL19
1322	MTPN		MTPN		MTPN		MTPN		MTPN		MTPN		MTPN		MTPN		MTPN		MTPN		MTPN		MTPN		MTPN		MTPN		MTPN	COL4A1	MTPN		MTPN		MTPN		MTPN		MTPN		MTPN		MTPN		MTPN		MTPN	NKX2-5	MTPN
570	RBBP7		RBBP7		RBBP7		RBBP7		RBBP7		RBBP7		RBBP7		RBBP7		RBBP7		RBBP7		RBBP7		RBBP7		RBBP7		RBBP7		RBBP7	COL14A1	RBBP7		RBBP7		RBBP7		RBBP7		RBBP7		RBBP7		RBBP7		RBBP7		RBBP7	SCN5A	RBBP7
1454	PTGES3		PTGES3		PTGES3		PTGES3		PTGES3		PTGES3		PTGES3		PTGES3		PTGES3		PTGES3		PTGES3		PTGES3		PTGES3		PTGES3		PTGES3	COL4A5	PTGES3		PTGES3		PTGES3		PTGES3		PTGES3		PTGES3		PTGES3		PTGES3		PTGES3	KCNJ12	PTGES3
800	DBI		DBI		DBI		DBI		DBI		DBI		DBI		DBI		DBI		DBI		DBI		DBI		DBI		DBI		DBI	COL25A1	DBI		DBI		DBI		DBI		DBI		DBI		DBI		DBI		DBI	KCNK12	DBI
837	SRSF1		SRSF1		SRSF1		SRSF1		SRSF1		SRSF1		SRSF1		SRSF1		SRSF1		SRSF1		SRSF1		SRSF1		SRSF1		SRSF1		SRSF1	OPTC	SRSF1		SRSF1		SRSF1		SRSF1		SRSF1		SRSF1		SRSF1		SRSF1		SRSF1	KCND2	SRSF1
1453	UBTF		UBTF		UBTF		UBTF		UBTF		UBTF		UBTF		UBTF		UBTF		UBTF		UBTF		UBTF		UBTF		UBTF		UBTF	SPOCK3	UBTF		UBTF		UBTF		UBTF		UBTF		UBTF		UBTF		UBTF		UBTF	SCN10A	UBTF
483	FKBP3		FKBP3		FKBP3		FKBP3		FKBP3		FKBP3		FKBP3		FKBP3		FKBP3		FKBP3		FKBP3		FKBP3		FKBP3		FKBP3		FKBP3	MMP1	FKBP3		FKBP3		FKBP3		FKBP3		FKBP3		FKBP3		FKBP3		FKBP3		FKBP3	KCNIP4	FKBP3
744	FTH1		FTH1		FTH1		FTH1		FTH1		FTH1		FTH1		FTH1		FTH1		FTH1		FTH1		FTH1		FTH1		FTH1		FTH1	LAMB3	FTH1		FTH1		FTH1		FTH1		FTH1		FTH1		FTH1		FTH1		FTH1	TRDN	FTH1
513	ELAVL1		ELAVL1		ELAVL1		ELAVL1		ELAVL1		ELAVL1		ELAVL1		ELAVL1		ELAVL1		ELAVL1		ELAVL1		ELAVL1		ELAVL1		ELAVL1		ELAVL1	COL13A1	ELAVL1		ELAVL1		ELAVL1		ELAVL1		ELAVL1		ELAVL1		ELAVL1		ELAVL1		ELAVL1	KCNK18	ELAVL1
1722	UHRF1		UHRF1		UHRF1		UHRF1		UHRF1		UHRF1		UHRF1		UHRF1		UHRF1		UHRF1		UHRF1		UHRF1		UHRF1		UHRF1		UHRF1	ELANE	UHRF1		UHRF1		UHRF1		UHRF1		UHRF1		UHRF1		UHRF1		UHRF1		UHRF1	KCNJ11	UHRF1
1738	PFDN2		PFDN2		PFDN2		PFDN2		PFDN2		PFDN2		PFDN2		PFDN2		PFDN2		PFDN2		PFDN2		PFDN2		PFDN2		PFDN2		PFDN2	COL4A6	PFDN2		PFDN2		PFDN2		PFDN2		PFDN2		PFDN2		PFDN2		PFDN2		PFDN2	RYR1	PFDN2
145	PPIA		PPIA		PPIA		PPIA		PPIA		PPIA		PPIA		PPIA		PPIA		PPIA		PPIA		PPIA		PPIA		PPIA		PPIA	MMP17	PPIA		PPIA		PPIA		PPIA		PPIA		PPIA		PPIA		PPIA		PPIA	ATP2A1	PPIA
652	CDV3		CDV3		CDV3		CDV3		CDV3		CDV3		CDV3		CDV3		CDV3		CDV3		CDV3		CDV3		CDV3		CDV3		CDV3	CAPN8	CDV3		CDV3		CDV3		CDV3		CDV3		CDV3		CDV3		CDV3		CDV3	SCN8A	CDV3
1472	SRSF9		SRSF9		SRSF9		SRSF9		SRSF9		SRSF9		SRSF9		SRSF9		SRSF9		SRSF9		SRSF9		SRSF9		SRSF9		SRSF9		SRSF9	COL11A2	SRSF9		SRSF9		SRSF9		SRSF9		SRSF9		SRSF9		SRSF9		SRSF9		SRSF9	ASPH	SRSF9
1044	ETFB		ETFB		ETFB		ETFB		ETFB		ETFB		ETFB		ETFB		ETFB		ETFB		ETFB		ETFB		ETFB		ETFB		ETFB	COL5A2	ETFB		ETFB		ETFB		ETFB		ETFB		ETFB		ETFB		ETFB		ETFB	PLN	ETFB
1897	EBP		EBP		EBP		EBP		EBP		EBP		EBP		EBP		EBP		EBP		EBP		EBP		EBP		EBP		EBP	COL15A1	EBP		EBP		EBP		EBP		EBP		EBP		EBP		EBP		EBP	RYR2	EBP
2170	CD81		CD81		CD81		CD81		CD81		CD81		CD81		CD81		CD81		CD81		CD81		CD81		CD81		CD81		CD81	PRSS1	CD81		CD81		CD81		CD81		CD81		CD81		CD81		CD81		CD81	CALM1	CD81
2008	PPAN		PPAN		PPAN		PPAN		PPAN		PPAN		PPAN		PPAN		PPAN		PPAN		PPAN		PPAN		PPAN		PPAN		PPAN	COL6A6	PPAN		PPAN		PPAN		PPAN		PPAN		PPAN		PPAN		PPAN		PPAN	RYR3	PPAN
1267	SLC2A1		SLC2A1		SLC2A1		SLC2A1		SLC2A1		SLC2A1		SLC2A1		SLC2A1		SLC2A1		SLC2A1		SLC2A1		SLC2A1		SLC2A1		SLC2A1		SLC2A1	CAPN14	SLC2A1		SLC2A1		SLC2A1		SLC2A1		SLC2A1		SLC2A1		SLC2A1		SLC2A1		SLC2A1	FXYD7	SLC2A1
1249	CRTAP		CRTAP		CRTAP		CRTAP		CRTAP		CRTAP		CRTAP		CRTAP		CRTAP		CRTAP		CRTAP		CRTAP		CRTAP		CRTAP		CRTAP	CAPNS2	CRTAP		CRTAP		CRTAP		CRTAP		CRTAP		CRTAP		CRTAP		CRTAP		CRTAP	FXYD1	CRTAP
929	RNPS1		RNPS1		RNPS1		RNPS1		RNPS1		RNPS1		RNPS1		RNPS1		RNPS1		RNPS1		RNPS1		RNPS1		RNPS1		RNPS1		RNPS1	MMP12	RNPS1		RNPS1		RNPS1		RNPS1		RNPS1		RNPS1		RNPS1		RNPS1		RNPS1	ORAI1	RNPS1
801	RPS28		RPS28		RPS28		RPS28		RPS28		RPS28		RPS28		RPS28		RPS28		RPS28		RPS28		RPS28		RPS28		RPS28		RPS28	PRSS2	RPS28		RPS28		RPS28		RPS28		RPS28		RPS28		RPS28		RPS28		RPS28		RPS28
1596	STX7		STX7		STX7		STX7		STX7		STX7		STX7		STX7		STX7		STX7		STX7		STX7		STX7		STX7		STX7		STX7		STX7		STX7		STX7		STX7		STX7		STX7		STX7		STX7		STX7
730	HDGF		HDGF		HDGF		HDGF		HDGF		HDGF		HDGF		HDGF		HDGF		HDGF		HDGF		HDGF		HDGF		HDGF		HDGF		HDGF		HDGF		HDGF		HDGF		HDGF		HDGF		HDGF		HDGF		HDGF		HDGF
1794	CDC42EP4		CDC42EP4		CDC42EP4		CDC42EP4		CDC42EP4		CDC42EP4		CDC42EP4		CDC42EP4		CDC42EP4		CDC42EP4		CDC42EP4		CDC42EP4		CDC42EP4		CDC42EP4		CDC42EP4		CDC42EP4		CDC42EP4		CDC42EP4		CDC42EP4		CDC42EP4		CDC42EP4		CDC42EP4		CDC42EP4		CDC42EP4		CDC42EP4
1119	DDX19A		DDX19A		DDX19A		DDX19A		DDX19A		DDX19A		DDX19A		DDX19A		DDX19A		DDX19A		DDX19A		DDX19A		DDX19A		DDX19A		DDX19A		DDX19A		DDX19A		DDX19A		DDX19A		DDX19A		DDX19A		DDX19A		DDX19A		DDX19A		DDX19A
2209	QDPR		QDPR		QDPR		QDPR		QDPR		QDPR		QDPR		QDPR		QDPR		QDPR		QDPR		QDPR		QDPR		QDPR		QDPR		QDPR		QDPR		QDPR		QDPR		QDPR		QDPR		QDPR		QDPR		QDPR		QDPR
2045	ATP6V0D1		ATP6V0D1		ATP6V0D1		ATP6V0D1		ATP6V0D1		ATP6V0D1		ATP6V0D1		ATP6V0D1		ATP6V0D1		ATP6V0D1		ATP6V0D1		ATP6V0D1		ATP6V0D1		ATP6V0D1		ATP6V0D1		ATP6V0D1		ATP6V0D1		ATP6V0D1		ATP6V0D1		ATP6V0D1		ATP6V0D1		ATP6V0D1		ATP6V0D1		ATP6V0D1		ATP6V0D1
1439	MRPL12		MRPL12		MRPL12		MRPL12		MRPL12		MRPL12		MRPL12		MRPL12		MRPL12		MRPL12		MRPL12		MRPL12		MRPL12		MRPL12		MRPL12		MRPL12		MRPL12		MRPL12		MRPL12		MRPL12		MRPL12		MRPL12		MRPL12		MRPL12		MRPL12
193	RPL5		RPL5		RPL5		RPL5		RPL5		RPL5		RPL5		RPL5		RPL5		RPL5		RPL5		RPL5		RPL5		RPL5		RPL5		RPL5		RPL5		RPL5		RPL5		RPL5		RPL5		RPL5		RPL5		RPL5		RPL5
831	NSFL1C		NSFL1C		NSFL1C		NSFL1C		NSFL1C		NSFL1C		NSFL1C		NSFL1C		NSFL1C		NSFL1C		NSFL1C		NSFL1C		NSFL1C		NSFL1C		NSFL1C		NSFL1C		NSFL1C		NSFL1C		NSFL1C		NSFL1C		NSFL1C		NSFL1C		NSFL1C		NSFL1C		NSFL1C
1152	POR		POR		POR		POR		POR		POR		POR		POR		POR		POR		POR		POR		POR		POR		POR		POR		POR		POR		POR		POR		POR		POR		POR		POR		POR
230	RPS27A		RPS27A		RPS27A		RPS27A		RPS27A		RPS27A		RPS27A		RPS27A		RPS27A		RPS27A		RPS27A		RPS27A		RPS27A		RPS27A		RPS27A		RPS27A		RPS27A		RPS27A		RPS27A		RPS27A		RPS27A		RPS27A		RPS27A		RPS27A		RPS27A
1731	PPT1		PPT1		PPT1		PPT1		PPT1		PPT1		PPT1		PPT1		PPT1		PPT1		PPT1		PPT1		PPT1		PPT1		PPT1		PPT1		PPT1		PPT1		PPT1		PPT1		PPT1		PPT1		PPT1		PPT1		PPT1
904	ARPC5		ARPC5		ARPC5		ARPC5		ARPC5		ARPC5		ARPC5		ARPC5		ARPC5		ARPC5		ARPC5		ARPC5		ARPC5		ARPC5		ARPC5		ARPC5		ARPC5		ARPC5		ARPC5		ARPC5		ARPC5		ARPC5		ARPC5		ARPC5		ARPC5
587	NMT1		NMT1		NMT1		NMT1		NMT1		NMT1		NMT1		NMT1		NMT1		NMT1		NMT1		NMT1		NMT1		NMT1		NMT1		NMT1		NMT1		NMT1		NMT1		NMT1		NMT1		NMT1		NMT1		NMT1		NMT1
2062	CFDP1		CFDP1		CFDP1		CFDP1		CFDP1		CFDP1		CFDP1		CFDP1		CFDP1		CFDP1		CFDP1		CFDP1		CFDP1		CFDP1		CFDP1		CFDP1		CFDP1		CFDP1		CFDP1		CFDP1		CFDP1		CFDP1		CFDP1		CFDP1		CFDP1
2477	ME1		ME1		ME1		ME1		ME1		ME1		ME1		ME1		ME1		ME1		ME1		ME1		ME1		ME1		ME1		ME1		ME1		ME1		ME1		ME1		ME1		ME1		ME1		ME1		ME1
2534	DNPH1		DNPH1		DNPH1		DNPH1		DNPH1		DNPH1		DNPH1		DNPH1		DNPH1		DNPH1		DNPH1		DNPH1		DNPH1		DNPH1		DNPH1		DNPH1		DNPH1		DNPH1		DNPH1		DNPH1		DNPH1		DNPH1		DNPH1		DNPH1		DNPH1
1217	CRKL		CRKL		CRKL		CRKL		CRKL		CRKL		CRKL		CRKL		CRKL		CRKL		CRKL		CRKL		CRKL		CRKL		CRKL		CRKL		CRKL		CRKL		CRKL		CRKL		CRKL		CRKL		CRKL		CRKL		CRKL
2415	ZNF638		ZNF638		ZNF638		ZNF638		ZNF638		ZNF638		ZNF638		ZNF638		ZNF638		ZNF638		ZNF638		ZNF638		ZNF638		ZNF638		ZNF638		ZNF638		ZNF638		ZNF638		ZNF638		ZNF638		ZNF638		ZNF638		ZNF638		ZNF638		ZNF638
1246	TBCA		TBCA		TBCA		TBCA		TBCA		TBCA		TBCA		TBCA		TBCA		TBCA		TBCA		TBCA		TBCA		TBCA		TBCA		TBCA		TBCA		TBCA		TBCA		TBCA		TBCA		TBCA		TBCA		TBCA		TBCA
405	RPS12		RPS12		RPS12		RPS12		RPS12		RPS12		RPS12		RPS12		RPS12		RPS12		RPS12		RPS12		RPS12		RPS12		RPS12		RPS12		RPS12		RPS12		RPS12		RPS12		RPS12		RPS12		RPS12		RPS12		RPS12
1687	RPL28		RPL28		RPL28		RPL28		RPL28		RPL28		RPL28		RPL28		RPL28		RPL28		RPL28		RPL28		RPL28		RPL28		RPL28		RPL28		RPL28		RPL28		RPL28		RPL28		RPL28		RPL28		RPL28		RPL28		RPL28
2190	ATP1B1		ATP1B1		ATP1B1		ATP1B1		ATP1B1		ATP1B1		ATP1B1		ATP1B1		ATP1B1		ATP1B1		ATP1B1		ATP1B1		ATP1B1		ATP1B1		ATP1B1		ATP1B1		ATP1B1		ATP1B1		ATP1B1		ATP1B1		ATP1B1		ATP1B1		ATP1B1		ATP1B1		ATP1B1
1047	CPSF7		CPSF7		CPSF7		CPSF7		CPSF7		CPSF7		CPSF7		CPSF7		CPSF7		CPSF7		CPSF7		CPSF7		CPSF7		CPSF7		CPSF7		CPSF7		CPSF7		CPSF7		CPSF7		CPSF7		CPSF7		CPSF7		CPSF7		CPSF7		CPSF7
2090	EMC7		EMC7		EMC7		EMC7		EMC7		EMC7		EMC7		EMC7		EMC7		EMC7		EMC7		EMC7		EMC7		EMC7		EMC7		EMC7		EMC7		EMC7		EMC7		EMC7		EMC7		EMC7		EMC7		EMC7		EMC7
1616	NCAPH		NCAPH		NCAPH		NCAPH		NCAPH		NCAPH		NCAPH		NCAPH		NCAPH		NCAPH		NCAPH		NCAPH		NCAPH		NCAPH		NCAPH		NCAPH		NCAPH		NCAPH		NCAPH		NCAPH		NCAPH		NCAPH		NCAPH		NCAPH		NCAPH
1077	RAC1		RAC1		RAC1		RAC1		RAC1		RAC1		RAC1		RAC1		RAC1		RAC1		RAC1		RAC1		RAC1		RAC1		RAC1		RAC1		RAC1		RAC1		RAC1		RAC1		RAC1		RAC1		RAC1		RAC1		RAC1
1602	NHLRC2		NHLRC2		NHLRC2		NHLRC2		NHLRC2		NHLRC2		NHLRC2		NHLRC2		NHLRC2		NHLRC2		NHLRC2		NHLRC2		NHLRC2		NHLRC2		NHLRC2		NHLRC2		NHLRC2		NHLRC2		NHLRC2		NHLRC2		NHLRC2		NHLRC2		NHLRC2		NHLRC2		NHLRC2
2258	FNDC3B		FNDC3B		FNDC3B		FNDC3B		FNDC3B		FNDC3B		FNDC3B		FNDC3B		FNDC3B		FNDC3B		FNDC3B		FNDC3B		FNDC3B		FNDC3B		FNDC3B		FNDC3B		FNDC3B		FNDC3B		FNDC3B		FNDC3B		FNDC3B		FNDC3B		FNDC3B		FNDC3B		FNDC3B
2079	NTMT1		NTMT1		NTMT1		NTMT1		NTMT1		NTMT1		NTMT1		NTMT1		NTMT1		NTMT1		NTMT1		NTMT1		NTMT1		NTMT1		NTMT1		NTMT1		NTMT1		NTMT1		NTMT1		NTMT1		NTMT1		NTMT1		NTMT1		NTMT1		NTMT1
205	AKAP2		AKAP2		AKAP2		AKAP2		AKAP2		AKAP2		AKAP2		AKAP2		AKAP2		AKAP2		AKAP2		AKAP2		AKAP2		AKAP2		AKAP2		AKAP2		AKAP2		AKAP2		AKAP2		AKAP2		AKAP2		AKAP2		AKAP2		AKAP2		AKAP2
786	RIPK2		RIPK2		RIPK2		RIPK2		RIPK2		RIPK2		RIPK2		RIPK2		RIPK2		RIPK2		RIPK2		RIPK2		RIPK2		RIPK2		RIPK2		RIPK2		RIPK2		RIPK2		RIPK2		RIPK2		RIPK2		RIPK2		RIPK2		RIPK2		RIPK2
1679	STK24		STK24		STK24		STK24		STK24		STK24		STK24		STK24		STK24		STK24		STK24		STK24		STK24		STK24		STK24		STK24		STK24		STK24		STK24		STK24		STK24		STK24		STK24		STK24		STK24
1689	H3-7		H3-7		H3-7		H3-7		H3-7		H3-7		H3-7		H3-7		H3-7		H3-7		H3-7		H3-7		H3-7		H3-7		H3-7		H3-7		H3-7		H3-7		H3-7		H3-7		H3-7		H3-7		H3-7		H3-7		H3-7
1887	PBDC1		PBDC1		PBDC1		PBDC1		PBDC1		PBDC1		PBDC1		PBDC1		PBDC1		PBDC1		PBDC1		PBDC1		PBDC1		PBDC1		PBDC1		PBDC1		PBDC1		PBDC1		PBDC1		PBDC1		PBDC1		PBDC1		PBDC1		PBDC1		PBDC1
923	SF3A3		SF3A3		SF3A3		SF3A3		SF3A3		SF3A3		SF3A3		SF3A3		SF3A3		SF3A3		SF3A3		SF3A3		SF3A3		SF3A3		SF3A3		SF3A3		SF3A3		SF3A3		SF3A3		SF3A3		SF3A3		SF3A3		SF3A3		SF3A3		SF3A3
584	TALDO1		TALDO1		TALDO1		TALDO1		TALDO1		TALDO1		TALDO1		TALDO1		TALDO1		TALDO1		TALDO1		TALDO1		TALDO1		TALDO1		TALDO1		TALDO1		TALDO1		TALDO1		TALDO1		TALDO1		TALDO1		TALDO1		TALDO1		TALDO1		TALDO1
1125	NECAP2		NECAP2		NECAP2		NECAP2		NECAP2		NECAP2		NECAP2		NECAP2		NECAP2		NECAP2		NECAP2		NECAP2		NECAP2		NECAP2		NECAP2		NECAP2		NECAP2		NECAP2		NECAP2		NECAP2		NECAP2		NECAP2		NECAP2		NECAP2		NECAP2
1648	ATP1B3		ATP1B3		ATP1B3		ATP1B3		ATP1B3		ATP1B3		ATP1B3		ATP1B3		ATP1B3		ATP1B3		ATP1B3		ATP1B3		ATP1B3		ATP1B3		ATP1B3		ATP1B3		ATP1B3		ATP1B3		ATP1B3		ATP1B3		ATP1B3		ATP1B3		ATP1B3		ATP1B3		ATP1B3
2645	SEC61B		SEC61B		SEC61B		SEC61B		SEC61B		SEC61B		SEC61B		SEC61B		SEC61B		SEC61B		SEC61B		SEC61B		SEC61B		SEC61B		SEC61B		SEC61B		SEC61B		SEC61B		SEC61B		SEC61B		SEC61B		SEC61B		SEC61B		SEC61B		SEC61B
919	PGRMC1		PGRMC1		PGRMC1		PGRMC1		PGRMC1		PGRMC1		PGRMC1		PGRMC1		PGRMC1		PGRMC1		PGRMC1		PGRMC1		PGRMC1		PGRMC1		PGRMC1		PGRMC1		PGRMC1		PGRMC1		PGRMC1		PGRMC1		PGRMC1		PGRMC1		PGRMC1		PGRMC1		PGRMC1
1377	THBS1		THBS1		THBS1		THBS1		THBS1		THBS1		THBS1		THBS1		THBS1		THBS1		THBS1		THBS1		THBS1		THBS1		THBS1		THBS1		THBS1		THBS1		THBS1		THBS1		THBS1		THBS1		THBS1		THBS1		THBS1
1268	JUP		JUP		JUP		JUP		JUP		JUP		JUP		JUP		JUP		JUP		JUP		JUP		JUP		JUP		JUP		JUP		JUP		JUP		JUP		JUP		JUP		JUP		JUP		JUP		JUP
1807	BDH2		BDH2		BDH2		BDH2		BDH2		BDH2		BDH2		BDH2		BDH2		BDH2		BDH2		BDH2		BDH2		BDH2		BDH2		BDH2		BDH2		BDH2		BDH2		BDH2		BDH2		BDH2		BDH2		BDH2		BDH2
648	RPL24		RPL24		RPL24		RPL24		RPL24		RPL24		RPL24		RPL24		RPL24		RPL24		RPL24		RPL24		RPL24		RPL24		RPL24		RPL24		RPL24		RPL24		RPL24		RPL24		RPL24		RPL24		RPL24		RPL24		RPL24
1311	RAB13		RAB13		RAB13		RAB13		RAB13		RAB13		RAB13		RAB13		RAB13		RAB13		RAB13		RAB13		RAB13		RAB13		RAB13		RAB13		RAB13		RAB13		RAB13		RAB13		RAB13		RAB13		RAB13		RAB13		RAB13
804	FKBP1A		FKBP1A		FKBP1A		FKBP1A		FKBP1A		FKBP1A		FKBP1A		FKBP1A		FKBP1A		FKBP1A		FKBP1A		FKBP1A		FKBP1A		FKBP1A		FKBP1A		FKBP1A		FKBP1A		FKBP1A		FKBP1A		FKBP1A		FKBP1A		FKBP1A		FKBP1A		FKBP1A		FKBP1A
1334	SUPT5H		SUPT5H		SUPT5H		SUPT5H		SUPT5H		SUPT5H		SUPT5H		SUPT5H		SUPT5H		SUPT5H		SUPT5H		SUPT5H		SUPT5H		SUPT5H		SUPT5H		SUPT5H		SUPT5H		SUPT5H		SUPT5H		SUPT5H		SUPT5H		SUPT5H		SUPT5H		SUPT5H		SUPT5H
2223	FNDC3A		FNDC3A		FNDC3A		FNDC3A		FNDC3A		FNDC3A		FNDC3A		FNDC3A		FNDC3A		FNDC3A		FNDC3A		FNDC3A		FNDC3A		FNDC3A		FNDC3A		FNDC3A		FNDC3A		FNDC3A		FNDC3A		FNDC3A		FNDC3A		FNDC3A		FNDC3A		FNDC3A		FNDC3A
2168	SNRPC		SNRPC		SNRPC		SNRPC		SNRPC		SNRPC		SNRPC		SNRPC		SNRPC		SNRPC		SNRPC		SNRPC		SNRPC		SNRPC		SNRPC		SNRPC		SNRPC		SNRPC		SNRPC		SNRPC		SNRPC		SNRPC		SNRPC		SNRPC		SNRPC
235	NASP		NASP		NASP		NASP		NASP		NASP		NASP		NASP		NASP		NASP		NASP		NASP		NASP		NASP		NASP		NASP		NASP		NASP		NASP		NASP		NASP		NASP		NASP		NASP		NASP
2442	MRPL19		MRPL19		MRPL19		MRPL19		MRPL19		MRPL19		MRPL19		MRPL19		MRPL19		MRPL19		MRPL19		MRPL19		MRPL19		MRPL19		MRPL19		MRPL19		MRPL19		MRPL19		MRPL19		MRPL19		MRPL19		MRPL19		MRPL19		MRPL19		MRPL19
1114	RPL11		RPL11		RPL11		RPL11		RPL11		RPL11		RPL11		RPL11		RPL11		RPL11		RPL11		RPL11		RPL11		RPL11		RPL11		RPL11		RPL11		RPL11		RPL11		RPL11		RPL11		RPL11		RPL11		RPL11		RPL11
1518	TP53		TP53		TP53		TP53		TP53		TP53		TP53		TP53		TP53		TP53		TP53		TP53		TP53		TP53		TP53		TP53		TP53		TP53		TP53		TP53		TP53		TP53		TP53		TP53		TP53
668	THRAP3		THRAP3		THRAP3		THRAP3		THRAP3		THRAP3		THRAP3		THRAP3		THRAP3		THRAP3		THRAP3		THRAP3		THRAP3		THRAP3		THRAP3		THRAP3		THRAP3		THRAP3		THRAP3		THRAP3		THRAP3		THRAP3		THRAP3		THRAP3		THRAP3
185	UCHL1		UCHL1		UCHL1		UCHL1		UCHL1		UCHL1		UCHL1		UCHL1		UCHL1		UCHL1		UCHL1		UCHL1		UCHL1		UCHL1		UCHL1		UCHL1		UCHL1		UCHL1		UCHL1		UCHL1		UCHL1		UCHL1		UCHL1		UCHL1		UCHL1
1703	HBA1; HBA2		HBA1; HBA2		HBA1; HBA2		HBA1; HBA2		HBA1; HBA2		HBA1; HBA2		HBA1; HBA2		HBA1; HBA2		HBA1; HBA2		HBA1; HBA2		HBA1; HBA2		HBA1; HBA2		HBA1; HBA2		HBA1; HBA2		HBA1; HBA2		HBA1; HBA2		HBA1; HBA2		HBA1; HBA2		HBA1; HBA2		HBA1; HBA2		HBA1; HBA2		HBA1; HBA2		HBA1; HBA2		HBA1; HBA2		HBA1; HBA2
1014	SNX1		SNX1		SNX1		SNX1		SNX1		SNX1		SNX1		SNX1		SNX1		SNX1		SNX1		SNX1		SNX1		SNX1		SNX1		SNX1		SNX1		SNX1		SNX1		SNX1		SNX1		SNX1		SNX1		SNX1		SNX1
400	CDC37		CDC37		CDC37		CDC37		CDC37		CDC37		CDC37		CDC37		CDC37		CDC37		CDC37		CDC37		CDC37		CDC37		CDC37		CDC37		CDC37		CDC37		CDC37		CDC37		CDC37		CDC37		CDC37		CDC37		CDC37
2410	FAM3C		FAM3C		FAM3C		FAM3C		FAM3C		FAM3C		FAM3C		FAM3C		FAM3C		FAM3C		FAM3C		FAM3C		FAM3C		FAM3C		FAM3C		FAM3C		FAM3C		FAM3C		FAM3C		FAM3C		FAM3C		FAM3C		FAM3C		FAM3C		FAM3C
451	PRDX2		PRDX2		PRDX2		PRDX2		PRDX2		PRDX2		PRDX2		PRDX2		PRDX2		PRDX2		PRDX2		PRDX2		PRDX2		PRDX2		PRDX2		PRDX2		PRDX2		PRDX2		PRDX2		PRDX2		PRDX2		PRDX2		PRDX2		PRDX2		PRDX2
2405	RPL39		RPL39		RPL39		RPL39		RPL39		RPL39		RPL39		RPL39		RPL39		RPL39		RPL39		RPL39		RPL39		RPL39		RPL39		RPL39		RPL39		RPL39		RPL39		RPL39		RPL39		RPL39		RPL39		RPL39		RPL39
1967	CHAMP1		CHAMP1		CHAMP1		CHAMP1		CHAMP1		CHAMP1		CHAMP1		CHAMP1		CHAMP1		CHAMP1		CHAMP1		CHAMP1		CHAMP1		CHAMP1		CHAMP1		CHAMP1		CHAMP1		CHAMP1		CHAMP1		CHAMP1		CHAMP1		CHAMP1		CHAMP1		CHAMP1		CHAMP1
1	AHNAK		AHNAK		AHNAK		AHNAK		AHNAK		AHNAK		AHNAK		AHNAK		AHNAK		AHNAK		AHNAK		AHNAK		AHNAK		AHNAK		AHNAK		AHNAK		AHNAK		AHNAK		AHNAK		AHNAK		AHNAK		AHNAK		AHNAK		AHNAK		AHNAK
301	YWHAH		YWHAH		YWHAH		YWHAH		YWHAH		YWHAH		YWHAH		YWHAH		YWHAH		YWHAH		YWHAH		YWHAH		YWHAH		YWHAH		YWHAH		YWHAH		YWHAH		YWHAH		YWHAH		YWHAH		YWHAH		YWHAH		YWHAH		YWHAH		YWHAH
560	H2AZ1		H2AZ1		H2AZ1		H2AZ1		H2AZ1		H2AZ1		H2AZ1		H2AZ1		H2AZ1		H2AZ1		H2AZ1		H2AZ1		H2AZ1		H2AZ1		H2AZ1		H2AZ1		H2AZ1		H2AZ1		H2AZ1		H2AZ1		H2AZ1		H2AZ1		H2AZ1		H2AZ1		H2AZ1
1080	SPAG9		SPAG9		SPAG9		SPAG9		SPAG9		SPAG9		SPAG9		SPAG9		SPAG9		SPAG9		SPAG9		SPAG9		SPAG9		SPAG9		SPAG9		SPAG9		SPAG9		SPAG9		SPAG9		SPAG9		SPAG9		SPAG9		SPAG9		SPAG9		SPAG9
365	LMNB2		LMNB2		LMNB2		LMNB2		LMNB2		LMNB2		LMNB2		LMNB2		LMNB2		LMNB2		LMNB2		LMNB2		LMNB2		LMNB2		LMNB2		LMNB2		LMNB2		LMNB2		LMNB2		LMNB2		LMNB2		LMNB2		LMNB2		LMNB2		LMNB2
2352	LSM3		LSM3		LSM3		LSM3		LSM3		LSM3		LSM3		LSM3		LSM3		LSM3		LSM3		LSM3		LSM3		LSM3		LSM3		LSM3		LSM3		LSM3		LSM3		LSM3		LSM3		LSM3		LSM3		LSM3		LSM3
1158	AIMP2		AIMP2		AIMP2		AIMP2		AIMP2		AIMP2		AIMP2		AIMP2		AIMP2		AIMP2		AIMP2		AIMP2		AIMP2		AIMP2		AIMP2		AIMP2		AIMP2		AIMP2		AIMP2		AIMP2		AIMP2		AIMP2		AIMP2		AIMP2		AIMP2
1792	JUNB		JUNB		JUNB		JUNB		JUNB		JUNB		JUNB		JUNB		JUNB		JUNB		JUNB		JUNB		JUNB		JUNB		JUNB		JUNB		JUNB		JUNB		JUNB		JUNB		JUNB		JUNB		JUNB		JUNB		JUNB
504	PALLD		PALLD		PALLD		PALLD		PALLD		PALLD		PALLD		PALLD		PALLD		PALLD		PALLD		PALLD		PALLD		PALLD		PALLD		PALLD		PALLD		PALLD		PALLD		PALLD		PALLD		PALLD		PALLD		PALLD		PALLD
1327	PYGM		PYGM		PYGM		PYGM		PYGM		PYGM		PYGM		PYGM		PYGM		PYGM		PYGM		PYGM		PYGM		PYGM		PYGM		PYGM		PYGM		PYGM		PYGM		PYGM		PYGM		PYGM		PYGM		PYGM		PYGM
1030	VASP		VASP		VASP		VASP		VASP		VASP		VASP		VASP		VASP		VASP		VASP		VASP		VASP		VASP		VASP		VASP		VASP		VASP		VASP		VASP		VASP		VASP		VASP		VASP		VASP
352	ARHGDIA		ARHGDIA		ARHGDIA		ARHGDIA		ARHGDIA		ARHGDIA		ARHGDIA		ARHGDIA		ARHGDIA		ARHGDIA		ARHGDIA		ARHGDIA		ARHGDIA		ARHGDIA		ARHGDIA		ARHGDIA		ARHGDIA		ARHGDIA		ARHGDIA		ARHGDIA		ARHGDIA		ARHGDIA		ARHGDIA		ARHGDIA		ARHGDIA
450	KTN1		KTN1		KTN1		KTN1		KTN1		KTN1		KTN1		KTN1		KTN1		KTN1		KTN1		KTN1		KTN1		KTN1		KTN1		KTN1		KTN1		KTN1		KTN1		KTN1		KTN1		KTN1		KTN1		KTN1		KTN1
1475	DSP		DSP		DSP		DSP		DSP		DSP		DSP		DSP		DSP		DSP		DSP		DSP		DSP		DSP		DSP		DSP		DSP		DSP		DSP		DSP		DSP		DSP		DSP		DSP		DSP
404	ARPC1B		ARPC1B		ARPC1B		ARPC1B		ARPC1B		ARPC1B		ARPC1B		ARPC1B		ARPC1B		ARPC1B		ARPC1B		ARPC1B		ARPC1B		ARPC1B		ARPC1B		ARPC1B		ARPC1B		ARPC1B		ARPC1B		ARPC1B		ARPC1B		ARPC1B		ARPC1B		ARPC1B		ARPC1B
1097	DTYMK		DTYMK		DTYMK		DTYMK		DTYMK		DTYMK		DTYMK		DTYMK		DTYMK		DTYMK		DTYMK		DTYMK		DTYMK		DTYMK		DTYMK		DTYMK		DTYMK		DTYMK		DTYMK		DTYMK		DTYMK		DTYMK		DTYMK		DTYMK		DTYMK
1002	RPL38		RPL38		RPL38		RPL38		RPL38		RPL38		RPL38		RPL38		RPL38		RPL38		RPL38		RPL38		RPL38		RPL38		RPL38		RPL38		RPL38		RPL38		RPL38		RPL38		RPL38		RPL38		RPL38		RPL38		RPL38
395	RPL8		RPL8		RPL8		RPL8		RPL8		RPL8		RPL8		RPL8		RPL8		RPL8		RPL8		RPL8		RPL8		RPL8		RPL8		RPL8		RPL8		RPL8		RPL8		RPL8		RPL8		RPL8		RPL8		RPL8		RPL8
1398	TXNDC17		TXNDC17		TXNDC17		TXNDC17		TXNDC17		TXNDC17		TXNDC17		TXNDC17		TXNDC17		TXNDC17		TXNDC17		TXNDC17		TXNDC17		TXNDC17		TXNDC17		TXNDC17		TXNDC17		TXNDC17		TXNDC17		TXNDC17		TXNDC17		TXNDC17		TXNDC17		TXNDC17		TXNDC17
1609	SP100		SP100		SP100		SP100		SP100		SP100		SP100		SP100		SP100		SP100		SP100		SP100		SP100		SP100		SP100		SP100		SP100		SP100		SP100		SP100		SP100		SP100		SP100		SP100		SP100
399	AHCY		AHCY		AHCY		AHCY		AHCY		AHCY		AHCY		AHCY		AHCY		AHCY		AHCY		AHCY		AHCY		AHCY		AHCY		AHCY		AHCY		AHCY		AHCY		AHCY		AHCY		AHCY		AHCY		AHCY		AHCY
2197	THUMPD1		THUMPD1		THUMPD1		THUMPD1		THUMPD1		THUMPD1		THUMPD1		THUMPD1		THUMPD1		THUMPD1		THUMPD1		THUMPD1		THUMPD1		THUMPD1		THUMPD1		THUMPD1		THUMPD1		THUMPD1		THUMPD1		THUMPD1		THUMPD1		THUMPD1		THUMPD1		THUMPD1		THUMPD1
772	SRRM2		SRRM2		SRRM2		SRRM2		SRRM2		SRRM2		SRRM2		SRRM2		SRRM2		SRRM2		SRRM2		SRRM2		SRRM2		SRRM2		SRRM2		SRRM2		SRRM2		SRRM2		SRRM2		SRRM2		SRRM2		SRRM2		SRRM2		SRRM2		SRRM2
849	FKBP10		FKBP10		FKBP10		FKBP10		FKBP10		FKBP10		FKBP10		FKBP10		FKBP10		FKBP10		FKBP10		FKBP10		FKBP10		FKBP10		FKBP10		FKBP10		FKBP10		FKBP10		FKBP10		FKBP10		FKBP10		FKBP10		FKBP10		FKBP10		FKBP10
1383	KRT7		KRT7		KRT7		KRT7		KRT7		KRT7		KRT7		KRT7		KRT7		KRT7		KRT7		KRT7		KRT7		KRT7		KRT7		KRT7		KRT7		KRT7		KRT7		KRT7		KRT7		KRT7		KRT7		KRT7		KRT7
359	PAK2		PAK2		PAK2		PAK2		PAK2		PAK2		PAK2		PAK2		PAK2		PAK2		PAK2		PAK2		PAK2		PAK2		PAK2		PAK2		PAK2		PAK2		PAK2		PAK2		PAK2		PAK2		PAK2		PAK2		PAK2
533	STAT3		STAT3		STAT3		STAT3		STAT3		STAT3		STAT3		STAT3		STAT3		STAT3		STAT3		STAT3		STAT3		STAT3		STAT3		STAT3		STAT3		STAT3		STAT3		STAT3		STAT3		STAT3		STAT3		STAT3		STAT3
469	EIF2S3		EIF2S3		EIF2S3		EIF2S3		EIF2S3		EIF2S3		EIF2S3		EIF2S3		EIF2S3		EIF2S3		EIF2S3		EIF2S3		EIF2S3		EIF2S3		EIF2S3		EIF2S3		EIF2S3		EIF2S3		EIF2S3		EIF2S3		EIF2S3		EIF2S3		EIF2S3		EIF2S3		EIF2S3
1593	FAM50A		FAM50A		FAM50A		FAM50A		FAM50A		FAM50A		FAM50A		FAM50A		FAM50A		FAM50A		FAM50A		FAM50A		FAM50A		FAM50A		FAM50A		FAM50A		FAM50A		FAM50A		FAM50A		FAM50A		FAM50A		FAM50A		FAM50A		FAM50A		FAM50A
39	HSPA5		HSPA5		HSPA5		HSPA5		HSPA5		HSPA5		HSPA5		HSPA5		HSPA5		HSPA5		HSPA5		HSPA5		HSPA5		HSPA5		HSPA5		HSPA5		HSPA5		HSPA5		HSPA5		HSPA5		HSPA5		HSPA5		HSPA5		HSPA5		HSPA5
753	PTPN12		PTPN12		PTPN12		PTPN12		PTPN12		PTPN12		PTPN12		PTPN12		PTPN12		PTPN12		PTPN12		PTPN12		PTPN12		PTPN12		PTPN12		PTPN12		PTPN12		PTPN12		PTPN12		PTPN12		PTPN12		PTPN12		PTPN12		PTPN12		PTPN12
199	CALD1		CALD1		CALD1		CALD1		CALD1		CALD1		CALD1		CALD1		CALD1		CALD1		CALD1		CALD1		CALD1		CALD1		CALD1		CALD1		CALD1		CALD1		CALD1		CALD1		CALD1		CALD1		CALD1		CALD1		CALD1
638	ACTL6A		ACTL6A		ACTL6A		ACTL6A		ACTL6A		ACTL6A		ACTL6A		ACTL6A		ACTL6A		ACTL6A		ACTL6A		ACTL6A		ACTL6A		ACTL6A		ACTL6A		ACTL6A		ACTL6A		ACTL6A		ACTL6A		ACTL6A		ACTL6A		ACTL6A		ACTL6A		ACTL6A		ACTL6A
1106	SMAP		SMAP		SMAP		SMAP		SMAP		SMAP		SMAP		SMAP		SMAP		SMAP		SMAP		SMAP		SMAP		SMAP		SMAP		SMAP		SMAP		SMAP		SMAP		SMAP		SMAP		SMAP		SMAP		SMAP		SMAP
474	STMN1		STMN1		STMN1		STMN1		STMN1		STMN1		STMN1		STMN1		STMN1		STMN1		STMN1		STMN1		STMN1		STMN1		STMN1		STMN1		STMN1		STMN1		STMN1		STMN1		STMN1		STMN1		STMN1		STMN1		STMN1
2231	AFAP1		AFAP1		AFAP1		AFAP1		AFAP1		AFAP1		AFAP1		AFAP1		AFAP1		AFAP1		AFAP1		AFAP1		AFAP1		AFAP1		AFAP1		AFAP1		AFAP1		AFAP1		AFAP1		AFAP1		AFAP1		AFAP1		AFAP1		AFAP1		AFAP1
842	DLST		DLST		DLST		DLST		DLST		DLST		DLST		DLST		DLST		DLST		DLST		DLST		DLST		DLST		DLST		DLST		DLST		DLST		DLST		DLST		DLST		DLST		DLST		DLST		DLST
1725	COX5B		COX5B		COX5B		COX5B		COX5B		COX5B		COX5B		COX5B		COX5B		COX5B		COX5B		COX5B		COX5B		COX5B		COX5B		COX5B		COX5B		COX5B		COX5B		COX5B		COX5B		COX5B		COX5B		COX5B		COX5B
1229	HMGB3		HMGB3		HMGB3		HMGB3		HMGB3		HMGB3		HMGB3		HMGB3		HMGB3		HMGB3		HMGB3		HMGB3		HMGB3		HMGB3		HMGB3		HMGB3		HMGB3		HMGB3		HMGB3		HMGB3		HMGB3		HMGB3		HMGB3		HMGB3		HMGB3
1571	CAMK2D		CAMK2D		CAMK2D		CAMK2D		CAMK2D		CAMK2D		CAMK2D		CAMK2D		CAMK2D		CAMK2D		CAMK2D		CAMK2D		CAMK2D		CAMK2D		CAMK2D		CAMK2D		CAMK2D		CAMK2D		CAMK2D		CAMK2D		CAMK2D		CAMK2D		CAMK2D		CAMK2D		CAMK2D
950	DEK		DEK		DEK		DEK		DEK		DEK		DEK		DEK		DEK		DEK		DEK		DEK		DEK		DEK		DEK		DEK		DEK		DEK		DEK		DEK		DEK		DEK		DEK		DEK		DEK
1009	IGF2R		IGF2R		IGF2R		IGF2R		IGF2R		IGF2R		IGF2R		IGF2R		IGF2R		IGF2R		IGF2R		IGF2R		IGF2R		IGF2R		IGF2R		IGF2R		IGF2R		IGF2R		IGF2R		IGF2R		IGF2R		IGF2R		IGF2R		IGF2R		IGF2R
2166	ADI1		ADI1		ADI1		ADI1		ADI1		ADI1		ADI1		ADI1		ADI1		ADI1		ADI1		ADI1		ADI1		ADI1		ADI1		ADI1		ADI1		ADI1		ADI1		ADI1		ADI1		ADI1		ADI1		ADI1		ADI1
833	EIF3G		EIF3G		EIF3G		EIF3G		EIF3G		EIF3G		EIF3G		EIF3G		EIF3G		EIF3G		EIF3G		EIF3G		EIF3G		EIF3G		EIF3G		EIF3G		EIF3G		EIF3G		EIF3G		EIF3G		EIF3G		EIF3G		EIF3G		EIF3G		EIF3G
481	CSRP1		CSRP1		CSRP1		CSRP1		CSRP1		CSRP1		CSRP1		CSRP1		CSRP1		CSRP1		CSRP1		CSRP1		CSRP1		CSRP1		CSRP1		CSRP1		CSRP1		CSRP1		CSRP1		CSRP1		CSRP1		CSRP1		CSRP1		CSRP1		CSRP1
496	RPL6		RPL6		RPL6		RPL6		RPL6		RPL6		RPL6		RPL6		RPL6		RPL6		RPL6		RPL6		RPL6		RPL6		RPL6		RPL6		RPL6		RPL6		RPL6		RPL6		RPL6		RPL6		RPL6		RPL6		RPL6
216	YBX1		YBX1		YBX1		YBX1		YBX1		YBX1		YBX1		YBX1		YBX1		YBX1		YBX1		YBX1		YBX1		YBX1		YBX1		YBX1		YBX1		YBX1		YBX1		YBX1		YBX1		YBX1		YBX1		YBX1		YBX1
1502	POLDIP3		POLDIP3		POLDIP3		POLDIP3		POLDIP3		POLDIP3		POLDIP3		POLDIP3		POLDIP3		POLDIP3		POLDIP3		POLDIP3		POLDIP3		POLDIP3		POLDIP3		POLDIP3		POLDIP3		POLDIP3		POLDIP3		POLDIP3		POLDIP3		POLDIP3		POLDIP3		POLDIP3		POLDIP3
147	GDI1		GDI1		GDI1		GDI1		GDI1		GDI1		GDI1		GDI1		GDI1		GDI1		GDI1		GDI1		GDI1		GDI1		GDI1		GDI1		GDI1		GDI1		GDI1		GDI1		GDI1		GDI1		GDI1		GDI1		GDI1
2539	LNPK		LNPK		LNPK		LNPK		LNPK		LNPK		LNPK		LNPK		LNPK		LNPK		LNPK		LNPK		LNPK		LNPK		LNPK		LNPK		LNPK		LNPK		LNPK		LNPK		LNPK		LNPK		LNPK		LNPK		LNPK
1535	ABCF2		ABCF2		ABCF2		ABCF2		ABCF2		ABCF2		ABCF2		ABCF2		ABCF2		ABCF2		ABCF2		ABCF2		ABCF2		ABCF2		ABCF2		ABCF2		ABCF2		ABCF2		ABCF2		ABCF2		ABCF2		ABCF2		ABCF2		ABCF2		ABCF2
1912	OCIAD1		OCIAD1		OCIAD1		OCIAD1		OCIAD1		OCIAD1		OCIAD1		OCIAD1		OCIAD1		OCIAD1		OCIAD1		OCIAD1		OCIAD1		OCIAD1		OCIAD1		OCIAD1		OCIAD1		OCIAD1		OCIAD1		OCIAD1		OCIAD1		OCIAD1		OCIAD1		OCIAD1		OCIAD1
105	EIF5A		EIF5A		EIF5A		EIF5A		EIF5A		EIF5A		EIF5A		EIF5A		EIF5A		EIF5A		EIF5A		EIF5A		EIF5A		EIF5A		EIF5A		EIF5A		EIF5A		EIF5A		EIF5A		EIF5A		EIF5A		EIF5A		EIF5A		EIF5A		EIF5A
825	LGALS3		LGALS3		LGALS3		LGALS3		LGALS3		LGALS3		LGALS3		LGALS3		LGALS3		LGALS3		LGALS3		LGALS3		LGALS3		LGALS3		LGALS3		LGALS3		LGALS3		LGALS3		LGALS3		LGALS3		LGALS3		LGALS3		LGALS3		LGALS3		LGALS3
1445	GRB2		GRB2		GRB2		GRB2		GRB2		GRB2		GRB2		GRB2		GRB2		GRB2		GRB2		GRB2		GRB2		GRB2		GRB2		GRB2		GRB2		GRB2		GRB2		GRB2		GRB2		GRB2		GRB2		GRB2		GRB2
[truncated: 23 more columns]

## Sheet: Down
rownames.sigOE_ordered.	ID	KEGG_FC_GAMMA_R_MEDIATED_PHAGOCYTOSIS	ID	BIOCARTA_G2_PATHWAY	ID	BIOCARTA_GABA_PATHWAY	ID	BIOCARTA_PYK2_PATHWAY	ID	BIOCARTA_TGFB_PATHWAY	ID	BIOCARTA_TNFR1_PATHWAY	ID	PID_HDAC_CLASSIII_PATHWAY	ID	PID_RET_PATHWAY	ID	PID_IGF1_PATHWAY	ID	PID_EPHA2_FWD_PATHWAY	ID	PID_RAC1_PATHWAY	ID	PID_FAK_PATHWAY	ID	PID_HES_HEY_PATHWAY	ID	REACTOME_DAG_AND_IP3_SIGNALING	ID	REACTOME_DEGRADATION_OF_THE_EXTRACELLULAR_MATRIX	ID	REACTOME_SEMAPHORIN_INTERACTIONS	ID	REACTOME_SIGNAL_AMPLIFICATION	ID	REACTOME_THROMBIN_SIGNALLING_THROUGH_PROTEINASE_ACTIVATED_RECEPTORS_PARS	ID	REACTOME_PLATELET_HOMEOSTASIS	ID	REACTOME_ADVANCED_GLYCOSYLATION_ENDPRODUCT_RECEPTOR_SIGNALING	ID	REACTOME_INTEGRATION_OF_PROVIRUS	ID	BIOCARTA_NEUTROPHIL_PATHWAY	ID	REACTOME_COENZYME_A_BIOSYNTHESIS	ID	REACTOME_CARDIAC_CONDUCTION	ID
1345	RRM2	FCGR1A	RRM2	CDC25C	RRM2	UBQLN1	RRM2	MAPK3	RRM2	MAPK3	RRM2	MADD	RRM2	SIRT3	RRM2	PRKACA	RRM2	PRKCD	RRM2	PIK3CA	RRM2	ABI1	RRM2	FYN	RRM2	MYB	RRM2	CAMKK1	RRM2	MMP25	RRM2	PLXND1	RRM2	TBXA2R	RRM2	GNA15	RRM2	FGR	RRM2	MAPK1	RRM2	XRCC5	RRM2	SELE	RRM2	COASY	RRM2	CACNG3	RRM2
2319	NUP37	SPHK1	NUP37	CCNB1	NUP37	GABRA5	NUP37	CRKL	NUP37	SMAD2	NUP37	FADD	NUP37	HOXA10	NUP37	PXN	NUP37	RAF1	NUP37	PIK3R1	NUP37	PAK2	NUP37	GIT2	NUP37	CD4	NUP37	PRKAR2B	NUP37	DCN	NUP37	FARP2	NUP37	GNA15	NUP37	GNB5	NUP37	NOS2	NUP37	MAPK3	NUP37	KPNA1	NUP37	ITGAM	NUP37	PANK3	NUP37	SCN4A	NUP37
1260	EDIL3	PIP4K2B	EDIL3	CHEK1	EDIL3	GABRA6	EDIL3	HRAS	EDIL3	SMAD4	EDIL3	LMNB1	EDIL3	HIST1H4I	EDIL3	GAB1	EDIL3	SHC1	EDIL3	VAV3	EDIL3	ARPC3	EDIL3	RAPGEF1	EDIL3	PARP1	EDIL3	CAMK2B	EDIL3	CAPN1	EDIL3	FYN	EDIL3	GNAI3	EDIL3	GNB1	EDIL3	ATP2B4	EDIL3	CAPZA1	EDIL3	HMGA1	EDIL3	ITGAL	EDIL3	SLC25A16	EDIL3	CACNA2D2	EDIL3
2650	NKPD1	WASF2	NKPD1	YWHAQ	NKPD1	GABRA2	NKPD1	MAPK8	NKPD1	TGFBR2	NKPD1	DFFB	NKPD1	MYOD1	NKPD1	GRB2	NKPD1	BAD	NKPD1	EFNA1	NKPD1	BCAR1	NKPD1	TLN1	NKPD1	RBBP8	NKPD1	CAMK2A	NKPD1	CD44	NKPD1	TYROBP	NKPD1	GNB5	NKPD1	GNA11	NKPD1	GUCY1B1	NKPD1	PRKCSH	NKPD1	XRCC4	NKPD1	ITGB2	NKPD1	PANK2	NKPD1	WWTR1	NKPD1
2234	SYF2	PLA2G6	SYF2	GADD45A	SYF2	GABRA3	SYF2	MAP2K1	SYF2	TGFB2	SYF2	MAPK8	SYF2	FOXO1	SYF2	DOK4	SYF2	GRB10	SYF2	INPPL1	SYF2	MAPK9	SYF2	ACTN1	SYF2	HEY2	SYF2	PRKACA	SYF2	TIMP2	SYF2	RHOA	SYF2	GNB1	SYF2	MAPK1	SYF2	PPP2R5A	SYF2	LGALS3	SYF2	PSIP1	SYF2	PECAM1	SYF2	PPCS	SYF2	ATP1A2	SYF2
1699	GBA1	VAV1	GBA1	RPS6KA1	GBA1	GABRA1	GBA1	RAF1	GBA1	MAP2K1	GBA1	CASP3	GBA1	SIRT7	GBA1	CREB1	GBA1	NCK2	GBA1	ACP1	GBA1	STAT3	GBA1	ARHGEF11	GBA1	ARNT	GBA1	ADCY2	GBA1	TLL1	GBA1	ROCK1	GBA1	GNA11	GBA1	MAPK3	GBA1	ATP2B3	GBA1	APP	GBA1	LIG4	GBA1	CD44	GBA1	PPCDC	GBA1	KCNQ1	GBA1
2027	TRIP6	WASF1	TRIP6	CDC25B	TRIP6	GPHN	TRIP6	PLCG1	TRIP6	APC	TRIP6	PARP1	TRIP6	FOXO4	TRIP6	SHC1	TRIP6	IGF1R	TRIP6	EPHA2	TRIP6	ARPC2	TRIP6	ITGA5	TRIP6	RBPJ	TRIP6	ITPR3	TRIP6	CDH1	TRIP6	CRMP1	TRIP6	GNB3	TRIP6	GNB3	TRIP6	PPP2R5B	TRIP6	S100B	TRIP6	BANF1	TRIP6	ICAM1	TRIP6	PANK1	TRIP6	KCNH2	TRIP6
1922	ACP1	PLA2G4B	ACP1	BRCA1	ACP1	GABRA4	ACP1	GNAQ	ACP1	CREBBP	ACP1	BAG4	ACP1	PPARGC1A	ACP1	PIK3R1	ACP1	IRS1	ACP1	TIAM1	ACP1	ARHGDIA	ACP1	PIK3R1	ACP1	GAA	ACP1	PRKAR1A	ACP1	COL9A2	ACP1	SEMA3A	ACP1	MAPK14	ACP1	GNB4	ACP1	TRPC7	ACP1	S100A12	ACP1	PPIA	ACP1	SELL	ACP1	PANK4	ACP1	CAMK2B	ACP1
2508	GRN	PIKFYVE	GRN	YWHAH	GRN	NSF	GRN	CALM1	GRN	CDH1	GRN	TNF	GRN	CREBBP	GRN	NCK1	GRN	BCAR1	GRN	RHOA	GRN	RACGAP1	GRN	MAP2K4	GRN	E2F1	GRN	CAMKK2	GRN	ELN	GRN	PLXNA2	GRN	GNAI2	GRN	GNA13	GRN	GNB5	GRN	SAA1	GRN	XRCC6	GRN		GRN		GRN	ATP2B4	GRN
2100	SH3BP4	VASP	SH3BP4	WEE1	SH3BP4	GABARAP	SH3BP4	RAC1	SH3BP4	SMAD7	SH3BP4	TNFRSF1A	SH3BP4	HDAC4	SH3BP4	PDLIM7	SH3BP4	AKT1	SH3BP4	SRC	SH3BP4	NCKAP1	SH3BP4	RRAS	SH3BP4	PTF1A	SH3BP4	PRKAR2A	SH3BP4	COL23A1	SH3BP4	PAK3	SH3BP4	GNB4	SH3BP4	F2RL3	SH3BP4	ATP2B1	SH3BP4	HMGB1	SH3BP4		SH3BP4		SH3BP4		SH3BP4	HIPK2	SH3BP4
2012	AGK	AKT1	AGK	ATR	AGK		AGK	MAPK1	AGK	TGFBR1	AGK	CASP2	AGK	BAX	AGK	PRKCA	AGK	CRKL	AGK	SHC1	AGK	ARPC4	AGK	GRB7	AGK	MYOD1	AGK	PDE1A	AGK	LAMA3	AGK	HSP90AA1	AGK	PLA2G4A	AGK	GNG13	AGK	MRVI1	AGK	CAPZA2	AGK		AGK		AGK		AGK	CACNB1	AGK
2134	USP48	AKT2	USP48	MYT1	USP48		USP48	SHC1	USP48	TAB1	USP48	SPTAN1	USP48	TP53	USP48	RET	USP48	PRKCZ	USP48	GRB2	USP48	NCF2	USP48	ARHGAP35	USP48	CTBP1	USP48	CREB1	USP48	LAMC2	USP48	PTPRC	USP48	GNA13	USP48	GNG11	USP48	ATP2A3	USP48	AGER	USP48		USP48		USP48		USP48	ATP2B3	USP48
1811	SLK	PIP5K1A	SLK	CHEK2	SLK		SLK	PAK1	SLK	EP300	SLK	RB1	SLK	MEF2D	SLK	BCAR1	SLK	PDPK1	SLK	BCAR1	SLK	MAP3K11	SLK	SRC	SLK	ASCL1	SLK	ADCY7	SLK	COL11A1	SLK	GSK3B	SLK	GNG13	SLK	GNGT1	SLK	SRI	SLK	DDOST	SLK		SLK		SLK		SLK	ABCC9	SLK
1921	SKIC3	AMPH	SKIC3	ATM	SKIC3		SKIC3	GRB2	SKIC3	ZFYVE9	SKIC3	PAK1	SKIC3	ACSS1	SKIC3	MAPK3	SKIC3	PXN	SKIC3	VAV2	SKIC3	CTNNA1	SKIC3	VCL	SKIC3	CDKN1B	SKIC3	ITPR2	SKIC3	COL17A1	SKIC3	SEMA6A	SKIC3	GNG11	SKIC3	ARRB1	SKIC3	PPP2R5C	SKIC3		SKIC3		SKIC3		SKIC3		SKIC3	ATP1B3	SKIC3
1479	FMR1	DOCK2	FMR1	CDKN1A	FMR1		FMR1	PRKCB	FMR1	SKIL	FMR1	TRADD	FMR1	XRCC6	FMR1	IRS1	FMR1	PTPN1	FMR1	RAC1	FMR1	NOXO1	FMR1	CCND1	FMR1	NCOA1	FMR1	PDE1B	FMR1	CAPN6	FMR1	MYL6	FMR1	GNGT1	FMR1	ARRB2	FMR1	GNB1	FMR1		FMR1		FMR1		FMR1		FMR1	CAMK2A	FMR1
2353	MRPL40	PIP5K1B	MRPL40	CDKN2D	MRPL40		MRPL40	MAP2K2	MRPL40	TGFB3	MRPL40	DFFA	MRPL40	FHL2	MRPL40	PTK2	MRPL40	HRAS	MRPL40	PTK2	MRPL40	ACTR2	MRPL40	RASA1	MRPL40	YY1	MRPL40	PLCG1	MRPL40	COL5A3	MRPL40	DPYSL2	MRPL40	GNAI1	MRPL40	GNA12	MRPL40	P2RX5	MRPL40		MRPL40		MRPL40		MRPL40		MRPL40	ATP2B1	MRPL40
2202	HSDL2	ARPC4	HSDL2	TP53	HSDL2		HSDL2	CALM2	HSDL2	MAP3K7	HSDL2	PRKDC	HSDL2	SIRT1	HSDL2	RHOA	HSDL2	PRKD1	HSDL2	CBL	HSDL2	CYBA	HSDL2	WASL	HSDL2	GATA4	HSDL2	PRKCG	HSDL2	PSEN1	HSDL2	TREM2	HSDL2	GNA14	HSDL2	GNA14	HSDL2	APOB	HSDL2		HSDL2		HSDL2		HSDL2		HSDL2	PRKACA	HSDL2
2078	MRPS9	ARPC5	MRPS9	CDC25A	MRPS9		MRPS9	BCAR1	MRPS9	TGFB1	MRPS9	ARHGDIB	MRPS9	FOXO3	MRPS9	DOK5	MRPS9	PIK3R1	MRPS9	PAK1	MRPS9	RAC1	MRPS9	YES1	MRPS9	HEY1	MRPS9	ADCY4	MRPS9	COL4A4	MRPS9	HSP90AB1	MRPS9	GNAQ	MRPS9	GNAQ	MRPS9	GNAS	MRPS9		MRPS9		MRPS9		MRPS9		MRPS9	ATP2A3	MRPS9
2644	DAGLB	AKT3	DAGLB	MDM2	DAGLB		DAGLB	MAPK14	DAGLB	SMAD3	DAGLB	MAP2K4	DAGLB	EP300	DAGLB	CRK	DAGLB	PTK2	DAGLB	ARHGAP35	DAGLB	CYFIP2	DAGLB	NCK1	DAGLB	HES6	DAGLB	ADCY3	DAGLB	COL19A1	DAGLB	NRP1	DAGLB	GNG3	DAGLB	GNG3	DAGLB	P2RX7	DAGLB		DAGLB		DAGLB		DAGLB		DAGLB	SRI	DAGLB
2412	ARL2	VAV2	ARL2	PRKDC	ARL2		ARL2	PTK2B	ARL2		ARL2	PAK2	ARL2	ACSS2	ARL2	PTPN11	ARL2	YWHAE	ARL2		ARL2	ARPC5	ARL2	ITGB5	ARL2	TLE1	ARL2	PRKACB	ARL2	COL16A1	ARL2	MYH9	ARL2	GNGT2	ARL2	F2RL2	ARL2	NOS1	ARL2		ARL2		ARL2		ARL2		ARL2	CACNG5	ARL2
1969	OCC1	ARPC1B	OCC1	CDC34	OCC1		OCC1	MAP2K3	OCC1		OCC1	RIPK1	OCC1	SIRT2	OCC1	SOS1	OCC1	RPS6KB1	OCC1		OCC1	CTNNB1	OCC1	BCAR1	OCC1	SPEN	OCC1	CAMK2D	OCC1	MMP2	OCC1	MYL9	OCC1	AC093503.1	OCC1	GNGT2	OCC1	ITPR3	OCC1		OCC1		OCC1		OCC1		OCC1	CACNG4	OCC1
1276	KRT2	ARPC3	KRT2	EP300	KRT2		KRT2	MAP2K4	KRT2		KRT2	TRAF2	KRT2	KAT2B	KRT2	FRS2	KRT2	GRB2	KRT2		KRT2	IQGAP1	KRT2	RAP1B	KRT2	CREBBP	KRT2	CAMK2G	KRT2	LAMB1	KRT2	MYH14	KRT2	GNG4	KRT2	AC093503.1	KRT2	P2RX6	KRT2		KRT2		KRT2		KRT2		KRT2	CACNA1S	KRT2
2608	PTEN	SCIN	PTEN	PLK1	PTEN		PTEN	CALM3	PTEN		PTEN	LMNB2	PTEN	CDKN1A	PTEN	RAC1	PTEN	PIK3CA	PTEN		PTEN	CFL1	PTEN	NCK2	PTEN	GHR	PTEN	ITPR1	PTEN	CMA1	PTEN	MET	PTEN	P2RY12	PTEN	GNG4	PTEN	SLC8A3	PTEN		PTEN		PTEN		PTEN		PTEN	KCNK2	PTEN
2004	NOSIP	WASF3	NOSIP	CDK1	NOSIP		NOSIP	PRKCA	NOSIP		NOSIP	CRADD	NOSIP	HIST1H1E	NOSIP	MAPK8	NOSIP	RACK1	NOSIP		NOSIP	STAT5A	NOSIP	ETS1	NOSIP	KDR	NOSIP	CAMK4	NOSIP	CAPN3	NOSIP	LIMK1	NOSIP	P2RY1	NOSIP	GNB2	NOSIP	PPP2CB	NOSIP		NOSIP		NOSIP		NOSIP		NOSIP	TBX5	NOSIP
2461	NDUFS8	FCGR2A	NDUFS8		NDUFS8		NDUFS8	MAP3K1	NDUFS8		NDUFS8	LMNA	NDUFS8	TUBB2A	NDUFS8	DOK1	NDUFS8	CRK	NDUFS8		NDUFS8	PIP5K1C	NDUFS8	ELMO1	NDUFS8	AR	NDUFS8	PRKCA	NDUFS8	COL9A3	NDUFS8	SEMA5A	NDUFS8	GNB2	NDUFS8	GNG12	NDUFS8	PPP2R1A	NDUFS8		NDUFS8		NDUFS8		NDUFS8		NDUFS8	NOS1	NDUFS8
2187	MRPL41	FCGR3A	MRPL41		MRPL41		MRPL41	JUN	MRPL41		MRPL41	MAP3K7	MRPL41	TUBA1B	MRPL41	GRB7	MRPL41	SOS1	MRPL41		MRPL41	MAP2K6	MRPL41	MMP14	MRPL41	NOTCH1	MRPL41	PDE1C	MRPL41	TLL2	MRPL41	DPYSL3	MRPL41	GNG12	MRPL41	GNG5	MRPL41	P2RX1	MRPL41		MRPL41		MRPL41		MRPL41		MRPL41	FXYD3	MRPL41
2040	NPC1	FCGR2B	NPC1		NPC1		NPC1	SOS1	NPC1		NPC1	CASP8	NPC1		NPC1	SRC	NPC1	IRS2	NPC1		NPC1	JUN	NPC1	AL162171.1	NPC1	TCF3	NPC1	ADCY8	NPC1	MMP11	NPC1	PLXNA1	NPC1	GNG5	NPC1	GNG7	NPC1	P2RX3	NPC1		NPC1		NPC1		NPC1		NPC1	KCNK16	NPC1
1017	SUN2	PIK3R5	SUN2		SUN2		SUN2		SUN2		SUN2	MAP3K1	SUN2		SUN2	MAPK1	SUN2	YWHAZ	SUN2		SUN2	MAP2K7	SUN2	ARHGEF28	SUN2	RCAN1	SUN2	ADCY9	SUN2	CTSG	SUN2	MYL12B	SUN2	GNG7	SUN2	F2	SUN2	GNB3	SUN2		SUN2		SUN2		SUN2		SUN2	ITPR3	SUN2
2074	PDCL3	DNM2	PDCL3		PDCL3		PDCL3		PDCL3		PDCL3	JUN	PDCL3		PDCL3	RAP1A	PDCL3	PTPN11	PDCL3		PDCL3	ABI2	PDCL3	PAK1	PDCL3	HDAC1	PDCL3	PRKCD	PDCL3	MMP9	PDCL3	RRAS	PDCL3	GNG2	PDCL3	F2R	PDCL3	PTPN6	PDCL3		PDCL3		PDCL3		PDCL3		PDCL3	KCNK6	PDCL3
2060	SCAMP1	CFL2	SCAMP1		SCAMP1		SCAMP1		SCAMP1		SCAMP1		SCAMP1		SCAMP1	PIK3CA	SCAMP1		SCAMP1		SCAMP1	CRK	SCAMP1	ARHGEF7	SCAMP1	MAML1	SCAMP1	ADCY1	SCAMP1	TIMP1	SCAMP1	PLXNA3	SCAMP1	SRC	SCAMP1	GNG2	SCAMP1	MAPK14	SCAMP1		SCAMP1		SCAMP1		SCAMP1		SCAMP1	KCNK10	SCAMP1
2304	VMP1	CFL1	VMP1		VMP1		VMP1		VMP1		VMP1		VMP1		VMP1	GFRA1	VMP1		VMP1		VMP1	MAP2K4	VMP1	RAP1A	VMP1	EP300	VMP1	PRKACG	VMP1	MMP15	VMP1	ARHGEF11	VMP1	GNAT3	VMP1	SRC	VMP1	PDE10A	VMP1		VMP1		VMP1		VMP1		VMP1	SLC8A3	VMP1
2417	DOCK5	PIP5K1C	DOCK5		DOCK5		DOCK5		DOCK5		DOCK5		DOCK5		DOCK5	JUN	DOCK5		DOCK5		DOCK5	ARPC1B	DOCK5	ITGB1	DOCK5	JAK2	DOCK5	AHCYL1	DOCK5	CAPN15	DOCK5	MYH10	DOCK5	GNG10	DOCK5	GNG10	DOCK5	PPP2R5D	DOCK5		DOCK5		DOCK5		DOCK5		DOCK5	CACNA1F	DOCK5
2286	POMK	PLA2G4E	POMK		POMK		POMK		POMK		POMK		POMK		POMK	GRB10	POMK		POMK		POMK	CDH1	POMK	ACTA1	POMK	NEUROG3	POMK	PRKCE	POMK	COL1A1	POMK	MYH11	POMK		POMK		POMK	PPP2CA	POMK		POMK		POMK		POMK		POMK	KCND1	POMK
1254	ACOX1	ASAP2	ACOX1		ACOX1		ACOX1		ACOX1		ACOX1		ACOX1		ACOX1	DOK6	ACOX1		ACOX1		ACOX1	MAPK8	ACOX1	PTK2	ACOX1	STAT3	ACOX1	GRK2	ACOX1	COL12A1	ACOX1	ROCK2	ACOX1		ACOX1		ACOX1	GNB4	ACOX1		ACOX1		ACOX1		ACOX1		ACOX1	FGF14	ACOX1
2191	ATP6V1D	DNM3	ATP6V1D		ATP6V1D		ATP6V1D		ATP6V1D		ATP6V1D		ATP6V1D		ATP6V1D	GDNF	ATP6V1D		ATP6V1D		ATP6V1D	NOX1	ATP6V1D	MAPK8IP3	ATP6V1D	NCOR2	ATP6V1D	ADCY5	ATP6V1D	COL9A1	ATP6V1D	PLXNC1	ATP6V1D		ATP6V1D		ATP6V1D	PDE1A	ATP6V1D		ATP6V1D		ATP6V1D		ATP6V1D		ATP6V1D	DMPK	ATP6V1D
2140	FTL	PAK1	FTL		FTL		FTL		FTL		FTL		FTL		FTL	IRS2	FTL		FTL		FTL	BRK1	FTL	PIK3CA	FTL	RUNX2	FTL	ADCY6	FTL	COL7A1	FTL	RAC1	FTL		FTL		FTL	PLA2G4A	FTL		FTL		FTL		FTL		FTL	ATP1A3	FTL
2376	RAB23	CRK	RAB23		RAB23		RAB23		RAB23		RAB23		RAB23		RAB23	SHANK3	RAB23		RAB23		RAB23	PAK1	RAB23	SOS1	RAB23	GATA6	RAB23	KPNA2	RAB23	FN1	RAB23	TLN1	RAB23		RAB23		RAB23	SLC8A2	RAB23		RAB23		RAB23		RAB23		RAB23	CACNG7	RAB23
1785	BCAS2	CRKL	BCAS2		BCAS2		BCAS2		BCAS2		BCAS2		BCAS2		BCAS2	RASA1	BCAS2		BCAS2		BCAS2	NOXA1	BCAS2	CAPN2	BCAS2	MAML2	BCAS2	PRKX	BCAS2	NID1	BCAS2	CD72	BCAS2		BCAS2		BCAS2	ITPR2	BCAS2		BCAS2		BCAS2		BCAS2		BCAS2	SCN1B	BCAS2
2496	L2HGDH	PLCG1	L2HGDH		L2HGDH		L2HGDH		L2HGDH		L2HGDH		L2HGDH		L2HGDH	HRAS	L2HGDH		L2HGDH		L2HGDH	PIP5K1B	L2HGDH	ROCK2	L2HGDH	NCOR1	L2HGDH	PRKAR1B	L2HGDH	CTSD	L2HGDH	SEMA6D	L2HGDH		L2HGDH		L2HGDH	PDE1B	L2HGDH		L2HGDH		L2HGDH		L2HGDH		L2HGDH	CACNG1	L2HGDH
2262	CUX1	PLCG2	CUX1		CUX1		CUX1		CUX1		CUX1		CUX1		CUX1		CUX1		CUX1		CUX1	ACTR3	CUX1	RAC1	CUX1	BGLAP	CUX1	CALM1	CUX1	MMP8	CUX1	SEMA7A	CUX1		CUX1		CUX1	GNG13	CUX1		CUX1		CUX1		CUX1		CUX1	RANGRF	CUX1
1844	MFF	PLD1	MFF		MFF		MFF		MFF		MFF		MFF		MFF		MFF		MFF		MFF	BAIAP2	MFF	MAPK9	MFF	CAMK2D	MFF		MFF	SPP1	MFF	ERBB2	MFF		MFF		MFF	GNG11	MFF		MFF		MFF		MFF		MFF	KAT2B	MFF
2130	MOB1A	ARPC5L	MOB1A		MOB1A		MOB1A		MOB1A		MOB1A		MOB1A		MOB1A		MOB1A		MOB1A		MOB1A	ATF2	MOB1A	RHOA	MOB1A	HIF1A	MOB1A		MOB1A	PLG	MOB1A	RHOB	MOB1A		MOB1A		MOB1A	GNGT1	MOB1A		MOB1A		MOB1A		MOB1A		MOB1A	FGF12	MOB1A
2257	TRMT6	PLD2	TRMT6		TRMT6		TRMT6		TRMT6		TRMT6		TRMT6		TRMT6		TRMT6		TRMT6		TRMT6	PLCB2	TRMT6	ARHGAP26	TRMT6	KDM1A	TRMT6		TRMT6	MMP19	TRMT6	PAK1	TRMT6		TRMT6		TRMT6	PDE11A	TRMT6		TRMT6		TRMT6		TRMT6		TRMT6	KCNIP3	TRMT6
2055	GRWD1	CDC42	GRWD1		GRWD1		GRWD1		GRWD1		GRWD1		GRWD1		GRWD1		GRWD1		GRWD1		GRWD1	MAPK14	GRWD1	SH3GL1	GRWD1	RB1	GRWD1		GRWD1	COL10A1	GRWD1	ITGB1	GRWD1		GRWD1		GRWD1	P2RX4	GRWD1		GRWD1		GRWD1		GRWD1		GRWD1	SLC8A2	GRWD1
2147	CWC27	PRKCB	CWC27		CWC27		CWC27		CWC27		CWC27		CWC27		CWC27		CWC27		CWC27		CWC27	ARHGAP5	CWC27	MAPK1	CWC27	TWIST1	CWC27		CWC27	MMP24	CWC27	DPYSL4	CWC27		CWC27		CWC27	KCNMB4	CWC27		CWC27		CWC27		CWC27		CWC27	CASQ2	CWC27
1826	LARP4B	RAF1	LARP4B		LARP4B		LARP4B		LARP4B		LARP4B		LARP4B		LARP4B		LARP4B		LARP4B		LARP4B	NCF1	LARP4B	DOCK1	LARP4B	HES1	LARP4B		LARP4B	CAPNS1	LARP4B	RHOC	LARP4B		LARP4B		LARP4B	TRPC6	LARP4B		LARP4B		LARP4B		LARP4B		LARP4B	FKBP1B	LARP4B
2014	DNAJC3	PRKCA	DNAJC3		DNAJC3		DNAJC3		DNAJC3		DNAJC3		DNAJC3		DNAJC3		DNAJC3		DNAJC3		DNAJC3	LIMK1	DNAJC3	ASAP1	DNAJC3	ID1	DNAJC3		DNAJC3	COL5A1	DNAJC3	DPYSL5	DNAJC3		DNAJC3		DNAJC3	PPP2R1B	DNAJC3		DNAJC3		DNAJC3		DNAJC3		DNAJC3	KCNIP2	DNAJC3
2290	PUS1	ARF6	PUS1		PUS1		PUS1		PUS1		PUS1		PUS1		PUS1		PUS1		PUS1		PUS1	IQGAP3	PUS1	JUN	PUS1	GATA1	PUS1		PUS1	LAMA5	PUS1	ARHGAP35	PUS1		PUS1		PUS1	PRKG2	PUS1		PUS1		PUS1		PUS1		PUS1	ITPR2	PUS1
1240	TBCE	WAS	TBCE		TBCE		TBCE		TBCE		TBCE		TBCE		TBCE		TBCE		TBCE		TBCE	CYBB	TBCE	PLCG1	TBCE		TBCE		TBCE	CAPN7	TBCE	PLXNB1	TBCE		TBCE		TBCE	PDE5A	TBCE		TBCE		TBCE		TBCE		TBCE	KCNJ2	TBCE
2450	AKAP8	FCGR2C	AKAP8		AKAP8		AKAP8		AKAP8		AKAP8		AKAP8		AKAP8		AKAP8		AKAP8		AKAP8	MAP3K1	AKAP8	BMX	AKAP8		AKAP8		AKAP8	BCAN	AKAP8	CDK5	AKAP8		AKAP8		AKAP8	TRPC3	AKAP8		AKAP8		AKAP8		AKAP8		AKAP8	KCNK15	AKAP8
1770	PC	PRKCG	PC		PC		PC		PC		PC		PC		PC		PC		PC		PC	WASF2	PC	MAPK8	PC		PC		PC	COL4A2	PC	SEMA3E	PC		PC		PC	KCNMB1	PC		PC		PC		PC		PC	KCNK17	PC
1932	SNX27	PRKCD	SNX27		SNX27		SNX27		SNX27		SNX27		SNX27		SNX27		SNX27		SNX27		SNX27	PIP5K1A	SNX27	KLF8	SNX27		SNX27		SNX27	ADAMTS8	SNX27	RND1	SNX27		SNX27		SNX27	ITPR1	SNX27		SNX27		SNX27		SNX27		SNX27	AKAP9	SNX27
2348	MRPS31	INPP5D	MRPS31		MRPS31		MRPS31		MRPS31		MRPS31		MRPS31		MRPS31		MRPS31		MRPS31		MRPS31	WASF1	MRPS31	PXN	MRPS31		MRPS31		MRPS31	CTSL	MRPS31	CFL1	MRPS31		MRPS31		MRPS31	GUCY1A2	MRPS31		MRPS31		MRPS31		MRPS31		MRPS31	ATP1B2	MRPS31
1601	SEC63	HCK	SEC63		SEC63		SEC63		SEC63		SEC63		SEC63		SEC63		SEC63		SEC63		SEC63	MAP2K3	SEC63	BRAF	SEC63		SEC63		SEC63	CAPN9	SEC63	CDK5R1	SEC63		SEC63		SEC63	PPP2R5E	SEC63		SEC63		SEC63		SEC63		SEC63	FGF13	SEC63
1401	TRIO	PRKCE	TRIO		TRIO		TRIO		TRIO		TRIO		TRIO		TRIO		TRIO		TRIO		TRIO		TRIO	RAF1	TRIO		TRIO		TRIO	LAMC1	TRIO	PAK2	TRIO		TRIO		TRIO	KCNMA1	TRIO		TRIO		TRIO		TRIO		TRIO	TNNI3	TRIO
2632	BRCC3	RAC2	BRCC3		BRCC3		BRCC3		BRCC3		BRCC3		BRCC3		BRCC3		BRCC3		BRCC3		BRCC3		BRCC3	ITGAV	BRCC3		BRCC3		BRCC3	CTSV	BRCC3	FES	BRCC3		BRCC3		BRCC3	ATP2B2	BRCC3		BRCC3		BRCC3		BRCC3		BRCC3	CACNG6	BRCC3
1646	HEBP2	MYO10	HEBP2		HEBP2		HEBP2		HEBP2		HEBP2		HEBP2		HEBP2		HEBP2		HEBP2		HEBP2		HEBP2	MAP2K1	HEBP2		HEBP2		HEBP2	CAPN11	HEBP2	LIMK2	HEBP2		HEBP2		HEBP2	LRP8	HEBP2		HEBP2		HEBP2		HEBP2		HEBP2	ATP1A4	HEBP2
1464	NDUFS1	WASL	NDUFS1		NDUFS1		NDUFS1		NDUFS1		NDUFS1		NDUFS1		NDUFS1		NDUFS1		NDUFS1		NDUFS1		NDUFS1	CRK	NDUFS1		NDUFS1		NDUFS1	MMP7	NDUFS1	PIP5K1C	NDUFS1		NDUFS1		NDUFS1	PAFAH2	NDUFS1		NDUFS1		NDUFS1		NDUFS1		NDUFS1	KCNK1	NDUFS1
2525	RPIA	PLA2G4A	RPIA		RPIA		RPIA		RPIA		RPIA		RPIA		RPIA		RPIA		RPIA		RPIA		RPIA	GRB2	RPIA		RPIA		RPIA	MMP20	RPIA	SEMA4D	RPIA		RPIA		RPIA	PTGIR	RPIA		RPIA		RPIA		RPIA		RPIA	SCN2A	RPIA
1769	EPN1	DNM1L	EPN1		EPN1		EPN1		EPN1		EPN1		EPN1		EPN1		EPN1		EPN1		EPN1		EPN1		EPN1		EPN1		EPN1	MMP13	EPN1	SEMA4A	EPN1		EPN1		EPN1	PDE9A	EPN1		EPN1		EPN1		EPN1		EPN1	SCN7A	EPN1
2595	CHMP1A	MAP2K1	CHMP1A		CHMP1A		CHMP1A		CHMP1A		CHMP1A		CHMP1A		CHMP1A		CHMP1A		CHMP1A		CHMP1A		CHMP1A		CHMP1A		CHMP1A		CHMP1A	ADAM10	CHMP1A	ARHGEF12	CHMP1A		CHMP1A		CHMP1A	ORAI2	CHMP1A		CHMP1A		CHMP1A		CHMP1A		CHMP1A	GATA4	CHMP1A
2350	BCL10	DNM1	BCL10		BCL10		BCL10		BCL10		BCL10		BCL10		BCL10		BCL10		BCL10		BCL10		BCL10		BCL10		BCL10		BCL10	FBN2	BCL10	PLXNB3	BCL10		BCL10		BCL10	GNG3	BCL10		BCL10		BCL10		BCL10		BCL10	FXYD6	BCL10
2173	CHMP7	MARCKS	CHMP7		CHMP7		CHMP7		CHMP7		CHMP7		CHMP7		CHMP7		CHMP7		CHMP7		CHMP7		CHMP7		CHMP7		CHMP7		CHMP7	COL2A1	CHMP7	ITGA1	CHMP7		CHMP7		CHMP7	GUCY1A1	CHMP7		CHMP7		CHMP7		CHMP7		CHMP7	FXYD2	CHMP7
1948	ZW10	RPS6KB1	ZW10		ZW10		ZW10		ZW10		ZW10		ZW10		ZW10		ZW10		ZW10		ZW10		ZW10		ZW10		ZW10		ZW10	FURIN	ZW10	PLXNA4	ZW10		ZW10		ZW10	NOS3	ZW10		ZW10		ZW10		ZW10		ZW10	CACNG8	ZW10
1952	UQCRB	RPS6KB2	UQCRB		UQCRB		UQCRB		UQCRB		UQCRB		UQCRB		UQCRB		UQCRB		UQCRB		UQCRB		UQCRB		UQCRB		UQCRB		UQCRB	ADAMTS18	UQCRB		UQCRB		UQCRB		UQCRB	GNGT2	UQCRB		UQCRB		UQCRB		UQCRB		UQCRB	ATP1B1	UQCRB
1148	CUL4A	ASAP3	CUL4A		CUL4A		CUL4A		CUL4A		CUL4A		CUL4A		CUL4A		CUL4A		CUL4A		CUL4A		CUL4A		CUL4A		CUL4A		CUL4A	COL6A1	CUL4A		CUL4A		CUL4A		CUL4A	STIM1	CUL4A		CUL4A		CUL4A		CUL4A		CUL4A	CASQ1	CUL4A
2622	VPS26C	MAPK3	VPS26C		VPS26C		VPS26C		VPS26C		VPS26C		VPS26C		VPS26C		VPS26C		VPS26C		VPS26C		VPS26C		VPS26C		VPS26C		VPS26C	COL6A2	VPS26C		VPS26C		VPS26C		VPS26C	AC093503.1	VPS26C		VPS26C		VPS26C		VPS26C		VPS26C	SCN1A	VPS26C
1834	ATG7	PLA2G4F	ATG7		ATG7		ATG7		ATG7		ATG7		ATG7		ATG7		ATG7		ATG7		ATG7		ATG7		ATG7		ATG7		ATG7	CAPN10	ATG7		ATG7		ATG7		ATG7	GNG4	ATG7		ATG7		ATG7		ATG7		ATG7	TRPC1	ATG7
2287	SEC14L2	ARPC2	SEC14L2		SEC14L2		SEC14L2		SEC14L2		SEC14L2		SEC14L2		SEC14L2		SEC14L2		SEC14L2		SEC14L2		SEC14L2		SEC14L2		SEC14L2		SEC14L2	FBN3	SEC14L2		SEC14L2		SEC14L2		SEC14L2	KCNMB3	SEC14L2		SEC14L2		SEC14L2		SEC14L2		SEC14L2	CORIN	SEC14L2
2600	SNX4	RAC1	SNX4		SNX4		SNX4		SNX4		SNX4		SNX4		SNX4		SNX4		SNX4		SNX4		SNX4		SNX4		SNX4		SNX4	HSPG2	SNX4		SNX4		SNX4		SNX4	GNB2	SNX4		SNX4		SNX4		SNX4		SNX4	CAMK2D	SNX4
2016	DOCK10	PTPRC	DOCK10		DOCK10		DOCK10		DOCK10		DOCK10		DOCK10		DOCK10		DOCK10		DOCK10		DOCK10		DOCK10		DOCK10		DOCK10		DOCK10	CTSK	DOCK10		DOCK10		DOCK10		DOCK10	GNG12	DOCK10		DOCK10		DOCK10		DOCK10		DOCK10	CAMK2G	DOCK10
2239	A2M	MAPK1	A2M		A2M		A2M		A2M		A2M		A2M		A2M		A2M		A2M		A2M		A2M		A2M		A2M		A2M	ADAM15	A2M		A2M		A2M		A2M	GNG5	A2M		A2M		A2M		A2M		A2M	SCN2B	A2M
1849	SH3KBP1	MARCKSL1	SH3KBP1		SH3KBP1		SH3KBP1		SH3KBP1		SH3KBP1		SH3KBP1		SH3KBP1		SH3KBP1		SH3KBP1		SH3KBP1		SH3KBP1		SH3KBP1		SH3KBP1		SH3KBP1	COL8A1	SH3KBP1		SH3KBP1		SH3KBP1		SH3KBP1	ATP2A2	SH3KBP1		SH3KBP1		SH3KBP1		SH3KBP1		SH3KBP1	FXYD4	SH3KBP1
2439	MTX2	GSN	MTX2		MTX2		MTX2		MTX2		MTX2		MTX2		MTX2		MTX2		MTX2		MTX2		MTX2		MTX2		MTX2		MTX2	ADAMTS16	MTX2		MTX2		MTX2		MTX2	GNG7	MTX2		MTX2		MTX2		MTX2		MTX2	ITPR1	MTX2
2537	TMEM65	GAB2	TMEM65		TMEM65		TMEM65		TMEM65		TMEM65		TMEM65		TMEM65		TMEM65		TMEM65		TMEM65		TMEM65		TMEM65		TMEM65		TMEM65	SCUBE3	TMEM65		TMEM65		TMEM65		TMEM65	PTPN11	TMEM65		TMEM65		TMEM65		TMEM65		TMEM65	CACNA2D4	TMEM65
2228	EGLN1	SPHK2	EGLN1		EGLN1		EGLN1		EGLN1		EGLN1		EGLN1		EGLN1		EGLN1		EGLN1		EGLN1		EGLN1		EGLN1		EGLN1		EGLN1	CAPN5	EGLN1		EGLN1		EGLN1		EGLN1	SLC8A1	EGLN1		EGLN1		EGLN1		EGLN1		EGLN1	CACNA1C	EGLN1
1437	CLPTM1	LAT	CLPTM1		CLPTM1		CLPTM1		CLPTM1		CLPTM1		CLPTM1		CLPTM1		CLPTM1		CLPTM1		CLPTM1		CLPTM1		CLPTM1		CLPTM1		CLPTM1	MMP3	CLPTM1		CLPTM1		CLPTM1		CLPTM1	PRKG1	CLPTM1		CLPTM1		CLPTM1		CLPTM1		CLPTM1	KCNE4	CLPTM1
2484	MFN1	PLPP3	MFN1		MFN1		MFN1		MFN1		MFN1		MFN1		MFN1		MFN1		MFN1		MFN1		MFN1		MFN1		MFN1		MFN1	ADAM8	MFN1		MFN1		MFN1		MFN1	GNG2	MFN1		MFN1		MFN1		MFN1		MFN1	KCNK13	MFN1
1103	DDX19B	LIMK2	DDX19B		DDX19B		DDX19B		DDX19B		DDX19B		DDX19B		DDX19B		DDX19B		DDX19B		DDX19B		DDX19B		DDX19B		DDX19B		DDX19B	ADAM17	DDX19B		DDX19B		DDX19B		DDX19B	PDE2A	DDX19B		DDX19B		DDX19B		DDX19B		DDX19B	SCN3A	DDX19B
2178	GORASP2	LIMK1	GORASP2		GORASP2		GORASP2		GORASP2		GORASP2		GORASP2		GORASP2		GORASP2		GORASP2		GORASP2		GORASP2		GORASP2		GORASP2		GORASP2	CAST	GORASP2		GORASP2		GORASP2		GORASP2	P2RX2	GORASP2		GORASP2		GORASP2		GORASP2		GORASP2	CACNA2D1	GORASP2
2127	DERL2	SYK	DERL2		DERL2		DERL2		DERL2		DERL2		DERL2		DERL2		DERL2		DERL2		DERL2		DERL2		DERL2		DERL2		DERL2	ADAMTS1	DERL2		DERL2		DERL2		DERL2	ATP2A1	DERL2		DERL2		DERL2		DERL2		DERL2	CLIC2	DERL2
2386	ZNF326	PLA2G4D	ZNF326		ZNF326		ZNF326		ZNF326		ZNF326		ZNF326		ZNF326		ZNF326		ZNF326		ZNF326		ZNF326		ZNF326		ZNF326		ZNF326	ADAMTS5	ZNF326		ZNF326		ZNF326		ZNF326	KCNMB2	ZNF326		ZNF326		ZNF326		ZNF326		ZNF326	ATP2B2	ZNF326
1537	PTBP3	PIK3R3	PTBP3		PTBP3		PTBP3		PTBP3		PTBP3		PTBP3		PTBP3		PTBP3		PTBP3		PTBP3		PTBP3		PTBP3		PTBP3		PTBP3	MMP16	PTBP3		PTBP3		PTBP3		PTBP3	CALM1	PTBP3		PTBP3		PTBP3		PTBP3		PTBP3	CACNA1D	PTBP3
1423	TIMM50	PIK3CA	TIMM50		TIMM50		TIMM50		TIMM50		TIMM50		TIMM50		TIMM50		TIMM50		TIMM50		TIMM50		TIMM50		TIMM50		TIMM50		TIMM50	MMP14	TIMM50		TIMM50		TIMM50		TIMM50	GNG10	TIMM50		TIMM50		TIMM50		TIMM50		TIMM50	CACNA2D3	TIMM50
2336	EPS15	PLPP1	EPS15		EPS15		EPS15		EPS15		EPS15		EPS15		EPS15		EPS15		EPS15		EPS15		EPS15		EPS15		EPS15		EPS15	ACAN	EPS15		EPS15		EPS15		EPS15	PECAM1	EPS15		EPS15		EPS15		EPS15		EPS15	KCNE2	EPS15
1873	IRGQ	PIK3CB	IRGQ		IRGQ		IRGQ		IRGQ		IRGQ		IRGQ		IRGQ		IRGQ		IRGQ		IRGQ		IRGQ		IRGQ		IRGQ		IRGQ	ADAMTS4	IRGQ		IRGQ		IRGQ		IRGQ	ORAI1	IRGQ		IRGQ		IRGQ		IRGQ		IRGQ	NPR2	IRGQ
1036	ILVBL	PLPP2	ILVBL		ILVBL		ILVBL		ILVBL		ILVBL		ILVBL		ILVBL		ILVBL		ILVBL		ILVBL		ILVBL		ILVBL		ILVBL		ILVBL	SCUBE1	ILVBL		ILVBL		ILVBL		ILVBL		ILVBL		ILVBL		ILVBL		ILVBL		ILVBL	ORAI2	ILVBL
2273	SKIC2	PIK3CD	SKIC2		SKIC2		SKIC2		SKIC2		SKIC2		SKIC2		SKIC2		SKIC2		SKIC2		SKIC2		SKIC2		SKIC2		SKIC2		SKIC2	COL26A1	SKIC2		SKIC2		SKIC2		SKIC2		SKIC2		SKIC2		SKIC2		SKIC2		SKIC2	FGF11	SKIC2
1880	YTHDF3	ARPC1A	YTHDF3		YTHDF3		YTHDF3		YTHDF3		YTHDF3		YTHDF3		YTHDF3		YTHDF3		YTHDF3		YTHDF3		YTHDF3		YTHDF3		YTHDF3		YTHDF3	NCSTN	YTHDF3		YTHDF3		YTHDF3		YTHDF3		YTHDF3		YTHDF3		YTHDF3		YTHDF3		YTHDF3	NPPC	YTHDF3
2429	ZNF207	NCF1	ZNF207		ZNF207		ZNF207		ZNF207		ZNF207		ZNF207		ZNF207		ZNF207		ZNF207		ZNF207		ZNF207		ZNF207		ZNF207		ZNF207	CAPN2	ZNF207		ZNF207		ZNF207		ZNF207		ZNF207		ZNF207		ZNF207		ZNF207		ZNF207	HIPK1	ZNF207
2564	WDR4	PIK3CG	WDR4		WDR4		WDR4		WDR4		WDR4		WDR4		WDR4		WDR4		WDR4		WDR4		WDR4		WDR4		WDR4		WDR4	CAPN13	WDR4		WDR4		WDR4		WDR4		WDR4		WDR4		WDR4		WDR4		WDR4	ATP1A1	WDR4
2357	EMG1	ASAP1	EMG1		EMG1		EMG1		EMG1		EMG1		EMG1		EMG1		EMG1		EMG1		EMG1		EMG1		EMG1		EMG1		EMG1	CTSS	EMG1		EMG1		EMG1		EMG1		EMG1		EMG1		EMG1		EMG1		EMG1	KCNK5	EMG1
1544	DHX38	LYN	DHX38		DHX38		DHX38		DHX38		DHX38		DHX38		DHX38		DHX38		DHX38		DHX38		DHX38		DHX38		DHX38		DHX38	COL6A3	DHX38		DHX38		DHX38		DHX38		DHX38		DHX38		DHX38		DHX38		DHX38	CACNB2	DHX38
1192	PSMD5	VAV3	PSMD5		PSMD5		PSMD5		PSMD5		PSMD5		PSMD5		PSMD5		PSMD5		PSMD5		PSMD5		PSMD5		PSMD5		PSMD5		PSMD5	ADAMTS9	PSMD5		PSMD5		PSMD5		PSMD5		PSMD5		PSMD5		PSMD5		PSMD5		PSMD5	SCN3B	PSMD5
1755	COASY	PIK3R1	COASY		COASY		COASY		COASY		COASY		COASY		COASY		COASY		COASY		COASY		COASY		COASY		COASY		COASY	CASP3	COASY		COASY		COASY		COASY		COASY		COASY		COASY		COASY		COASY	CACNG2	COASY
2323	SWAP70	PIK3R2	SWAP70		SWAP70		SWAP70		SWAP70		SWAP70		SWAP70		SWAP70		SWAP70		SWAP70		SWAP70		SWAP70		SWAP70		SWAP70		SWAP70	KLKB1	SWAP70		SWAP70		SWAP70		SWAP70		SWAP70		SWAP70		SWAP70		SWAP70		SWAP70	STIM1	SWAP70
2490	C11orf68		C11orf68		C11orf68		C11orf68		C11orf68		C11orf68		C11orf68		C11orf68		C11orf68		C11orf68		C11orf68		C11orf68		C11orf68		C11orf68		C11orf68	COL1A2	C11orf68		C11orf68		C11orf68		C11orf68		C11orf68		C11orf68		C11orf68		C11orf68		C11orf68	CACNB3	C11orf68
1706	SCCPDH		SCCPDH		SCCPDH		SCCPDH		SCCPDH		SCCPDH		SCCPDH		SCCPDH		SCCPDH		SCCPDH		SCCPDH		SCCPDH		SCCPDH		SCCPDH		SCCPDH	CTSB	SCCPDH		SCCPDH		SCCPDH		SCCPDH		SCCPDH		SCCPDH		SCCPDH		SCCPDH		SCCPDH	KCNJ4	SCCPDH
2026	STRN		STRN		STRN		STRN		STRN		STRN		STRN		STRN		STRN		STRN		STRN		STRN		STRN		STRN		STRN	HTRA1	STRN		STRN		STRN		STRN		STRN		STRN		STRN		STRN		STRN	SCN11A	STRN
1500	ITGA2		ITGA2		ITGA2		ITGA2		ITGA2		ITGA2		ITGA2		ITGA2		ITGA2		ITGA2		ITGA2		ITGA2		ITGA2		ITGA2		ITGA2	FBN1	ITGA2		ITGA2		ITGA2		ITGA2		ITGA2		ITGA2		ITGA2		ITGA2		ITGA2	AHCYL1	ITGA2
2567	CAV2		CAV2		CAV2		CAV2		CAV2		CAV2		CAV2		CAV2		CAV2		CAV2		CAV2		CAV2		CAV2		CAV2		CAV2	MMP10	CAV2		CAV2		CAV2		CAV2		CAV2		CAV2		CAV2		CAV2		CAV2	NPR1	CAV2
1533	RAB5B		RAB5B		RAB5B		RAB5B		RAB5B		RAB5B		RAB5B		RAB5B		RAB5B		RAB5B		RAB5B		RAB5B		RAB5B		RAB5B		RAB5B	KLK2	RAB5B		RAB5B		RAB5B		RAB5B		RAB5B		RAB5B		RAB5B		RAB5B		RAB5B	KCNK9	RAB5B
1715	PPP6C		PPP6C		PPP6C		PPP6C		PPP6C		PPP6C		PPP6C		PPP6C		PPP6C		PPP6C		PPP6C		PPP6C		PPP6C		PPP6C		PPP6C	BMP1	PPP6C		PPP6C		PPP6C		PPP6C		PPP6C		PPP6C		PPP6C		PPP6C		PPP6C	SCN9A	PPP6C
2109	ECHDC1		ECHDC1		ECHDC1		ECHDC1		ECHDC1		ECHDC1		ECHDC1		ECHDC1		ECHDC1		ECHDC1		ECHDC1		ECHDC1		ECHDC1		ECHDC1		ECHDC1	COL3A1	ECHDC1		ECHDC1		ECHDC1		ECHDC1		ECHDC1		ECHDC1		ECHDC1		ECHDC1		ECHDC1	SLN	ECHDC1
1712	AHCTF1		AHCTF1		AHCTF1		AHCTF1		AHCTF1		AHCTF1		AHCTF1		AHCTF1		AHCTF1		AHCTF1		AHCTF1		AHCTF1		AHCTF1		AHCTF1		AHCTF1	ADAM9	AHCTF1		AHCTF1		AHCTF1		AHCTF1		AHCTF1		AHCTF1		AHCTF1		AHCTF1		AHCTF1	KCNK3	AHCTF1
1434	ATP6V1E1		ATP6V1E1		ATP6V1E1		ATP6V1E1		ATP6V1E1		ATP6V1E1		ATP6V1E1		ATP6V1E1		ATP6V1E1		ATP6V1E1		ATP6V1E1		ATP6V1E1		ATP6V1E1		ATP6V1E1		ATP6V1E1	CTRB1	ATP6V1E1		ATP6V1E1		ATP6V1E1		ATP6V1E1		ATP6V1E1		ATP6V1E1		ATP6V1E1		ATP6V1E1		ATP6V1E1	KCND3	ATP6V1E1
1698	SEH1L		SEH1L		SEH1L		SEH1L		SEH1L		SEH1L		SEH1L		SEH1L		SEH1L		SEH1L		SEH1L		SEH1L		SEH1L		SEH1L		SEH1L	CTRB2	SEH1L		SEH1L		SEH1L		SEH1L		SEH1L		SEH1L		SEH1L		SEH1L		SEH1L	KCNK7	SEH1L
2491	GTF2B		GTF2B		GTF2B		GTF2B		GTF2B		GTF2B		GTF2B		GTF2B		GTF2B		GTF2B		GTF2B		GTF2B		GTF2B		GTF2B		GTF2B	COL4A3	GTF2B		GTF2B		GTF2B		GTF2B		GTF2B		GTF2B		GTF2B		GTF2B		GTF2B	ATP2A2	GTF2B
2497	MRPL10		MRPL10		MRPL10		MRPL10		MRPL10		MRPL10		MRPL10		MRPL10		MRPL10		MRPL10		MRPL10		MRPL10		MRPL10		MRPL10		MRPL10	KLK7	MRPL10		MRPL10		MRPL10		MRPL10		MRPL10		MRPL10		MRPL10		MRPL10		MRPL10	NPPA	MRPL10
2590	AMDHD2		AMDHD2		AMDHD2		AMDHD2		AMDHD2		AMDHD2		AMDHD2		AMDHD2		AMDHD2		AMDHD2		AMDHD2		AMDHD2		AMDHD2		AMDHD2		AMDHD2	COL8A2	AMDHD2		AMDHD2		AMDHD2		AMDHD2		AMDHD2		AMDHD2		AMDHD2		AMDHD2		AMDHD2	KCNE3	AMDHD2
2550	METAP1		METAP1		METAP1		METAP1		METAP1		METAP1		METAP1		METAP1		METAP1		METAP1		METAP1		METAP1		METAP1		METAP1		METAP1	TPSAB1	METAP1		METAP1		METAP1		METAP1		METAP1		METAP1		METAP1		METAP1		METAP1	KCNE5	METAP1
2428	MFN2		MFN2		MFN2		MFN2		MFN2		MFN2		MFN2		MFN2		MFN2		MFN2		MFN2		MFN2		MFN2		MFN2		MFN2	BSG	MFN2		MFN2		MFN2		MFN2		MFN2		MFN2		MFN2		MFN2		MFN2	SCN4B	MFN2
2326	SMN1; SMN2		SMN1; SMN2		SMN1; SMN2		SMN1; SMN2		SMN1; SMN2		SMN1; SMN2		SMN1; SMN2		SMN1; SMN2		SMN1; SMN2		SMN1; SMN2		SMN1; SMN2		SMN1; SMN2		SMN1; SMN2		SMN1; SMN2		SMN1; SMN2	COL6A5	SMN1; SMN2		SMN1; SMN2		SMN1; SMN2		SMN1; SMN2		SMN1; SMN2		SMN1; SMN2		SMN1; SMN2		SMN1; SMN2		SMN1; SMN2	KCNE1	SMN1; SMN2
1830	USP47		USP47		USP47		USP47		USP47		USP47		USP47		USP47		USP47		USP47		USP47		USP47		USP47		USP47		USP47	PHYKPL	USP47		USP47		USP47		USP47		USP47		USP47		USP47		USP47		USP47	KCNIP1	USP47
2495	BABAM2		BABAM2		BABAM2		BABAM2		BABAM2		BABAM2		BABAM2		BABAM2		BABAM2		BABAM2		BABAM2		BABAM2		BABAM2		BABAM2		BABAM2	A2M	BABAM2		BABAM2		BABAM2		BABAM2		BABAM2		BABAM2		BABAM2		BABAM2		BABAM2	KCNJ14	BABAM2
2378	AKT2		AKT2		AKT2		AKT2		AKT2		AKT2		AKT2		AKT2		AKT2		AKT2		AKT2		AKT2		AKT2		AKT2		AKT2	CAPN12	AKT2		AKT2		AKT2		AKT2		AKT2		AKT2		AKT2		AKT2		AKT2	CACNB4	AKT2
2606	STARD13		STARD13		STARD13		STARD13		STARD13		STARD13		STARD13		STARD13		STARD13		STARD13		STARD13		STARD13		STARD13		STARD13		STARD13	COL18A1	STARD13		STARD13		STARD13		STARD13		STARD13		STARD13		STARD13		STARD13		STARD13	KCNK4	STARD13
1142	RPA3		RPA3		RPA3		RPA3		RPA3		RPA3		RPA3		RPA3		RPA3		RPA3		RPA3		RPA3		RPA3		RPA3		RPA3	TMPRSS6	RPA3		RPA3		RPA3		RPA3		RPA3		RPA3		RPA3		RPA3		RPA3	SLC8A1	RPA3
2625	DOP1B		DOP1B		DOP1B		DOP1B		DOP1B		DOP1B		DOP1B		DOP1B		DOP1B		DOP1B		DOP1B		DOP1B		DOP1B		DOP1B		DOP1B	COL4A1	DOP1B		DOP1B		DOP1B		DOP1B		DOP1B		DOP1B		DOP1B		DOP1B		DOP1B	NKX2-5	DOP1B
2259	PWP1		PWP1		PWP1		PWP1		PWP1		PWP1		PWP1		PWP1		PWP1		PWP1		PWP1		PWP1		PWP1		PWP1		PWP1	COL14A1	PWP1		PWP1		PWP1		PWP1		PWP1		PWP1		PWP1		PWP1		PWP1	SCN5A	PWP1
2252	PFDN5		PFDN5		PFDN5		PFDN5		PFDN5		PFDN5		PFDN5		PFDN5		PFDN5		PFDN5		PFDN5		PFDN5		PFDN5		PFDN5		PFDN5	COL4A5	PFDN5		PFDN5		PFDN5		PFDN5		PFDN5		PFDN5		PFDN5		PFDN5		PFDN5	KCNJ12	PFDN5
2441	NEK9		NEK9		NEK9		NEK9		NEK9		NEK9		NEK9		NEK9		NEK9		NEK9		NEK9		NEK9		NEK9		NEK9		NEK9	COL25A1	NEK9		NEK9		NEK9		NEK9		NEK9		NEK9		NEK9		NEK9		NEK9	KCNK12	NEK9
782	ATP2B4		ATP2B4		ATP2B4		ATP2B4		ATP2B4		ATP2B4		ATP2B4		ATP2B4		ATP2B4		ATP2B4		ATP2B4		ATP2B4		ATP2B4		ATP2B4		ATP2B4	OPTC	ATP2B4		ATP2B4		ATP2B4		ATP2B4		ATP2B4		ATP2B4		ATP2B4		ATP2B4		ATP2B4	KCND2	ATP2B4
886																														SPOCK3																		SCN10A
1724	OSBPL8		OSBPL8		OSBPL8		OSBPL8		OSBPL8		OSBPL8		OSBPL8		OSBPL8		OSBPL8		OSBPL8		OSBPL8		OSBPL8		OSBPL8		OSBPL8		OSBPL8	MMP1	OSBPL8		OSBPL8		OSBPL8		OSBPL8		OSBPL8		OSBPL8		OSBPL8		OSBPL8		OSBPL8	KCNIP4	OSBPL8
658	SLC25A4		SLC25A4		SLC25A4		SLC25A4		SLC25A4		SLC25A4		SLC25A4		SLC25A4		SLC25A4		SLC25A4		SLC25A4		SLC25A4		SLC25A4		SLC25A4		SLC25A4	LAMB3	SLC25A4		SLC25A4		SLC25A4		SLC25A4		SLC25A4		SLC25A4		SLC25A4		SLC25A4		SLC25A4	TRDN	SLC25A4
2317	PSME4		PSME4		PSME4		PSME4		PSME4		PSME4		PSME4		PSME4		PSME4		PSME4		PSME4		PSME4		PSME4		PSME4		PSME4	COL13A1	PSME4		PSME4		PSME4		PSME4		PSME4		PSME4		PSME4		PSME4		PSME4	KCNK18	PSME4
1754	RAB3GAP1		RAB3GAP1		RAB3GAP1		RAB3GAP1		RAB3GAP1		RAB3GAP1		RAB3GAP1		RAB3GAP1		RAB3GAP1		RAB3GAP1		RAB3GAP1		RAB3GAP1		RAB3GAP1		RAB3GAP1		RAB3GAP1	ELANE	RAB3GAP1		RAB3GAP1		RAB3GAP1		RAB3GAP1		RAB3GAP1		RAB3GAP1		RAB3GAP1		RAB3GAP1		RAB3GAP1	KCNJ11	RAB3GAP1
1983	ACTR10		ACTR10		ACTR10		ACTR10		ACTR10		ACTR10		ACTR10		ACTR10		ACTR10		ACTR10		ACTR10		ACTR10		ACTR10		ACTR10		ACTR10	COL4A6	ACTR10		ACTR10		ACTR10		ACTR10		ACTR10		ACTR10		ACTR10		ACTR10		ACTR10	RYR1	ACTR10
2453	PGP		PGP		PGP		PGP		PGP		PGP		PGP		PGP		PGP		PGP		PGP		PGP		PGP		PGP		PGP	MMP17	PGP		PGP		PGP		PGP		PGP		PGP		PGP		PGP		PGP	ATP2A1	PGP
589	DST		DST		DST		DST		DST		DST		DST		DST		DST		DST		DST		DST		DST		DST		DST	CAPN8	DST		DST		DST		DST		DST		DST		DST		DST		DST	SCN8A	DST
1052	MSH6		MSH6		MSH6		MSH6		MSH6		MSH6		MSH6		MSH6		MSH6		MSH6		MSH6		MSH6		MSH6		MSH6		MSH6	COL11A2	MSH6		MSH6		MSH6		MSH6		MSH6		MSH6		MSH6		MSH6		MSH6	ASPH	MSH6
2041	LGMN		LGMN		LGMN		LGMN		LGMN		LGMN		LGMN		LGMN		LGMN		LGMN		LGMN		LGMN		LGMN		LGMN		LGMN	COL5A2	LGMN		LGMN		LGMN		LGMN		LGMN		LGMN		LGMN		LGMN		LGMN	PLN	LGMN
1068	ADD1		ADD1		ADD1		ADD1		ADD1		ADD1		ADD1		ADD1		ADD1		ADD1		ADD1		ADD1		ADD1		ADD1		ADD1	COL15A1	ADD1		ADD1		ADD1		ADD1		ADD1		ADD1		ADD1		ADD1		ADD1	RYR2	ADD1
1641	NMI		NMI		NMI		NMI		NMI		NMI		NMI		NMI		NMI		NMI		NMI		NMI		NMI		NMI		NMI	PRSS1	NMI		NMI		NMI		NMI		NMI		NMI		NMI		NMI		NMI	CALM1	NMI
1160	PDS5B		PDS5B		PDS5B		PDS5B		PDS5B		PDS5B		PDS5B		PDS5B		PDS5B		PDS5B		PDS5B		PDS5B		PDS5B		PDS5B		PDS5B	COL6A6	PDS5B		PDS5B		PDS5B		PDS5B		PDS5B		PDS5B		PDS5B		PDS5B		PDS5B	RYR3	PDS5B
1304	SART3		SART3		SART3		SART3		SART3		SART3		SART3		SART3		SART3		SART3		SART3		SART3		SART3		SART3		SART3	CAPN14	SART3		SART3		SART3		SART3		SART3		SART3		SART3		SART3		SART3	FXYD7	SART3
942	HACD3		HACD3		HACD3		HACD3		HACD3		HACD3		HACD3		HACD3		HACD3		HACD3		HACD3		HACD3		HACD3		HACD3		HACD3	CAPNS2	HACD3		HACD3		HACD3		HACD3		HACD3		HACD3		HACD3		HACD3		HACD3	FXYD1	HACD3
1508	ESYT2		ESYT2		ESYT2		ESYT2		ESYT2		ESYT2		ESYT2		ESYT2		ESYT2		ESYT2		ESYT2		ESYT2		ESYT2		ESYT2		ESYT2	MMP12	ESYT2		ESYT2		ESYT2		ESYT2		ESYT2		ESYT2		ESYT2		ESYT2		ESYT2	ORAI1	ESYT2
2261	PNO1		PNO1		PNO1		PNO1		PNO1		PNO1		PNO1		PNO1		PNO1		PNO1		PNO1		PNO1		PNO1		PNO1		PNO1	PRSS2	PNO1		PNO1		PNO1		PNO1		PNO1		PNO1		PNO1		PNO1		PNO1		PNO1
2289	PPWD1		PPWD1		PPWD1		PPWD1		PPWD1		PPWD1		PPWD1		PPWD1		PPWD1		PPWD1		PPWD1		PPWD1		PPWD1		PPWD1		PPWD1		PPWD1		PPWD1		PPWD1		PPWD1		PPWD1		PPWD1		PPWD1		PPWD1		PPWD1		PPWD1
1073	SKP1		SKP1		SKP1		SKP1		SKP1		SKP1		SKP1		SKP1		SKP1		SKP1		SKP1		SKP1		SKP1		SKP1		SKP1		SKP1		SKP1		SKP1		SKP1		SKP1		SKP1		SKP1		SKP1		SKP1		SKP1
2396	IAH1		IAH1		IAH1		IAH1		IAH1		IAH1		IAH1		IAH1		IAH1		IAH1		IAH1		IAH1		IAH1		IAH1		IAH1		IAH1		IAH1		IAH1		IAH1		IAH1		IAH1		IAH1		IAH1		IAH1		IAH1
1631	SEC61G		SEC61G		SEC61G		SEC61G		SEC61G		SEC61G		SEC61G		SEC61G		SEC61G		SEC61G		SEC61G		SEC61G		SEC61G		SEC61G		SEC61G		SEC61G		SEC61G		SEC61G		SEC61G		SEC61G		SEC61G		SEC61G		SEC61G		SEC61G		SEC61G
2369	NDRG3		NDRG3		NDRG3		NDRG3		NDRG3		NDRG3		NDRG3		NDRG3		NDRG3		NDRG3		NDRG3		NDRG3		NDRG3		NDRG3		NDRG3		NDRG3		NDRG3		NDRG3		NDRG3		NDRG3		NDRG3		NDRG3		NDRG3		NDRG3		NDRG3
2471	ARIH1		ARIH1		ARIH1		ARIH1		ARIH1		ARIH1		ARIH1		ARIH1		ARIH1		ARIH1		ARIH1		ARIH1		ARIH1		ARIH1		ARIH1		ARIH1		ARIH1		ARIH1		ARIH1		ARIH1		ARIH1		ARIH1		ARIH1		ARIH1		ARIH1
1663	AKT1S1		AKT1S1		AKT1S1		AKT1S1		AKT1S1		AKT1S1		AKT1S1		AKT1S1		AKT1S1		AKT1S1		AKT1S1		AKT1S1		AKT1S1		AKT1S1		AKT1S1		AKT1S1		AKT1S1		AKT1S1		AKT1S1		AKT1S1		AKT1S1		AKT1S1		AKT1S1		AKT1S1		AKT1S1
1028	CUL2		CUL2		CUL2		CUL2		CUL2		CUL2		CUL2		CUL2		CUL2		CUL2		CUL2		CUL2		CUL2		CUL2		CUL2		CUL2		CUL2		CUL2		CUL2		CUL2		CUL2		CUL2		CUL2		CUL2		CUL2
1303	TUBGCP2		TUBGCP2		TUBGCP2		TUBGCP2		TUBGCP2		TUBGCP2		TUBGCP2		TUBGCP2		TUBGCP2		TUBGCP2		TUBGCP2		TUBGCP2		TUBGCP2		TUBGCP2		TUBGCP2		TUBGCP2		TUBGCP2		TUBGCP2		TUBGCP2		TUBGCP2		TUBGCP2		TUBGCP2		TUBGCP2		TUBGCP2		TUBGCP2
2276	PFKFB3		PFKFB3		PFKFB3		PFKFB3		PFKFB3		PFKFB3		PFKFB3		PFKFB3		PFKFB3		PFKFB3		PFKFB3		PFKFB3		PFKFB3		PFKFB3		PFKFB3		PFKFB3		PFKFB3		PFKFB3		PFKFB3		PFKFB3		PFKFB3		PFKFB3		PFKFB3		PFKFB3		PFKFB3
2143	ANKRD28		ANKRD28		ANKRD28		ANKRD28		ANKRD28		ANKRD28		ANKRD28		ANKRD28		ANKRD28		ANKRD28		ANKRD28		ANKRD28		ANKRD28		ANKRD28		ANKRD28		ANKRD28		ANKRD28		ANKRD28		ANKRD28		ANKRD28		ANKRD28		ANKRD28		ANKRD28		ANKRD28		ANKRD28
906	GNA11		GNA11		GNA11		GNA11		GNA11		GNA11		GNA11		GNA11		GNA11		GNA11		GNA11		GNA11		GNA11		GNA11		GNA11		GNA11		GNA11		GNA11		GNA11		GNA11		GNA11		GNA11		GNA11		GNA11		GNA11
1866	POLD1		POLD1		POLD1		POLD1		POLD1		POLD1		POLD1		POLD1		POLD1		POLD1		POLD1		POLD1		POLD1		POLD1		POLD1		POLD1		POLD1		POLD1		POLD1		POLD1		POLD1		POLD1		POLD1		POLD1		POLD1
2204	PSMG3		PSMG3		PSMG3		PSMG3		PSMG3		PSMG3		PSMG3		PSMG3		PSMG3		PSMG3		PSMG3		PSMG3		PSMG3		PSMG3		PSMG3		PSMG3		PSMG3		PSMG3		PSMG3		PSMG3		PSMG3		PSMG3		PSMG3		PSMG3		PSMG3
1285	RAB3B		RAB3B		RAB3B		RAB3B		RAB3B		RAB3B		RAB3B		RAB3B		RAB3B		RAB3B		RAB3B		RAB3B		RAB3B		RAB3B		RAB3B		RAB3B		RAB3B		RAB3B		RAB3B		RAB3B		RAB3B		RAB3B		RAB3B		RAB3B		RAB3B
2119	LARP4		LARP4		LARP4		LARP4		LARP4		LARP4		LARP4		LARP4		LARP4		LARP4		LARP4		LARP4		LARP4		LARP4		LARP4		LARP4		LARP4		LARP4		LARP4		LARP4		LARP4		LARP4		LARP4		LARP4		LARP4
2108	THOC2		THOC2		THOC2		THOC2		THOC2		THOC2		THOC2		THOC2		THOC2		THOC2		THOC2		THOC2		THOC2		THOC2		THOC2		THOC2		THOC2		THOC2		THOC2		THOC2		THOC2		THOC2		THOC2		THOC2		THOC2
1806	EMC3		EMC3		EMC3		EMC3		EMC3		EMC3		EMC3		EMC3		EMC3		EMC3		EMC3		EMC3		EMC3		EMC3		EMC3		EMC3		EMC3		EMC3		EMC3		EMC3		EMC3		EMC3		EMC3		EMC3		EMC3
1004	TGFB1I1		TGFB1I1		TGFB1I1		TGFB1I1		TGFB1I1		TGFB1I1		TGFB1I1		TGFB1I1		TGFB1I1		TGFB1I1		TGFB1I1		TGFB1I1		TGFB1I1		TGFB1I1		TGFB1I1		TGFB1I1		TGFB1I1		TGFB1I1		TGFB1I1		TGFB1I1		TGFB1I1		TGFB1I1		TGFB1I1		TGFB1I1		TGFB1I1
2363	KAT7		KAT7		KAT7		KAT7		KAT7		KAT7		KAT7		KAT7		KAT7		KAT7		KAT7		KAT7		KAT7		KAT7		KAT7		KAT7		KAT7		KAT7		KAT7		KAT7		KAT7		KAT7		KAT7		KAT7		KAT7
1916	CSNK1A1		CSNK1A1		CSNK1A1		CSNK1A1		CSNK1A1		CSNK1A1		CSNK1A1		CSNK1A1		CSNK1A1		CSNK1A1		CSNK1A1		CSNK1A1		CSNK1A1		CSNK1A1		CSNK1A1		CSNK1A1		CSNK1A1		CSNK1A1		CSNK1A1		CSNK1A1		CSNK1A1		CSNK1A1		CSNK1A1		CSNK1A1		CSNK1A1
2535	MRI1		MRI1		MRI1		MRI1		MRI1		MRI1		MRI1		MRI1		MRI1		MRI1		MRI1		MRI1		MRI1		MRI1		MRI1		MRI1		MRI1		MRI1		MRI1		MRI1		MRI1		MRI1		MRI1		MRI1		MRI1
1510	TNS3		TNS3		TNS3		TNS3		TNS3		TNS3		TNS3		TNS3		TNS3		TNS3		TNS3		TNS3		TNS3		TNS3		TNS3		TNS3		TNS3		TNS3		TNS3		TNS3		TNS3		TNS3		TNS3		TNS3		TNS3
2272	SNAP29		SNAP29		SNAP29		SNAP29		SNAP29		SNAP29		SNAP29		SNAP29		SNAP29		SNAP29		SNAP29		SNAP29		SNAP29		SNAP29		SNAP29		SNAP29		SNAP29		SNAP29		SNAP29		SNAP29		SNAP29		SNAP29		SNAP29		SNAP29		SNAP29
2306	IWS1		IWS1		IWS1		IWS1		IWS1		IWS1		IWS1		IWS1		IWS1		IWS1		IWS1		IWS1		IWS1		IWS1		IWS1		IWS1		IWS1		IWS1		IWS1		IWS1		IWS1		IWS1		IWS1		IWS1		IWS1
1675	RTCA		RTCA		RTCA		RTCA		RTCA		RTCA		RTCA		RTCA		RTCA		RTCA		RTCA		RTCA		RTCA		RTCA		RTCA		RTCA		RTCA		RTCA		RTCA		RTCA		RTCA		RTCA		RTCA		RTCA		RTCA
1117	TOM1		TOM1		TOM1		TOM1		TOM1		TOM1		TOM1		TOM1		TOM1		TOM1		TOM1		TOM1		TOM1		TOM1		TOM1		TOM1		TOM1		TOM1		TOM1		TOM1		TOM1		TOM1		TOM1		TOM1		TOM1
1272	KIFBP		KIFBP		KIFBP		KIFBP		KIFBP		KIFBP		KIFBP		KIFBP		KIFBP		KIFBP		KIFBP		KIFBP		KIFBP		KIFBP		KIFBP		KIFBP		KIFBP		KIFBP		KIFBP		KIFBP		KIFBP		KIFBP		KIFBP		KIFBP		KIFBP
2637	JAGN1		JAGN1		JAGN1		JAGN1		JAGN1		JAGN1		JAGN1		JAGN1		JAGN1		JAGN1		JAGN1		JAGN1		JAGN1		JAGN1		JAGN1		JAGN1		JAGN1		JAGN1		JAGN1		JAGN1		JAGN1		JAGN1		JAGN1		JAGN1		JAGN1
1999	WDR11		WDR11		WDR11		WDR11		WDR11		WDR11		WDR11		WDR11		WDR11		WDR11		WDR11		WDR11		WDR11		WDR11		WDR11		WDR11		WDR11		WDR11		WDR11		WDR11		WDR11		WDR11		WDR11		WDR11		WDR11
2264	DERL1		DERL1		DERL1		DERL1		DERL1		DERL1		DERL1		DERL1		DERL1		DERL1		DERL1		DERL1		DERL1		DERL1		DERL1		DERL1		DERL1		DERL1		DERL1		DERL1		DERL1		DERL1		DERL1		DERL1		DERL1
2046	RRAGC		RRAGC		RRAGC		RRAGC		RRAGC		RRAGC		RRAGC		RRAGC		RRAGC		RRAGC		RRAGC		RRAGC		RRAGC		RRAGC		RRAGC		RRAGC		RRAGC		RRAGC		RRAGC		RRAGC		RRAGC		RRAGC		RRAGC		RRAGC		RRAGC
1292	NCAPG		NCAPG		NCAPG		NCAPG		NCAPG		NCAPG		NCAPG		NCAPG		NCAPG		NCAPG		NCAPG		NCAPG		NCAPG		NCAPG		NCAPG		NCAPG		NCAPG		NCAPG		NCAPG		NCAPG		NCAPG		NCAPG		NCAPG		NCAPG		NCAPG
2464	DHRS1		DHRS1		DHRS1		DHRS1		DHRS1		DHRS1		DHRS1		DHRS1		DHRS1		DHRS1		DHRS1		DHRS1		DHRS1		DHRS1		DHRS1		DHRS1		DHRS1		DHRS1		DHRS1		DHRS1		DHRS1		DHRS1		DHRS1		DHRS1		DHRS1
2059	POGLUT3		POGLUT3		POGLUT3		POGLUT3		POGLUT3		POGLUT3		POGLUT3		POGLUT3		POGLUT3		POGLUT3		POGLUT3		POGLUT3		POGLUT3		POGLUT3		POGLUT3		POGLUT3		POGLUT3		POGLUT3		POGLUT3		POGLUT3		POGLUT3		POGLUT3		POGLUT3		POGLUT3		POGLUT3
2527	UBE2J1		UBE2J1		UBE2J1		UBE2J1		UBE2J1		UBE2J1		UBE2J1		UBE2J1		UBE2J1		UBE2J1		UBE2J1		UBE2J1		UBE2J1		UBE2J1		UBE2J1		UBE2J1		UBE2J1		UBE2J1		UBE2J1		UBE2J1		UBE2J1		UBE2J1		UBE2J1		UBE2J1		UBE2J1
2116	WDR36		WDR36		WDR36		WDR36		WDR36		WDR36		WDR36		WDR36		WDR36		WDR36		WDR36		WDR36		WDR36		WDR36		WDR36		WDR36		WDR36		WDR36		WDR36		WDR36		WDR36		WDR36		WDR36		WDR36		WDR36
1574	MAP1S		MAP1S		MAP1S		MAP1S		MAP1S		MAP1S		MAP1S		MAP1S		MAP1S		MAP1S		MAP1S		MAP1S		MAP1S		MAP1S		MAP1S		MAP1S		MAP1S		MAP1S		MAP1S		MAP1S		MAP1S		MAP1S		MAP1S		MAP1S		MAP1S
2465	PHLDB2		PHLDB2		PHLDB2		PHLDB2		PHLDB2		PHLDB2		PHLDB2		PHLDB2		PHLDB2		PHLDB2		PHLDB2		PHLDB2		PHLDB2		PHLDB2		PHLDB2		PHLDB2		PHLDB2		PHLDB2		PHLDB2		PHLDB2		PHLDB2		PHLDB2		PHLDB2		PHLDB2		PHLDB2
1636	ITGAV		ITGAV		ITGAV		ITGAV		ITGAV		ITGAV		ITGAV		ITGAV		ITGAV		ITGAV		ITGAV		ITGAV		ITGAV		ITGAV		ITGAV		ITGAV		ITGAV		ITGAV		ITGAV		ITGAV		ITGAV		ITGAV		ITGAV		ITGAV		ITGAV
2065	NDUFA8		NDUFA8		NDUFA8		NDUFA8		NDUFA8		NDUFA8		NDUFA8		NDUFA8		NDUFA8		NDUFA8		NDUFA8		NDUFA8		NDUFA8		NDUFA8		NDUFA8		NDUFA8		NDUFA8		NDUFA8		NDUFA8		NDUFA8		NDUFA8		NDUFA8		NDUFA8		NDUFA8		NDUFA8
2015	PURB		PURB		PURB		PURB		PURB		PURB		PURB		PURB		PURB		PURB		PURB		PURB		PURB		PURB		PURB		PURB		PURB		PURB		PURB		PURB		PURB		PURB		PURB		PURB		PURB
2301	PIK3C3		PIK3C3		PIK3C3		PIK3C3		PIK3C3		PIK3C3		PIK3C3		PIK3C3		PIK3C3		PIK3C3		PIK3C3		PIK3C3		PIK3C3		PIK3C3		PIK3C3		PIK3C3		PIK3C3		PIK3C3		PIK3C3		PIK3C3		PIK3C3		PIK3C3		PIK3C3		PIK3C3		PIK3C3
2137	CNIH4		CNIH4		CNIH4		CNIH4		CNIH4		CNIH4		CNIH4		CNIH4		CNIH4		CNIH4		CNIH4		CNIH4		CNIH4		CNIH4		CNIH4		CNIH4		CNIH4		CNIH4		CNIH4		CNIH4		CNIH4		CNIH4		CNIH4		CNIH4		CNIH4
1898	NXF1		NXF1		NXF1		NXF1		NXF1		NXF1		NXF1		NXF1		NXF1		NXF1		NXF1		NXF1		NXF1		NXF1		NXF1		NXF1		NXF1		NXF1		NXF1		NXF1		NXF1		NXF1		NXF1		NXF1		NXF1
2022	SYPL1		SYPL1		SYPL1		SYPL1		SYPL1		SYPL1		SYPL1		SYPL1		SYPL1		SYPL1		SYPL1		SYPL1		SYPL1		SYPL1		SYPL1		SYPL1		SYPL1		SYPL1		SYPL1		SYPL1		SYPL1		SYPL1		SYPL1		SYPL1		SYPL1
705	TOMM40		TOMM40		TOMM40		TOMM40		TOMM40		TOMM40		TOMM40		TOMM40		TOMM40		TOMM40		TOMM40		TOMM40		TOMM40		TOMM40		TOMM40		TOMM40		TOMM40		TOMM40		TOMM40		TOMM40		TOMM40		TOMM40		TOMM40		TOMM40		TOMM40
2171	MRPS35		MRPS35		MRPS35		MRPS35		MRPS35		MRPS35		MRPS35		MRPS35		MRPS35		MRPS35		MRPS35		MRPS35		MRPS35		MRPS35		MRPS35		MRPS35		MRPS35		MRPS35		MRPS35		MRPS35		MRPS35		MRPS35		MRPS35		MRPS35		MRPS35
1949	NAB2		NAB2		NAB2		NAB2		NAB2		NAB2		NAB2		NAB2		NAB2		NAB2		NAB2		NAB2		NAB2		NAB2		NAB2		NAB2		NAB2		NAB2		NAB2		NAB2		NAB2		NAB2		NAB2		NAB2		NAB2
2502	GSTM2		GSTM2		GSTM2		GSTM2		GSTM2		GSTM2		GSTM2		GSTM2		GSTM2		GSTM2		GSTM2		GSTM2		GSTM2		GSTM2		GSTM2		GSTM2		GSTM2		GSTM2		GSTM2		GSTM2		GSTM2		GSTM2		GSTM2		GSTM2		GSTM2
2501	BTAF1		BTAF1		BTAF1		BTAF1		BTAF1		BTAF1		BTAF1		BTAF1		BTAF1		BTAF1		BTAF1		BTAF1		BTAF1		BTAF1		BTAF1		BTAF1		BTAF1		BTAF1		BTAF1		BTAF1		BTAF1		BTAF1		BTAF1		BTAF1		BTAF1
1426	ASCC3		ASCC3		ASCC3		ASCC3		ASCC3		ASCC3		ASCC3		ASCC3		ASCC3		ASCC3		ASCC3		ASCC3		ASCC3		ASCC3		ASCC3		ASCC3		ASCC3		ASCC3		ASCC3		ASCC3		ASCC3		ASCC3		ASCC3		ASCC3		ASCC3
2616	HEATR3		HEATR3		HEATR3		HEATR3		HEATR3		HEATR3		HEATR3		HEATR3		HEATR3		HEATR3		HEATR3		HEATR3		HEATR3		HEATR3		HEATR3		HEATR3		HEATR3		HEATR3		HEATR3		HEATR3		HEATR3		HEATR3		HEATR3		HEATR3		HEATR3
2312	CDC16		CDC16		CDC16		CDC16		CDC16		CDC16		CDC16		CDC16		CDC16		CDC16		CDC16		CDC16		CDC16		CDC16		CDC16		CDC16		CDC16		CDC16		CDC16		CDC16		CDC16		CDC16		CDC16		CDC16		CDC16
616	PFKM		PFKM		PFKM		PFKM		PFKM		PFKM		PFKM		PFKM		PFKM		PFKM		PFKM		PFKM		PFKM		PFKM		PFKM		PFKM		PFKM		PFKM		PFKM		PFKM		PFKM		PFKM		PFKM		PFKM		PFKM
2557	TFB2M		TFB2M		TFB2M		TFB2M		TFB2M		TFB2M		TFB2M		TFB2M		TFB2M		TFB2M		TFB2M		TFB2M		TFB2M		TFB2M		TFB2M		TFB2M		TFB2M		TFB2M		TFB2M		TFB2M		TFB2M		TFB2M		TFB2M		TFB2M		TFB2M
2342	ETV6		ETV6		ETV6		ETV6		ETV6		ETV6		ETV6		ETV6		ETV6		ETV6		ETV6		ETV6		ETV6		ETV6		ETV6		ETV6		ETV6		ETV6		ETV6		ETV6		ETV6		ETV6		ETV6		ETV6		ETV6
792	RAB10		RAB10		RAB10		RAB10		RAB10		RAB10		RAB10		RAB10		RAB10		RAB10		RAB10		RAB10		RAB10		RAB10		RAB10		RAB10		RAB10		RAB10		RAB10		RAB10		RAB10		RAB10		RAB10		RAB10		RAB10
2421	PIP4P1		PIP4P1		PIP4P1		PIP4P1		PIP4P1		PIP4P1		PIP4P1		PIP4P1		PIP4P1		PIP4P1		PIP4P1		PIP4P1		PIP4P1		PIP4P1		PIP4P1		PIP4P1		PIP4P1		PIP4P1		PIP4P1		PIP4P1		PIP4P1		PIP4P1		PIP4P1		PIP4P1		PIP4P1
2647	B4GALT1		B4GALT1		B4GALT1		B4GALT1		B4GALT1		B4GALT1		B4GALT1		B4GALT1		B4GALT1		B4GALT1		B4GALT1		B4GALT1		B4GALT1		B4GALT1		B4GALT1		B4GALT1		B4GALT1		B4GALT1		B4GALT1		B4GALT1		B4GALT1		B4GALT1		B4GALT1		B4GALT1		B4GALT1
1147	SBDS		SBDS		SBDS		SBDS		SBDS		SBDS		SBDS		SBDS		SBDS		SBDS		SBDS		SBDS		SBDS		SBDS		SBDS		SBDS		SBDS		SBDS		SBDS		SBDS		SBDS		SBDS		SBDS		SBDS		SBDS
1366	ERLIN2		ERLIN2		ERLIN2		ERLIN2		ERLIN2		ERLIN2		ERLIN2		ERLIN2		ERLIN2		ERLIN2		ERLIN2		ERLIN2		ERLIN2		ERLIN2		ERLIN2		ERLIN2		ERLIN2		ERLIN2		ERLIN2		ERLIN2		ERLIN2		ERLIN2		ERLIN2		ERLIN2		ERLIN2
1980	IDH3B		IDH3B		IDH3B		IDH3B		IDH3B		IDH3B		IDH3B		IDH3B		IDH3B		IDH3B		IDH3B		IDH3B		IDH3B		IDH3B		IDH3B		IDH3B		IDH3B		IDH3B		IDH3B		IDH3B		IDH3B		IDH3B		IDH3B		IDH3B		IDH3B
2443	MRPS27		MRPS27		MRPS27		MRPS27		MRPS27		MRPS27		MRPS27		MRPS27		MRPS27		MRPS27		MRPS27		MRPS27		MRPS27		MRPS27		MRPS27		MRPS27		MRPS27		MRPS27		MRPS27		MRPS27		MRPS27		MRPS27		MRPS27		MRPS27		MRPS27
2620	MT-CYB		MT-CYB		MT-CYB		MT-CYB		MT-CYB		MT-CYB		MT-CYB		MT-CYB		MT-CYB		MT-CYB		MT-CYB		MT-CYB		MT-CYB		MT-CYB		MT-CYB		MT-CYB		MT-CYB		MT-CYB		MT-CYB		MT-CYB		MT-CYB		MT-CYB		MT-CYB		MT-CYB		MT-CYB
1978	CTSA		CTSA		CTSA		CTSA		CTSA		CTSA		CTSA		CTSA		CTSA		CTSA		CTSA		CTSA		CTSA		CTSA		CTSA		CTSA		CTSA		CTSA		CTSA		CTSA		CTSA		CTSA		CTSA		CTSA		CTSA
2422	SLC38A5		SLC38A5		SLC38A5		SLC38A5		SLC38A5		SLC38A5		SLC38A5		SLC38A5		SLC38A5		SLC38A5		SLC38A5		SLC38A5		SLC38A5		SLC38A5		SLC38A5		SLC38A5		SLC38A5		SLC38A5		SLC38A5		SLC38A5		SLC38A5		SLC38A5		SLC38A5		SLC38A5		SLC38A5
1444	TRIP13		TRIP13		TRIP13		TRIP13		TRIP13		TRIP13		TRIP13		TRIP13		TRIP13		TRIP13		TRIP13		TRIP13		TRIP13		TRIP13		TRIP13		TRIP13		TRIP13		TRIP13		TRIP13		TRIP13		TRIP13		TRIP13		TRIP13		TRIP13		TRIP13
2288	PPP4R1		PPP4R1		PPP4R1		PPP4R1		PPP4R1		PPP4R1		PPP4R1		PPP4R1		PPP4R1		PPP4R1		PPP4R1		PPP4R1		PPP4R1		PPP4R1		PPP4R1		PPP4R1		PPP4R1		PPP4R1		PPP4R1		PPP4R1		PPP4R1		PPP4R1		PPP4R1		PPP4R1		PPP4R1
2445	RIDA		RIDA		RIDA		RIDA		RIDA		RIDA		RIDA		RIDA		RIDA		RIDA		RIDA		RIDA		RIDA		RIDA		RIDA		RIDA		RIDA		RIDA		RIDA		RIDA		RIDA		RIDA		RIDA		RIDA		RIDA
2546	STXBP1		STXBP1		STXBP1		STXBP1		STXBP1		STXBP1		STXBP1		STXBP1		STXBP1		STXBP1		STXBP1		STXBP1		STXBP1		STXBP1		STXBP1		STXBP1		STXBP1		STXBP1		STXBP1		STXBP1		STXBP1		STXBP1		STXBP1		STXBP1		STXBP1
2541	KRTCAP2		KRTCAP2		KRTCAP2		KRTCAP2		KRTCAP2		KRTCAP2		KRTCAP2		KRTCAP2		KRTCAP2		KRTCAP2		KRTCAP2		KRTCAP2		KRTCAP2		KRTCAP2		KRTCAP2		KRTCAP2		KRTCAP2		KRTCAP2		KRTCAP2		KRTCAP2		KRTCAP2		KRTCAP2		KRTCAP2		KRTCAP2		KRTCAP2
2617	MRPL38		MRPL38		MRPL38		MRPL38		MRPL38		MRPL38		MRPL38		MRPL38		MRPL38		MRPL38		MRPL38		MRPL38		MRPL38		MRPL38		MRPL38		MRPL38		MRPL38		MRPL38		MRPL38		MRPL38		MRPL38		MRPL38		MRPL38		MRPL38		MRPL38
1972	POLR2E		POLR2E		POLR2E		POLR2E		POLR2E		POLR2E		POLR2E		POLR2E		POLR2E		POLR2E		POLR2E		POLR2E		POLR2E		POLR2E		POLR2E		POLR2E		POLR2E		POLR2E		POLR2E		POLR2E		POLR2E		POLR2E		POLR2E		POLR2E		POLR2E
936	GNAI3		GNAI3		GNAI3		GNAI3		GNAI3		GNAI3		GNAI3		GNAI3		GNAI3		GNAI3		GNAI3		GNAI3		GNAI3		GNAI3		GNAI3		GNAI3		GNAI3		GNAI3		GNAI3		GNAI3		GNAI3		GNAI3		GNAI3		GNAI3		GNAI3
2102	MRPL37		MRPL37		MRPL37		MRPL37		MRPL37		MRPL37		MRPL37		MRPL37		MRPL37		MRPL37		MRPL37		MRPL37		MRPL37		MRPL37		MRPL37		MRPL37		MRPL37		MRPL37		MRPL37		MRPL37		MRPL37		MRPL37		MRPL37		MRPL37		MRPL37
1890	TELO2		TELO2		TELO2		TELO2		TELO2		TELO2		TELO2		TELO2		TELO2		TELO2		TELO2		TELO2		TELO2		TELO2		TELO2		TELO2		TELO2		TELO2		TELO2		TELO2		TELO2		TELO2		TELO2		TELO2		TELO2
1190	GBF1		GBF1		GBF1		GBF1		GBF1		GBF1		GBF1		GBF1		GBF1		GBF1		GBF1		GBF1		GBF1		GBF1		GBF1		GBF1		GBF1		GBF1		GBF1		GBF1		GBF1		GBF1		GBF1		GBF1		GBF1
2179	IPO8		IPO8		IPO8		IPO8		IPO8		IPO8		IPO8		IPO8		IPO8		IPO8		IPO8		IPO8		IPO8		IPO8		IPO8		IPO8		IPO8		IPO8		IPO8		IPO8		IPO8		IPO8		IPO8		IPO8		IPO8
1027	PDS5A		PDS5A		PDS5A		PDS5A		PDS5A		PDS5A		PDS5A		PDS5A		PDS5A		PDS5A		PDS5A		PDS5A		PDS5A		PDS5A		PDS5A		PDS5A		PDS5A		PDS5A		PDS5A		PDS5A		PDS5A		PDS5A		PDS5A		PDS5A		PDS5A
713	NSUN2		NSUN2		NSUN2		NSUN2		NSUN2		NSUN2		NSUN2		NSUN2		NSUN2		NSUN2		NSUN2		NSUN2		NSUN2		NSUN2		NSUN2		NSUN2		NSUN2		NSUN2		NSUN2		NSUN2		NSUN2		NSUN2		NSUN2		NSUN2		NSUN2
1184	GSPT2		GSPT2		GSPT2		GSPT2		GSPT2		GSPT2		GSPT2		GSPT2		GSPT2		GSPT2		GSPT2		GSPT2		GSPT2		GSPT2		GSPT2		GSPT2		GSPT2		GSPT2		GSPT2		GSPT2		GSPT2		GSPT2		GSPT2		GSPT2		GSPT2
2238	APOBEC3C		APOBEC3C		APOBEC3C		APOBEC3C		APOBEC3C		APOBEC3C		APOBEC3C		APOBEC3C		APOBEC3C		APOBEC3C		APOBEC3C		APOBEC3C		APOBEC3C		APOBEC3C		APOBEC3C		APOBEC3C		APOBEC3C		APOBEC3C		APOBEC3C		APOBEC3C		APOBEC3C		APOBEC3C		APOBEC3C		APOBEC3C		APOBEC3C
1860	EIF2B4		EIF2B4		EIF2B4		EIF2B4		EIF2B4		EIF2B4		EIF2B4		EIF2B4		EIF2B4		EIF2B4		EIF2B4		EIF2B4		EIF2B4		EIF2B4		EIF2B4		EIF2B4		EIF2B4		EIF2B4		EIF2B4		EIF2B4		EIF2B4		EIF2B4		EIF2B4		EIF2B4		EIF2B4
2003	SMARCD2		SMARCD2		SMARCD2		SMARCD2		SMARCD2		SMARCD2		SMARCD2		SMARCD2		SMARCD2		SMARCD2		SMARCD2		SMARCD2		SMARCD2		SMARCD2		SMARCD2		SMARCD2		SMARCD2		SMARCD2		SMARCD2		SMARCD2		SMARCD2		SMARCD2		SMARCD2		SMARCD2		SMARCD2
2452	DNAAF10		DNAAF10		DNAAF10		DNAAF10		DNAAF10		DNAAF10		DNAAF10		DNAAF10		DNAAF10		DNAAF10		DNAAF10		DNAAF10		DNAAF10		DNAAF10		DNAAF10		DNAAF10		DNAAF10		DNAAF10		DNAAF10		DNAAF10		DNAAF10		DNAAF10		DNAAF10		DNAAF10		DNAAF10
1478	SYAP1		SYAP1		SYAP1		SYAP1		SYAP1		SYAP1		SYAP1		SYAP1		SYAP1		SYAP1		SYAP1		SYAP1		SYAP1		SYAP1		SYAP1		SYAP1		SYAP1		SYAP1		SYAP1		SYAP1		SYAP1		SYAP1		SYAP1		SYAP1		SYAP1
1135	PICALM		PICALM		PICALM		PICALM		PICALM		PICALM		PICALM		PICALM		PICALM		PICALM		PICALM		PICALM		PICALM		PICALM		PICALM		PICALM		PICALM		PICALM		PICALM		PICALM		PICALM		PICALM		PICALM		PICALM		PICALM
2246	CDC42BPB		CDC42BPB		CDC42BPB		CDC42BPB		CDC42BPB		CDC42BPB		CDC42BPB		CDC42BPB		CDC42BPB		CDC42BPB		CDC42BPB		CDC42BPB		CDC42BPB		CDC42BPB		CDC42BPB		CDC42BPB		CDC42BPB		CDC42BPB		CDC42BPB		CDC42BPB		CDC42BPB		CDC42BPB		CDC42BPB		CDC42BPB		CDC42BPB
2426	ICMT		ICMT		ICMT		ICMT		ICMT		ICMT		ICMT		ICMT		ICMT		ICMT		ICMT		ICMT		ICMT		ICMT		ICMT		ICMT		ICMT		ICMT		ICMT		ICMT		ICMT		ICMT		ICMT		ICMT		ICMT
1584	ADPGK		ADPGK		ADPGK		ADPGK		ADPGK		ADPGK		ADPGK		ADPGK		ADPGK		ADPGK		ADPGK		ADPGK		ADPGK		ADPGK		ADPGK		ADPGK		ADPGK		ADPGK		ADPGK		ADPGK		ADPGK		ADPGK		ADPGK		ADPGK		ADPGK
1356	LSS		LSS		LSS		LSS		LSS		LSS		LSS		LSS		LSS		LSS		LSS		LSS		LSS		LSS		LSS		LSS		LSS		LSS		LSS		LSS		LSS		LSS		LSS		LSS		LSS
898	ADSS2		ADSS2		ADSS2		ADSS2		ADSS2		ADSS2		ADSS2		ADSS2		ADSS2		ADSS2		ADSS2		ADSS2		ADSS2		ADSS2		ADSS2		ADSS2		ADSS2		ADSS2		ADSS2		ADSS2		ADSS2		ADSS2		ADSS2		ADSS2		ADSS2
1935	EMC2		EMC2		EMC2		EMC2		EMC2		EMC2		EMC2		EMC2		EMC2		EMC2		EMC2		EMC2		EMC2		EMC2		EMC2		EMC2		EMC2		EMC2		EMC2		EMC2		EMC2		EMC2		EMC2		EMC2		EMC2
1801	VPS29		VPS29		VPS29		VPS29		VPS29		VPS29		VPS29		VPS29		VPS29		VPS29		VPS29		VPS29		VPS29		VPS29		VPS29		VPS29		VPS29		VPS29		VPS29		VPS29		VPS29		VPS29		VPS29		VPS29		VPS29
2573	ADISSP		ADISSP		ADISSP		ADISSP		ADISSP		ADISSP		ADISSP		ADISSP		ADISSP		ADISSP		ADISSP		ADISSP		ADISSP		ADISSP		ADISSP		ADISSP		ADISSP		ADISSP		ADISSP		ADISSP		ADISSP		ADISSP		ADISSP		ADISSP		ADISSP
2076	NIT2		NIT2		NIT2		NIT2		NIT2		NIT2		NIT2		NIT2		NIT2		NIT2		NIT2		NIT2		NIT2		NIT2		NIT2		NIT2		NIT2		NIT2		NIT2		NIT2		NIT2		NIT2		NIT2		NIT2		NIT2
97	NPM1		NPM1		NPM1		NPM1		NPM1		NPM1		NPM1		NPM1		NPM1		NPM1		NPM1		NPM1		NPM1		NPM1		NPM1		NPM1		NPM1		NPM1		NPM1		NPM1		NPM1		NPM1		NPM1		NPM1		NPM1
2385	TMED5		TMED5		TMED5		TMED5		TMED5		TMED5		TMED5		TMED5		TMED5		TMED5		TMED5		TMED5		TMED5		TMED5		TMED5		TMED5		TMED5		TMED5		TMED5		TMED5		TMED5		TMED5		TMED5		TMED5		TMED5
2124	TBRG4		TBRG4		TBRG4		TBRG4		TBRG4		TBRG4		TBRG4		TBRG4		TBRG4		TBRG4		TBRG4		TBRG4		TBRG4		TBRG4		TBRG4		TBRG4		TBRG4		TBRG4		TBRG4		TBRG4		TBRG4		TBRG4		TBRG4		TBRG4		TBRG4
2577	MTHFS		MTHFS		MTHFS		MTHFS		MTHFS		MTHFS		MTHFS		MTHFS		MTHFS		MTHFS		MTHFS		MTHFS		MTHFS		MTHFS		MTHFS		MTHFS		MTHFS		MTHFS		MTHFS		MTHFS		MTHFS		MTHFS		MTHFS		MTHFS		MTHFS
2303	TIMM23		TIMM23		TIMM23		TIMM23		TIMM23		TIMM23		TIMM23		TIMM23		TIMM23		TIMM23		TIMM23		TIMM23		TIMM23		TIMM23		TIMM23		TIMM23		TIMM23		TIMM23		TIMM23		TIMM23		TIMM23		TIMM23		TIMM23		TIMM23		TIMM23
1761	LAS1L		LAS1L		LAS1L		LAS1L		LAS1L		LAS1L		LAS1L		LAS1L		LAS1L		LAS1L		LAS1L		LAS1L		LAS1L		LAS1L		LAS1L		LAS1L		LAS1L		LAS1L		LAS1L		LAS1L		LAS1L		LAS1L		LAS1L		LAS1L		LAS1L
1987	DHCR24		DHCR24		DHCR24		DHCR24		DHCR24		DHCR24		DHCR24		DHCR24		DHCR24		DHCR24		DHCR24		DHCR24		DHCR24		DHCR24		DHCR24		DHCR24		DHCR24		DHCR24		DHCR24		DHCR24		DHCR24		DHCR24		DHCR24		DHCR24		DHCR24
1140	MMP14		MMP14		MMP14		MMP14		MMP14		MMP14		MMP14		MMP14		MMP14		MMP14		MMP14		MMP14		MMP14		MMP14		MMP14		MMP14		MMP14		MMP14		MMP14		MMP14		MMP14		MMP14		MMP14		MMP14		MMP14
1274	MYO1E		MYO1E		MYO1E		MYO1E		MYO1E		MYO1E		MYO1E		MYO1E		MYO1E		MYO1E		MYO1E		MYO1E		MYO1E		MYO1E		MYO1E		MYO1E		MYO1E		MYO1E		MYO1E		MYO1E		MYO1E		MYO1E		MYO1E		MYO1E		MYO1E
2380	VAMP5		VAMP5		VAMP5		VAMP5		VAMP5		VAMP5		VAMP5		VAMP5		VAMP5		VAMP5		VAMP5		VAMP5		VAMP5		VAMP5		VAMP5		VAMP5		VAMP5		VAMP5		VAMP5		VAMP5		VAMP5		VAMP5		VAMP5		VAMP5		VAMP5
1449	PTPN11		PTPN11		PTPN11		PTPN11		PTPN11		PTPN11		PTPN11		PTPN11		PTPN11		PTPN11		PTPN11		PTPN11		PTPN11		PTPN11		PTPN11		PTPN11		PTPN11		PTPN11		PTPN11		PTPN11		PTPN11		PTPN11		PTPN11		PTPN11		PTPN11
1325	CLASP1		CLASP1		CLASP1		CLASP1		CLASP1		CLASP1		CLASP1		CLASP1		CLASP1		CLASP1		CLASP1		CLASP1		CLASP1		CLASP1		CLASP1		CLASP1		CLASP1		CLASP1		CLASP1		CLASP1		CLASP1		CLASP1		CLASP1		CLASP1		CLASP1
2582	NFYC		NFYC		NFYC		NFYC		NFYC		NFYC		NFYC		NFYC		NFYC		NFYC		NFYC		NFYC		NFYC		NFYC		NFYC		NFYC		NFYC		NFYC		NFYC		NFYC		NFYC		NFYC		NFYC		NFYC		NFYC
1744	CRYZ		CRYZ		CRYZ		CRYZ		CRYZ		CRYZ		CRYZ		CRYZ		CRYZ		CRYZ		CRYZ		CRYZ		CRYZ		CRYZ		CRYZ		CRYZ		CRYZ		CRYZ		CRYZ		CRYZ		CRYZ		CRYZ		CRYZ		CRYZ		CRYZ
1852	IFT25		IFT25		IFT25		IFT25		IFT25		IFT25		IFT25		IFT25		IFT25		IFT25		IFT25		IFT25		IFT25		IFT25		IFT25		IFT25		IFT25		IFT25		IFT25		IFT25		IFT25		IFT25		IFT25		IFT25		IFT25
2227	CASP6		CASP6		CASP6		CASP6		CASP6		CASP6		CASP6		CASP6		CASP6		CASP6		CASP6		CASP6		CASP6		CASP6		CASP6		CASP6		CASP6		CASP6		CASP6		CASP6		CASP6		CASP6		CASP6		CASP6		CASP6
1878	BPNT2		BPNT2		BPNT2		BPNT2		BPNT2		BPNT2		BPNT2		BPNT2		BPNT2		BPNT2		BPNT2		BPNT2		BPNT2		BPNT2		BPNT2		BPNT2		BPNT2		BPNT2		BPNT2		BPNT2		BPNT2		BPNT2		BPNT2		BPNT2		BPNT2
2605	NAGA		NAGA		NAGA		NAGA		NAGA		NAGA		NAGA		NAGA		NAGA		NAGA		NAGA		NAGA		NAGA		NAGA		NAGA		NAGA		NAGA		NAGA		NAGA		NAGA		NAGA		NAGA		NAGA		NAGA		NAGA
2210	MAP1LC3B2		MAP1LC3B2		MAP1LC3B2		MAP1LC3B2		MAP1LC3B2		MAP1LC3B2		MAP1LC3B2		MAP1LC3B2		MAP1LC3B2		MAP1LC3B2		MAP1LC3B2		MAP1LC3B2		MAP1LC3B2		MAP1LC3B2		MAP1LC3B2		MAP1LC3B2		MAP1LC3B2		MAP1LC3B2		MAP1LC3B2		MAP1LC3B2		MAP1LC3B2		MAP1LC3B2		MAP1LC3B2		MAP1LC3B2		MAP1LC3B2
1962	SKIC8		SKIC8		SKIC8		SKIC8		SKIC8		SKIC8		SKIC8		SKIC8		SKIC8		SKIC8		SKIC8		SKIC8		SKIC8		SKIC8		SKIC8		SKIC8		SKIC8		SKIC8		SKIC8		SKIC8		SKIC8		SKIC8		SKIC8		SKIC8		SKIC8
1817	PSAT1		PSAT1		PSAT1		PSAT1		PSAT1		PSAT1		PSAT1		PSAT1		PSAT1		PSAT1		PSAT1		PSAT1		PSAT1		PSAT1		PSAT1		PSAT1		PSAT1		PSAT1		PSAT1		PSAT1		PSAT1		PSAT1		PSAT1		PSAT1		PSAT1
783	TPP2		TPP2		TPP2		TPP2		TPP2		TPP2		TPP2		TPP2		TPP2		TPP2		TPP2		TPP2		TPP2		TPP2		TPP2		TPP2		TPP2		TPP2		TPP2		TPP2		TPP2		TPP2		TPP2		TPP2		TPP2
2099	STT3A		STT3A		STT3A		STT3A		STT3A		STT3A		STT3A		STT3A		STT3A		STT3A		STT3A		STT3A		STT3A		STT3A		STT3A		STT3A		STT3A		STT3A		STT3A		STT3A		STT3A		STT3A		STT3A		STT3A		STT3A
1717	YKT6		YKT6		YKT6		YKT6		YKT6		YKT6		YKT6		YKT6		YKT6		YKT6		YKT6		YKT6		YKT6		YKT6		YKT6		YKT6		YKT6		YKT6		YKT6		YKT6		YKT6		YKT6		YKT6		YKT6		YKT6
1528	HSPBP1		HSPBP1		HSPBP1		HSPBP1		HSPBP1		HSPBP1		HSPBP1		HSPBP1		HSPBP1		HSPBP1		HSPBP1		HSPBP1		HSPBP1		HSPBP1		HSPBP1		HSPBP1		HSPBP1		HSPBP1		HSPBP1		HSPBP1		HSPBP1		HSPBP1		HSPBP1		HSPBP1		HSPBP1
1965	NDUFA9		NDUFA9		NDUFA9		NDUFA9		NDUFA9		NDUFA9		NDUFA9		NDUFA9		NDUFA9		NDUFA9		NDUFA9		NDUFA9		NDUFA9		NDUFA9		NDUFA9		NDUFA9		NDUFA9		NDUFA9		NDUFA9		NDUFA9		NDUFA9		NDUFA9		NDUFA9		NDUFA9		NDUFA9
1940	MON2		MON2		MON2		MON2		MON2		MON2		MON2		MON2		MON2		MON2		MON2		MON2		MON2		MON2		MON2		MON2		MON2		MON2		MON2		MON2		MON2		MON2		MON2		MON2		MON2
1951	SLC25A1		SLC25A1		SLC25A1		SLC25A1		SLC25A1		SLC25A1		SLC25A1		SLC25A1		SLC25A1		SLC25A1		SLC25A1		SLC25A1		SLC25A1		SLC25A1		SLC25A1		SLC25A1		SLC25A1		SLC25A1		SLC25A1		SLC25A1		SLC25A1		SLC25A1		SLC25A1		SLC25A1		SLC25A1
2094	ZC3H7B		ZC3H7B		ZC3H7B		ZC3H7B		ZC3H7B		ZC3H7B		ZC3H7B		ZC3H7B		ZC3H7B		ZC3H7B		ZC3H7B		ZC3H7B		ZC3H7B		ZC3H7B		ZC3H7B		ZC3H7B		ZC3H7B		ZC3H7B		ZC3H7B		ZC3H7B		ZC3H7B		ZC3H7B		ZC3H7B		ZC3H7B		ZC3H7B
1882	RBMS2		RBMS2		RBMS2		RBMS2		RBMS2		RBMS2		RBMS2		RBMS2		RBMS2		RBMS2		RBMS2		RBMS2		RBMS2		RBMS2		RBMS2		RBMS2		RBMS2		RBMS2		RBMS2		RBMS2		RBMS2		RBMS2		RBMS2		RBMS2		RBMS2
2346	ENOPH1		ENOPH1		ENOPH1		ENOPH1		ENOPH1		ENOPH1		ENOPH1		ENOPH1		ENOPH1		ENOPH1		ENOPH1		ENOPH1		ENOPH1		ENOPH1		ENOPH1		ENOPH1		ENOPH1		ENOPH1		ENOPH1		ENOPH1		ENOPH1		ENOPH1		ENOPH1		ENOPH1		ENOPH1
912	ACSL4		ACSL4		ACSL4		ACSL4		ACSL4		ACSL4		ACSL4		ACSL4		ACSL4		ACSL4		ACSL4		ACSL4		ACSL4		ACSL4		ACSL4		ACSL4		ACSL4		ACSL4		ACSL4		ACSL4		ACSL4		ACSL4		ACSL4		ACSL4		ACSL4
2449	GLT8D1		GLT8D1		GLT8D1		GLT8D1		GLT8D1		GLT8D1		GLT8D1		GLT8D1		GLT8D1		GLT8D1		GLT8D1		GLT8D1		GLT8D1		GLT8D1		GLT8D1		GLT8D1		GLT8D1		GLT8D1		GLT8D1		GLT8D1		GLT8D1		GLT8D1		GLT8D1		GLT8D1		GLT8D1
1859	UCHL3		UCHL3		UCHL3		UCHL3		UCHL3		UCHL3		UCHL3		UCHL3		UCHL3		UCHL3		UCHL3		UCHL3		UCHL3		UCHL3		UCHL3		UCHL3		UCHL3		UCHL3		UCHL3		UCHL3		UCHL3		UCHL3		UCHL3		UCHL3		UCHL3
1683	SPTLC2		SPTLC2		SPTLC2		SPTLC2		SPTLC2		SPTLC2		SPTLC2		SPTLC2		SPTLC2		SPTLC2		SPTLC2		SPTLC2		SPTLC2		SPTLC2		SPTLC2		SPTLC2		SPTLC2		SPTLC2		SPTLC2		SPTLC2		SPTLC2		SPTLC2		SPTLC2		SPTLC2		SPTLC2
1286	CUL3		CUL3		CUL3		CUL3		CUL3		CUL3		CUL3		CUL3		CUL3		CUL3		CUL3		CUL3		CUL3		CUL3		CUL3		CUL3		CUL3		CUL3		CUL3		CUL3		CUL3		CUL3		CUL3		CUL3		CUL3
1749	IGBP1		IGBP1		IGBP1		IGBP1		IGBP1		IGBP1		IGBP1		IGBP1		IGBP1		IGBP1		IGBP1		IGBP1		IGBP1		IGBP1		IGBP1		IGBP1		IGBP1		IGBP1		IGBP1		IGBP1		IGBP1		IGBP1		IGBP1		IGBP1		IGBP1
2354	DCTN4		DCTN4		DCTN4		DCTN4		DCTN4		DCTN4		DCTN4		DCTN4		DCTN4		DCTN4		DCTN4		DCTN4		DCTN4		DCTN4		DCTN4		DCTN4		DCTN4		DCTN4		DCTN4		DCTN4		DCTN4		DCTN4		DCTN4		DCTN4		DCTN4
1827	PPP6R3		PPP6R3		PPP6R3		PPP6R3		PPP6R3		PPP6R3		PPP6R3		PPP6R3		PPP6R3		PPP6R3		PPP6R3		PPP6R3		PPP6R3		PPP6R3		PPP6R3		PPP6R3		PPP6R3		PPP6R3		PPP6R3		PPP6R3		PPP6R3		PPP6R3		PPP6R3		PPP6R3		PPP6R3
1186	LAMC1		LAMC1		LAMC1		LAMC1		LAMC1		LAMC1		LAMC1		LAMC1		LAMC1		LAMC1		LAMC1		LAMC1		LAMC1		LAMC1		LAMC1		LAMC1		LAMC1		LAMC1		LAMC1		LAMC1		LAMC1		LAMC1		LAMC1		LAMC1		LAMC1
2222	HERC4		HERC4		HERC4		HERC4		HERC4		HERC4		HERC4		HERC4		HERC4		HERC4		HERC4		HERC4		HERC4		HERC4		HERC4		HERC4		HERC4		HERC4		HERC4		HERC4		HERC4		HERC4		HERC4		HERC4		HERC4
2458	NIP7		NIP7		NIP7		NIP7		NIP7		NIP7		NIP7		NIP7		NIP7		NIP7		NIP7		NIP7		NIP7		NIP7		NIP7		NIP7		NIP7		NIP7		NIP7		NIP7		NIP7		NIP7		NIP7		NIP7		NIP7
1565	PTGR1		PTGR1		PTGR1		PTGR1		PTGR1		PTGR1		PTGR1		PTGR1		PTGR1		PTGR1		PTGR1		PTGR1		PTGR1		PTGR1		PTGR1		PTGR1		PTGR1		PTGR1		PTGR1		PTGR1		PTGR1		PTGR1		PTGR1		PTGR1		PTGR1
2588	KCTD5		KCTD5		KCTD5		KCTD5		KCTD5		KCTD5		KCTD5		KCTD5		KCTD5		KCTD5		KCTD5		KCTD5		KCTD5		KCTD5		KCTD5		KCTD5		KCTD5		KCTD5		KCTD5		KCTD5		KCTD5		KCTD5		KCTD5		KCTD5		KCTD5
828	DNAJC13		DNAJC13		DNAJC13		DNAJC13		DNAJC13		DNAJC13		DNAJC13		DNAJC13		DNAJC13		DNAJC13		DNAJC13		DNAJC13		DNAJC13		DNAJC13		DNAJC13		DNAJC13		DNAJC13		DNAJC13		DNAJC13		DNAJC13		DNAJC13		DNAJC13		DNAJC13		DNAJC13		DNAJC13
1151	ARMT1		ARMT1		ARMT1		ARMT1		ARMT1		ARMT1		ARMT1		ARMT1		ARMT1		ARMT1		ARMT1		ARMT1		ARMT1		ARMT1		ARMT1		ARMT1		ARMT1		ARMT1		ARMT1		ARMT1		ARMT1		ARMT1		ARMT1		ARMT1		ARMT1
447	RECQL		RECQL		RECQL		RECQL		RECQL		RECQL		RECQL		RECQL		RECQL		RECQL		RECQL		RECQL		RECQL		RECQL		RECQL		RECQL		RECQL		RECQL		RECQL		RECQL		RECQL		RECQL		RECQL		RECQL		RECQL
2282	PIN4		PIN4		PIN4		PIN4		PIN4		PIN4		PIN4		PIN4		PIN4		PIN4		PIN4		PIN4		PIN4		PIN4		PIN4		PIN4		PIN4		PIN4		PIN4		PIN4		PIN4		PIN4		PIN4		PIN4		PIN4
1621	UBE2Z		UBE2Z		UBE2Z		UBE2Z		UBE2Z		UBE2Z		UBE2Z		UBE2Z		UBE2Z		UBE2Z		UBE2Z		UBE2Z		UBE2Z		UBE2Z		UBE2Z		UBE2Z		UBE2Z		UBE2Z		UBE2Z		UBE2Z		UBE2Z		UBE2Z		UBE2Z		UBE2Z		UBE2Z
1380	PDCD10		PDCD10		PDCD10		PDCD10		PDCD10		PDCD10		PDCD10		PDCD10		PDCD10		PDCD10		PDCD10		PDCD10		PDCD10		PDCD10		PDCD10		PDCD10		PDCD10		PDCD10		PDCD10		PDCD10		PDCD10		PDCD10		PDCD10		PDCD10		PDCD10
1550	RRP12		RRP12		RRP12		RRP12		RRP12		RRP12		RRP12		RRP12		RRP12		RRP12		RRP12		RRP12		RRP12		RRP12		RRP12		RRP12		RRP12		RRP12		RRP12		RRP12		RRP12		RRP12		RRP12		RRP12		RRP12
1787	UBE3C		UBE3C		UBE3C		UBE3C		UBE3C		UBE3C		UBE3C		UBE3C		UBE3C		UBE3C		UBE3C		UBE3C		UBE3C		UBE3C		UBE3C		UBE3C		UBE3C		UBE3C		UBE3C		UBE3C		UBE3C		UBE3C		UBE3C		UBE3C		UBE3C
1994	BLVRB		BLVRB		BLVRB		BLVRB		BLVRB		BLVRB		BLVRB		BLVRB		BLVRB		BLVRB		BLVRB		BLVRB		BLVRB		BLVRB		BLVRB		BLVRB		BLVRB		BLVRB		BLVRB		BLVRB		BLVRB		BLVRB		BLVRB		BLVRB		BLVRB
572	NUDT21		NUDT21		NUDT21		NUDT21		NUDT21		NUDT21		NUDT21		NUDT21		NUDT21		NUDT21		NUDT21		NUDT21		NUDT21		NUDT21		NUDT21		NUDT21		NUDT21		NUDT21		NUDT21		NUDT21		NUDT21		NUDT21		NUDT21		NUDT21		NUDT21
1716	ERGIC1		ERGIC1		ERGIC1		ERGIC1		ERGIC1		ERGIC1		ERGIC1		ERGIC1		ERGIC1		ERGIC1		ERGIC1		ERGIC1		ERGIC1		ERGIC1		ERGIC1		ERGIC1		ERGIC1		ERGIC1		ERGIC1		ERGIC1		ERGIC1		ERGIC1		ERGIC1		ERGIC1		ERGIC1
1511	COPS5		COPS5		COPS5		COPS5		COPS5		COPS5		COPS5		COPS5		COPS5		COPS5		COPS5		COPS5		COPS5		COPS5		COPS5		COPS5		COPS5		COPS5		COPS5		COPS5		COPS5		COPS5		COPS5		COPS5		COPS5
245	H2BC12		H2BC12		H2BC12		H2BC12		H2BC12		H2BC12		H2BC12		H2BC12		H2BC12		H2BC12		H2BC12		H2BC12		H2BC12		H2BC12		H2BC12		H2BC12		H2BC12		H2BC12		H2BC12		H2BC12		H2BC12		H2BC12		H2BC12		H2BC12		H2BC12
2623	OSBPL10		OSBPL10		OSBPL10		OSBPL10		OSBPL10		OSBPL10		OSBPL10		OSBPL10		OSBPL10		OSBPL10		OSBPL10		OSBPL10		OSBPL10		OSBPL10		OSBPL10		OSBPL10		OSBPL10		OSBPL10		OSBPL10		OSBPL10		OSBPL10		OSBPL10		OSBPL10		OSBPL10		OSBPL10
2602	SLC16A3		SLC16A3		SLC16A3		SLC16A3		SLC16A3		SLC16A3		SLC16A3		SLC16A3		SLC16A3		SLC16A3		SLC16A3		SLC16A3		SLC16A3		SLC16A3		SLC16A3		SLC16A3		SLC16A3		SLC16A3		SLC16A3		SLC16A3		SLC16A3		SLC16A3		SLC16A3		SLC16A3		SLC16A3
821	SNRPA1		SNRPA1		SNRPA1		SNRPA1		SNRPA1		SNRPA1		SNRPA1		SNRPA1		SNRPA1		SNRPA1		SNRPA1		SNRPA1		SNRPA1		SNRPA1		SNRPA1		SNRPA1		SNRPA1		SNRPA1		SNRPA1		SNRPA1		SNRPA1		SNRPA1		SNRPA1		SNRPA1		SNRPA1
1869	PCID2		PCID2		PCID2		PCID2		PCID2		PCID2		PCID2		PCID2		PCID2		PCID2		PCID2		PCID2		PCID2		PCID2		PCID2		PCID2		PCID2		PCID2		PCID2		PCID2		PCID2		PCID2		PCID2		PCID2		PCID2
2255	MAN2B1		MAN2B1		MAN2B1		MAN2B1		MAN2B1		MAN2B1		MAN2B1		MAN2B1		MAN2B1		MAN2B1		MAN2B1		MAN2B1		MAN2B1		MAN2B1		MAN2B1		MAN2B1		MAN2B1		MAN2B1		MAN2B1		MAN2B1		MAN2B1		MAN2B1		MAN2B1		MAN2B1		MAN2B1
1865	ERAP2		ERAP2		ERAP2		ERAP2		ERAP2		ERAP2		ERAP2		ERAP2		ERAP2		ERAP2		ERAP2		ERAP2		ERAP2		ERAP2		ERAP2		ERAP2		ERAP2		ERAP2		ERAP2		ERAP2		ERAP2		ERAP2		ERAP2		ERAP2		ERAP2
1845	BCCIP		BCCIP		BCCIP		BCCIP		BCCIP		BCCIP		BCCIP		BCCIP		BCCIP		BCCIP		BCCIP		BCCIP		BCCIP		BCCIP		BCCIP		BCCIP		BCCIP		BCCIP		BCCIP		BCCIP		BCCIP		BCCIP		BCCIP		BCCIP		BCCIP
1678	TIMM44		TIMM44		TIMM44		TIMM44		TIMM44		TIMM44		TIMM44		TIMM44		TIMM44		TIMM44		TIMM44		TIMM44		TIMM44		TIMM44		TIMM44		TIMM44		TIMM44		TIMM44		TIMM44		TIMM44		TIMM44		TIMM44		TIMM44		TIMM44		TIMM44
2193	RAB43		RAB43		RAB43		RAB43		RAB43		RAB43		RAB43		RAB43		RAB43		RAB43		RAB43		RAB43		RAB43		RAB43		RAB43		RAB43		RAB43		RAB43		RAB43		RAB43		RAB43		RAB43		RAB43		RAB43		RAB43
1139	XPOT		XPOT		XPOT		XPOT		XPOT		XPOT		XPOT		XPOT		XPOT		XPOT		XPOT		XPOT		XPOT		XPOT		XPOT		XPOT		XPOT		XPOT		XPOT		XPOT		XPOT		XPOT		XPOT		XPOT		XPOT
2612	TRAPPC5		TRAPPC5		TRAPPC5		TRAPPC5		TRAPPC5		TRAPPC5		TRAPPC5		TRAPPC5		TRAPPC5		TRAPPC5		TRAPPC5		TRAPPC5		TRAPPC5		TRAPPC5		TRAPPC5		TRAPPC5		TRAPPC5		TRAPPC5		TRAPPC5		TRAPPC5		TRAPPC5		TRAPPC5		TRAPPC5		TRAPPC5		TRAPPC5
2206	PAF1		PAF1		PAF1		PAF1		PAF1		PAF1		PAF1		PAF1		PAF1		PAF1		PAF1		PAF1		PAF1		PAF1		PAF1		PAF1		PAF1		PAF1		PAF1		PAF1		PAF1		PAF1		PAF1		PAF1		PAF1
1262	SOAT1		SOAT1		SOAT1		SOAT1		SOAT1		SOAT1		SOAT1		SOAT1		SOAT1		SOAT1		SOAT1		SOAT1		SOAT1		SOAT1		SOAT1		SOAT1		SOAT1		SOAT1		SOAT1		SOAT1		SOAT1		SOAT1		SOAT1		SOAT1		SOAT1
1381	KCTD12		KCTD12		KCTD12		KCTD12		KCTD12		KCTD12		KCTD12		KCTD12		KCTD12		KCTD12		KCTD12		KCTD12		KCTD12		KCTD12		KCTD12		KCTD12		KCTD12		KCTD12		KCTD12		KCTD12		KCTD12		KCTD12		KCTD12		KCTD12		KCTD12
2566	LIMS1		LIMS1		LIMS1		LIMS1		LIMS1		LIMS1		LIMS1		LIMS1		LIMS1		LIMS1		LIMS1		LIMS1		LIMS1		LIMS1		LIMS1		LIMS1		LIMS1		LIMS1		LIMS1		LIMS1		LIMS1		LIMS1		LIMS1		LIMS1		LIMS1
1071	PDXK		PDXK		PDXK		PDXK		PDXK		PDXK		PDXK		PDXK		PDXK		PDXK		PDXK		PDXK		PDXK		PDXK		PDXK		PDXK		PDXK		PDXK		PDXK		PDXK		PDXK		PDXK		PDXK		PDXK		PDXK
1783	NUDCD3		NUDCD3		NUDCD3		NUDCD3		NUDCD3		NUDCD3		NUDCD3		NUDCD3		NUDCD3		NUDCD3		NUDCD3		NUDCD3		NUDCD3		NUDCD3		NUDCD3		NUDCD3		NUDCD3		NUDCD3		NUDCD3		NUDCD3		NUDCD3		NUDCD3		NUDCD3		NUDCD3		NUDCD3
1481	SH3BGRL		SH3BGRL		SH3BGRL		SH3BGRL		SH3BGRL		SH3BGRL		SH3BGRL		SH3BGRL		SH3BGRL		SH3BGRL		SH3BGRL		SH3BGRL		SH3BGRL		SH3BGRL		SH3BGRL		SH3BGRL		SH3BGRL		SH3BGRL		SH3BGRL		SH3BGRL		SH3BGRL		SH3BGRL		SH3BGRL		SH3BGRL		SH3BGRL
1863	EEF1E1		EEF1E1		EEF1E1		EEF1E1		EEF1E1		EEF1E1		EEF1E1		EEF1E1		EEF1E1		EEF1E1		EEF1E1		EEF1E1		EEF1E1		EEF1E1		EEF1E1		EEF1E1		EEF1E1		EEF1E1		EEF1E1		EEF1E1		EEF1E1		EEF1E1		EEF1E1		EEF1E1		EEF1E1
627	RASA1		RASA1		RASA1		RASA1		RASA1		RASA1		RASA1		RASA1		RASA1		RASA1		RASA1		RASA1		RASA1		RASA1		RASA1		RASA1		RASA1		RASA1		RASA1		RASA1		RASA1		RASA1		RASA1		RASA1		RASA1
2398	DCUN1D1		DCUN1D1		DCUN1D1		DCUN1D1		DCUN1D1		DCUN1D1		DCUN1D1		DCUN1D1		DCUN1D1		DCUN1D1		DCUN1D1		DCUN1D1		DCUN1D1		DCUN1D1		DCUN1D1		DCUN1D1		DCUN1D1		DCUN1D1		DCUN1D1		DCUN1D1		DCUN1D1		DCUN1D1		DCUN1D1		DCUN1D1		DCUN1D1
788	NPLOC4		NPLOC4		NPLOC4		NPLOC4		NPLOC4		NPLOC4		NPLOC4		NPLOC4		NPLOC4		NPLOC4		NPLOC4		NPLOC4		NPLOC4		NPLOC4		NPLOC4		NPLOC4		NPLOC4		NPLOC4		NPLOC4		NPLOC4		NPLOC4		NPLOC4		NPLOC4		NPLOC4		NPLOC4
1546	DPM1		DPM1		DPM1		DPM1		DPM1		DPM1		DPM1		DPM1		DPM1		DPM1		DPM1		DPM1		DPM1		DPM1		DPM1		DPM1		DPM1		DPM1		DPM1		DPM1		DPM1		DPM1		DPM1		DPM1		DPM1
1008	DNAJC7		DNAJC7		DNAJC7		DNAJC7		DNAJC7		DNAJC7		DNAJC7		DNAJC7		DNAJC7		DNAJC7		DNAJC7		DNAJC7		DNAJC7		DNAJC7		DNAJC7		DNAJC7		DNAJC7		DNAJC7		DNAJC7		DNAJC7		DNAJC7		DNAJC7		DNAJC7		DNAJC7		DNAJC7
854	CYB5B		CYB5B		CYB5B		CYB5B		CYB5B		CYB5B		CYB5B		CYB5B		CYB5B		CYB5B		CYB5B		CYB5B		CYB5B		CYB5B		CYB5B		CYB5B		CYB5B		CYB5B		CYB5B		CYB5B		CYB5B		CYB5B		CYB5B		CYB5B		CYB5B
1990	NAXE		NAXE		NAXE		NAXE		NAXE		NAXE		NAXE		NAXE		NAXE		NAXE		NAXE		NAXE		NAXE		NAXE		NAXE		NAXE		NAXE		NAXE		NAXE		NAXE		NAXE		NAXE		NAXE		NAXE		NAXE
595	APOL2		APOL2		APOL2		APOL2		APOL2		APOL2		APOL2		APOL2		APOL2		APOL2		APOL2		APOL2		APOL2		APOL2		APOL2		APOL2		APOL2		APOL2		APOL2		APOL2		APOL2		APOL2		APOL2		APOL2		APOL2
2052	NUP85		NUP85		NUP85		NUP85		NUP85		NUP85		NUP85		NUP85		NUP85		NUP85		NUP85		NUP85		NUP85		NUP85		NUP85		NUP85		NUP85		NUP85		NUP85		NUP85		NUP85		NUP85		NUP85		NUP85		NUP85
1713	UFM1		UFM1		UFM1		UFM1		UFM1		UFM1		UFM1		UFM1		UFM1		UFM1		UFM1		UFM1		UFM1		UFM1		UFM1		UFM1		UFM1		UFM1		UFM1		UFM1		UFM1		UFM1		UFM1		UFM1		UFM1
2125	GALNT2		GALNT2		GALNT2		GALNT2		GALNT2		GALNT2		GALNT2		GALNT2		GALNT2		GALNT2		GALNT2		GALNT2		GALNT2		GALNT2		GALNT2		GALNT2		GALNT2		GALNT2		GALNT2		GALNT2		GALNT2		GALNT2		GALNT2		GALNT2		GALNT2
1595	MEAK7		MEAK7		MEAK7		MEAK7		MEAK7		MEAK7		MEAK7		MEAK7		MEAK7		MEAK7		MEAK7		MEAK7		MEAK7		MEAK7		MEAK7		MEAK7		MEAK7		MEAK7		MEAK7		MEAK7		MEAK7		MEAK7		MEAK7		MEAK7		MEAK7
1929	DAP3		DAP3		DAP3		DAP3		DAP3		DAP3		DAP3		DAP3		DAP3		DAP3		DAP3		DAP3		DAP3		DAP3		DAP3		DAP3		DAP3		DAP3		DAP3		DAP3		DAP3		DAP3		DAP3		DAP3		DAP3
1110	GTPBP4		GTPBP4		GTPBP4		GTPBP4		GTPBP4		GTPBP4		GTPBP4		GTPBP4		GTPBP4		GTPBP4		GTPBP4		GTPBP4		GTPBP4		GTPBP4		GTPBP4		GTPBP4		GTPBP4		GTPBP4		GTPBP4		GTPBP4		GTPBP4		GTPBP4		GTPBP4		GTPBP4		GTPBP4
1180	VDAC3		VDAC3		VDAC3		VDAC3		VDAC3		VDAC3		VDAC3		VDAC3		VDAC3		VDAC3		VDAC3		VDAC3		VDAC3		VDAC3		VDAC3		VDAC3		VDAC3		VDAC3		VDAC3		VDAC3		VDAC3		VDAC3		VDAC3		VDAC3		VDAC3
296	RAB1B		RAB1B		RAB1B		RAB1B		RAB1B		RAB1B		RAB1B		RAB1B		RAB1B		RAB1B		RAB1B		RAB1B		RAB1B		RAB1B		RAB1B		RAB1B		RAB1B		RAB1B		RAB1B		RAB1B		RAB1B		RAB1B		RAB1B		RAB1B		RAB1B
569	EIF3M		EIF3M		EIF3M		EIF3M		EIF3M		EIF3M		EIF3M		EIF3M		EIF3M		EIF3M		EIF3M		EIF3M		EIF3M		EIF3M		EIF3M		EIF3M		EIF3M		EIF3M		EIF3M		EIF3M		EIF3M		EIF3M		EIF3M		EIF3M		EIF3M
1552	SEC23IP		SEC23IP		SEC23IP		SEC23IP		SEC23IP		SEC23IP		SEC23IP		SEC23IP		SEC23IP		SEC23IP		SEC23IP		SEC23IP		SEC23IP		SEC23IP		SEC23IP		SEC23IP		SEC23IP		SEC23IP		SEC23IP		SEC23IP		SEC23IP		SEC23IP		SEC23IP		SEC23IP		SEC23IP
1719	PPP2R5E		PPP2R5E		PPP2R5E		PPP2R5E		PPP2R5E		PPP2R5E		PPP2R5E		PPP2R5E		PPP2R5E		PPP2R5E		PPP2R5E		PPP2R5E		PPP2R5E		PPP2R5E		PPP2R5E		PPP2R5E		PPP2R5E		PPP2R5E		PPP2R5E		PPP2R5E		PPP2R5E		PPP2R5E		PPP2R5E		PPP2R5E		PPP2R5E
2418	UBE2H		UBE2H		UBE2H		UBE2H		UBE2H		UBE2H		UBE2H		UBE2H		UBE2H		UBE2H		UBE2H		UBE2H		UBE2H		UBE2H		UBE2H		UBE2H		UBE2H		UBE2H		UBE2H		UBE2H		UBE2H		UBE2H		UBE2H		UBE2H		UBE2H
868	CAV1		CAV1		CAV1		CAV1		CAV1		CAV1		CAV1		CAV1		CAV1		CAV1		CAV1		CAV1		CAV1		CAV1		CAV1		CAV1		CAV1		CAV1		CAV1		CAV1		CAV1		CAV1		CAV1		CAV1		CAV1
1780	UBLCP1		UBLCP1		UBLCP1		UBLCP1		UBLCP1		UBLCP1		UBLCP1		UBLCP1		UBLCP1		UBLCP1		UBLCP1		UBLCP1		UBLCP1		UBLCP1		UBLCP1		UBLCP1		UBLCP1		UBLCP1		UBLCP1		UBLCP1		UBLCP1		UBLCP1		UBLCP1		UBLCP1		UBLCP1
962	FEN1		FEN1		FEN1		FEN1		FEN1		FEN1		FEN1		FEN1		FEN1		FEN1		FEN1		FEN1		FEN1		FEN1		FEN1		FEN1		FEN1		FEN1		FEN1		FEN1		FEN1		FEN1		FEN1		FEN1		FEN1
747	SRP72		SRP72		SRP72		SRP72		SRP72		SRP72		SRP72		SRP72		SRP72		SRP72		SRP72		SRP72		SRP72		SRP72		SRP72		SRP72		SRP72		SRP72		SRP72		SRP72		SRP72		SRP72		SRP72		SRP72		SRP72
894	SRP68		SRP68		SRP68		SRP68		SRP68		SRP68		SRP68		SRP68		SRP68		SRP68		SRP68		SRP68		SRP68		SRP68		SRP68		SRP68		SRP68		SRP68		SRP68		SRP68		SRP68		SRP68		SRP68		SRP68		SRP68
1975	SUMF2		SUMF2		SUMF2		SUMF2		SUMF2		SUMF2		SUMF2		SUMF2		SUMF2		SUMF2		SUMF2		SUMF2		SUMF2		SUMF2		SUMF2		SUMF2		SUMF2		SUMF2		SUMF2		SUMF2		SUMF2		SUMF2		SUMF2		SUMF2		SUMF2
1881	PPP2R5C		PPP2R5C		PPP2R5C		PPP2R5C		PPP2R5C		PPP2R5C		PPP2R5C		PPP2R5C		PPP2R5C		PPP2R5C		PPP2R5C		PPP2R5C		PPP2R5C		PPP2R5C		PPP2R5C		PPP2R5C		PPP2R5C		PPP2R5C		PPP2R5C		PPP2R5C		PPP2R5C		PPP2R5C		PPP2R5C		PPP2R5C		PPP2R5C
972	EIF1		EIF1		EIF1		EIF1		EIF1		EIF1		EIF1		EIF1		EIF1		EIF1		EIF1		EIF1		EIF1		EIF1		EIF1		EIF1		EIF1		EIF1		EIF1		EIF1		EIF1		EIF1		EIF1		EIF1		EIF1
2661	IFT172		IFT172		IFT172		IFT172		IFT172		IFT172		IFT172		IFT172		IFT172		IFT172		IFT172		IFT172		IFT172		IFT172		IFT172		IFT172		IFT172		IFT172		IFT172		IFT172		IFT172		IFT172		IFT172		IFT172		IFT172
1838	GPS1		GPS1		GPS1		GPS1		GPS1		GPS1		GPS1		GPS1		GPS1		GPS1		GPS1		GPS1		GPS1		GPS1		GPS1		GPS1		GPS1		GPS1		GPS1		GPS1		GPS1		GPS1		GPS1		GPS1		GPS1
1199	PELP1		PELP1		PELP1		PELP1		PELP1		PELP1		PELP1		PELP1		PELP1		PELP1		PELP1		PELP1		PELP1		PELP1		PELP1		PELP1		PELP1		PELP1		PELP1		PELP1		PELP1		PELP1		PELP1		PELP1		PELP1
1005	ARL1		ARL1		ARL1		ARL1		ARL1		ARL1		ARL1		ARL1		ARL1		ARL1		ARL1		ARL1		ARL1		ARL1		ARL1		ARL1		ARL1		ARL1		ARL1		ARL1		ARL1		ARL1		ARL1		ARL1		ARL1
1335	PSMB8		PSMB8		PSMB8		PSMB8		PSMB8		PSMB8		PSMB8		PSMB8		PSMB8		PSMB8		PSMB8		PSMB8		PSMB8		PSMB8		PSMB8		PSMB8		PSMB8		PSMB8		PSMB8		PSMB8		PSMB8		PSMB8		PSMB8		PSMB8		PSMB8
1588	RIPK1		RIPK1		RIPK1		RIPK1		RIPK1		RIPK1		RIPK1		RIPK1		RIPK1		RIPK1		RIPK1		RIPK1		RIPK1		RIPK1		RIPK1		RIPK1		RIPK1		RIPK1		RIPK1		RIPK1		RIPK1		RIPK1		RIPK1		RIPK1		RIPK1
1709	FAHD1		FAHD1		FAHD1		FAHD1		FAHD1		FAHD1		FAHD1		FAHD1		FAHD1		FAHD1		FAHD1		FAHD1		FAHD1		FAHD1		FAHD1		FAHD1		FAHD1		FAHD1		FAHD1		FAHD1		FAHD1		FAHD1		FAHD1		FAHD1		FAHD1
2488	LYPLA1		LYPLA1		LYPLA1		LYPLA1		LYPLA1		LYPLA1		LYPLA1		LYPLA1		LYPLA1		LYPLA1		LYPLA1		LYPLA1		LYPLA1		LYPLA1		LYPLA1		LYPLA1		LYPLA1		LYPLA1		LYPLA1		LYPLA1		LYPLA1		LYPLA1		LYPLA1		LYPLA1		LYPLA1
2155	RAB31		RAB31		RAB31		RAB31		RAB31		RAB31		RAB31		RAB31		RAB31		RAB31		RAB31		RAB31		RAB31		RAB31		RAB31		RAB31		RAB31		RAB31		RAB31		RAB31		RAB31		RAB31		RAB31		RAB31		RAB31
2309	QNG1		QNG1		QNG1		QNG1		QNG1		QNG1		QNG1		QNG1		QNG1		QNG1		QNG1		QNG1		QNG1		QNG1		QNG1		QNG1		QNG1		QNG1		QNG1		QNG1		QNG1		QNG1		QNG1		QNG1		QNG1
530	KRT1		KRT1		KRT1		KRT1		KRT1		KRT1		KRT1		KRT1		KRT1		KRT1		KRT1		KRT1		KRT1		KRT1		KRT1		KRT1		KRT1		KRT1		KRT1		KRT1		KRT1		KRT1		KRT1		KRT1		KRT1
1360	MMS19		MMS19		MMS19		MMS19		MMS19		MMS19		MMS19		MMS19		MMS19		MMS19		MMS19		MMS19		MMS19		MMS19		MMS19		MMS19		MMS19		MMS19		MMS19		MMS19		MMS19		MMS19		MMS19		MMS19		MMS19
499	EDC4		EDC4		EDC4		EDC4		EDC4		EDC4		EDC4		EDC4		EDC4		EDC4		EDC4		EDC4		EDC4		EDC4		EDC4		EDC4		EDC4		EDC4		EDC4		EDC4		EDC4		EDC4		EDC4		EDC4		EDC4
2536	KDSR		KDSR		KDSR		KDSR		KDSR		KDSR		KDSR		KDSR		KDSR		KDSR		KDSR		KDSR		KDSR		KDSR		KDSR		KDSR		KDSR		KDSR		KDSR		KDSR		KDSR		KDSR		KDSR		KDSR		KDSR
711	VPS26A		VPS26A		VPS26A		VPS26A		VPS26A		VPS26A		VPS26A		VPS26A		VPS26A		VPS26A		VPS26A		VPS26A		VPS26A		VPS26A		VPS26A		VPS26A		VPS26A		VPS26A		VPS26A		VPS26A		VPS26A		VPS26A		VPS26A		VPS26A		VPS26A
2618	MORF4L1		MORF4L1		MORF4L1		MORF4L1		MORF4L1		MORF4L1		MORF4L1		MORF4L1		MORF4L1		MORF4L1		MORF4L1		MORF4L1		MORF4L1		MORF4L1		MORF4L1		MORF4L1		MORF4L1		MORF4L1		MORF4L1		MORF4L1		MORF4L1		MORF4L1		MORF4L1		MORF4L1		MORF4L1
1600	STING1		STING1		STING1		STING1		STING1		STING1		STING1		STING1		STING1		STING1		STING1		STING1		STING1		STING1		STING1		STING1		STING1		STING1		STING1		STING1		STING1		STING1		STING1		STING1		STING1
1432	PLXNB2		PLXNB2		PLXNB2		PLXNB2		PLXNB2		PLXNB2		PLXNB2		PLXNB2		PLXNB2		PLXNB2		PLXNB2		PLXNB2		PLXNB2		PLXNB2		PLXNB2		PLXNB2		PLXNB2		PLXNB2		PLXNB2		PLXNB2		PLXNB2		PLXNB2		PLXNB2		PLXNB2		PLXNB2
2081	PEF1		PEF1		PEF1		PEF1		PEF1		PEF1		PEF1		PEF1		PEF1		PEF1		PEF1		PEF1		PEF1		PEF1		PEF1		PEF1		PEF1		PEF1		PEF1		PEF1		PEF1		PEF1		PEF1		PEF1		PEF1
1460	HBS1L		HBS1L		HBS1L		HBS1L		HBS1L		HBS1L		HBS1L		HBS1L		HBS1L		HBS1L		HBS1L		HBS1L		HBS1L		HBS1L		HBS1L		HBS1L		HBS1L		HBS1L		HBS1L		HBS1L		HBS1L		HBS1L		HBS1L		HBS1L		HBS1L
293	ACTR1A		ACTR1A		ACTR1A		ACTR1A		ACTR1A		ACTR1A		ACTR1A		ACTR1A		ACTR1A		ACTR1A		ACTR1A		ACTR1A		ACTR1A		ACTR1A		ACTR1A		ACTR1A		ACTR1A		ACTR1A		ACTR1A		ACTR1A		ACTR1A		ACTR1A		ACTR1A		ACTR1A		ACTR1A
2149	DCTD		DCTD		DCTD		DCTD		DCTD		DCTD		DCTD		DCTD		DCTD		DCTD		DCTD		DCTD		DCTD		DCTD		DCTD		DCTD		DCTD		DCTD		DCTD		DCTD		DCTD		DCTD		DCTD		DCTD		DCTD
492	ARL6IP5		ARL6IP5		ARL6IP5		ARL6IP5		ARL6IP5		ARL6IP5		ARL6IP5		ARL6IP5		ARL6IP5		ARL6IP5		ARL6IP5		ARL6IP5		ARL6IP5		ARL6IP5		ARL6IP5		ARL6IP5		ARL6IP5		ARL6IP5		ARL6IP5		ARL6IP5		ARL6IP5		ARL6IP5		ARL6IP5		ARL6IP5		ARL6IP5
1775	FAM98A		FAM98A		FAM98A		FAM98A		FAM98A		FAM98A		FAM98A		FAM98A		FAM98A		FAM98A		FAM98A		FAM98A		FAM98A		FAM98A		FAM98A		FAM98A		FAM98A		FAM98A		FAM98A		FAM98A		FAM98A		FAM98A		FAM98A		FAM98A		FAM98A
1162	LACTB		LACTB		LACTB		LACTB		LACTB		LACTB		LACTB		LACTB		LACTB		LACTB		LACTB		LACTB		LACTB		LACTB		LACTB		LACTB		LACTB		LACTB		LACTB		LACTB		LACTB		LACTB		LACTB		LACTB		LACTB
2553	PDCD2L		PDCD2L		PDCD2L		PDCD2L		PDCD2L		PDCD2L		PDCD2L		PDCD2L		PDCD2L		PDCD2L		PDCD2L		PDCD2L		PDCD2L		PDCD2L		PDCD2L		PDCD2L		PDCD2L		PDCD2L		PDCD2L		PDCD2L		PDCD2L		PDCD2L		PDCD2L		PDCD2L		PDCD2L
1906	ITPA		ITPA		ITPA		ITPA		ITPA		ITPA		ITPA		ITPA		ITPA		ITPA		ITPA		ITPA		ITPA		ITPA		ITPA		ITPA		ITPA		ITPA		ITPA		ITPA		ITPA		ITPA		ITPA		ITPA		ITPA
1986	SPCS2		SPCS2		SPCS2		SPCS2		SPCS2		SPCS2		SPCS2		SPCS2		SPCS2		SPCS2		SPCS2		SPCS2		SPCS2		SPCS2		SPCS2		SPCS2		SPCS2		SPCS2		SPCS2		SPCS2		SPCS2		SPCS2		SPCS2		SPCS2		SPCS2
1471	XPO7		XPO7		XPO7		XPO7		XPO7		XPO7		XPO7		XPO7		XPO7		XPO7		XPO7		XPO7		XPO7		XPO7		XPO7		XPO7		XPO7		XPO7		XPO7		XPO7		XPO7		XPO7		XPO7		XPO7		XPO7
1133	RRAS		RRAS		RRAS		RRAS		RRAS		RRAS		RRAS		RRAS		RRAS		RRAS		RRAS		RRAS		RRAS		RRAS		RRAS		RRAS		RRAS		RRAS		RRAS		RRAS		RRAS		RRAS		RRAS		RRAS		RRAS
2245	RPL7L1		RPL7L1		RPL7L1		RPL7L1		RPL7L1		RPL7L1		RPL7L1		RPL7L1		RPL7L1		RPL7L1		RPL7L1		RPL7L1		RPL7L1		RPL7L1		RPL7L1		RPL7L1		RPL7L1		RPL7L1		RPL7L1		RPL7L1		RPL7L1		RPL7L1		RPL7L1		RPL7L1		RPL7L1
2513	MRGBP		MRGBP		MRGBP		MRGBP		MRGBP		MRGBP		MRGBP		MRGBP		MRGBP		MRGBP		MRGBP		MRGBP		MRGBP		MRGBP		MRGBP		MRGBP		MRGBP		MRGBP		MRGBP		MRGBP		MRGBP		MRGBP		MRGBP		MRGBP		MRGBP
2333	SMARCB1		SMARCB1		SMARCB1		SMARCB1		SMARCB1		SMARCB1		SMARCB1		SMARCB1		SMARCB1		SMARCB1		SMARCB1		SMARCB1		SMARCB1		SMARCB1		SMARCB1		SMARCB1		SMARCB1		SMARCB1		SMARCB1		SMARCB1		SMARCB1		SMARCB1		SMARCB1		SMARCB1		SMARCB1
2598	VKORC1L1		VKORC1L1		VKORC1L1		VKORC1L1		VKORC1L1		VKORC1L1		VKORC1L1		VKORC1L1		VKORC1L1		VKORC1L1		VKORC1L1		VKORC1L1		VKORC1L1		VKORC1L1		VKORC1L1		VKORC1L1		VKORC1L1		VKORC1L1		VKORC1L1		VKORC1L1		VKORC1L1		VKORC1L1		VKORC1L1		VKORC1L1		VKORC1L1
1134	EIF4G3		EIF4G3		EIF4G3		EIF4G3		EIF4G3		EIF4G3		EIF4G3		EIF4G3		EIF4G3		EIF4G3		EIF4G3		EIF4G3		EIF4G3		EIF4G3		EIF4G3		EIF4G3		EIF4G3		EIF4G3		EIF4G3		EIF4G3		EIF4G3		EIF4G3		EIF4G3		EIF4G3		EIF4G3
275	RPS17		RPS17		RPS17		RPS17		RPS17		RPS17		RPS17		RPS17		RPS17		RPS17		RPS17		RPS17		RPS17		RPS17		RPS17		RPS17		RPS17		RPS17		RPS17		RPS17		RPS17		RPS17		RPS17		RPS17		RPS17
2528	NDUFAF4		NDUFAF4		NDUFAF4		NDUFAF4		NDUFAF4		NDUFAF4		NDUFAF4		NDUFAF4		NDUFAF4		NDUFAF4		NDUFAF4		NDUFAF4		NDUFAF4		NDUFAF4		NDUFAF4		NDUFAF4		NDUFAF4		NDUFAF4		NDUFAF4		NDUFAF4		NDUFAF4		NDUFAF4		NDUFAF4		NDUFAF4		NDUFAF4
1661	BCL2L13		BCL2L13		BCL2L13		BCL2L13		BCL2L13		BCL2L13		BCL2L13		BCL2L13		BCL2L13		BCL2L13		BCL2L13		BCL2L13		BCL2L13		BCL2L13		BCL2L13		BCL2L13		BCL2L13		BCL2L13		BCL2L13		BCL2L13		BCL2L13		BCL2L13		BCL2L13		BCL2L13		BCL2L13
2467	MRPS2		MRPS2		MRPS2		MRPS2		MRPS2		MRPS2		MRPS2		MRPS2		MRPS2		MRPS2		MRPS2		MRPS2		MRPS2		MRPS2		MRPS2		MRPS2		MRPS2		MRPS2		MRPS2		MRPS2		MRPS2		MRPS2		MRPS2		MRPS2		MRPS2
909	PPP2R2A		PPP2R2A		PPP2R2A		PPP2R2A		PPP2R2A		PPP2R2A		PPP2R2A		PPP2R2A		PPP2R2A		PPP2R2A		PPP2R2A		PPP2R2A		PPP2R2A		PPP2R2A		PPP2R2A		PPP2R2A		PPP2R2A		PPP2R2A		PPP2R2A		PPP2R2A		PPP2R2A		PPP2R2A		PPP2R2A		PPP2R2A		PPP2R2A
2070	PPIH		PPIH		PPIH		PPIH		PPIH		PPIH		PPIH		PPIH		PPIH		PPIH		PPIH		PPIH		PPIH		PPIH		PPIH		PPIH		PPIH		PPIH		PPIH		PPIH		PPIH		PPIH		PPIH		PPIH		PPIH
1976	MRTO4		MRTO4		MRTO4		MRTO4		MRTO4		MRTO4		MRTO4		MRTO4		MRTO4		MRTO4		MRTO4		MRTO4		MRTO4		MRTO4		MRTO4		MRTO4		MRTO4		MRTO4		MRTO4		MRTO4		MRTO4		MRTO4		MRTO4		MRTO4		MRTO4
921	PSMB3		PSMB3		PSMB3		PSMB3		PSMB3		PSMB3		PSMB3		PSMB3		PSMB3		PSMB3		PSMB3		PSMB3		PSMB3		PSMB3		PSMB3		PSMB3		PSMB3		PSMB3		PSMB3		PSMB3		PSMB3		PSMB3		PSMB3		PSMB3		PSMB3
2372	RP2		RP2		RP2		RP2		RP2		RP2		RP2		RP2		RP2		RP2		RP2		RP2		RP2		RP2		RP2		RP2		RP2		RP2		RP2		RP2		RP2		RP2		RP2		RP2		RP2
1051	LMAN2		LMAN2		LMAN2		LMAN2		LMAN2		LMAN2		LMAN2		LMAN2		LMAN2		LMAN2		LMAN2		LMAN2		LMAN2		LMAN2		LMAN2		LMAN2		LMAN2		LMAN2		LMAN2		LMAN2		LMAN2		LMAN2		LMAN2		LMAN2		LMAN2
1395	NIPSNAP3A		NIPSNAP3A		NIPSNAP3A		NIPSNAP3A		NIPSNAP3A		NIPSNAP3A		NIPSNAP3A		NIPSNAP3A		NIPSNAP3A		NIPSNAP3A		NIPSNAP3A		NIPSNAP3A		NIPSNAP3A		NIPSNAP3A		NIPSNAP3A		NIPSNAP3A		NIPSNAP3A		NIPSNAP3A		NIPSNAP3A		NIPSNAP3A		NIPSNAP3A		NIPSNAP3A		NIPSNAP3A		NIPSNAP3A		NIPSNAP3A
1847	CDK11B		CDK11B		CDK11B		CDK11B		CDK11B		CDK11B		CDK11B		CDK11B		CDK11B		CDK11B		CDK11B		CDK11B		CDK11B		CDK11B		CDK11B		CDK11B		CDK11B		CDK11B		CDK11B		CDK11B		CDK11B		CDK11B		CDK11B		CDK11B		CDK11B
2596	WDR48		WDR48		WDR48		WDR48		WDR48		WDR48		WDR48		WDR48		WDR48		WDR48		WDR48		WDR48		WDR48		WDR48		WDR48		WDR48		WDR48		WDR48		WDR48		WDR48		WDR48		WDR48		WDR48		WDR48		WDR48
1105	EIF2A		EIF2A		EIF2A		EIF2A		EIF2A		EIF2A		EIF2A		EIF2A		EIF2A		EIF2A		EIF2A		EIF2A		EIF2A		EIF2A		EIF2A		EIF2A		EIF2A		EIF2A		EIF2A		EIF2A		EIF2A		EIF2A		EIF2A		EIF2A		EIF2A
785	ANKFY1		ANKFY1		ANKFY1		ANKFY1		ANKFY1		ANKFY1		ANKFY1		ANKFY1		ANKFY1		ANKFY1		ANKFY1		ANKFY1		ANKFY1		ANKFY1		ANKFY1		ANKFY1		ANKFY1		ANKFY1		ANKFY1		ANKFY1		ANKFY1		ANKFY1		ANKFY1		ANKFY1		ANKFY1
1447	CDK4		CDK4		CDK4		CDK4		CDK4		CDK4		CDK4		CDK4		CDK4		CDK4		CDK4		CDK4		CDK4		CDK4		CDK4		CDK4		CDK4		CDK4		CDK4		CDK4		CDK4		CDK4		CDK4		CDK4		CDK4
2267	PLEKHA2		PLEKHA2		PLEKHA2		PLEKHA2		PLEKHA2		PLEKHA2		PLEKHA2		PLEKHA2		PLEKHA2		PLEKHA2		PLEKHA2		PLEKHA2		PLEKHA2		PLEKHA2		PLEKHA2		PLEKHA2		PLEKHA2		PLEKHA2		PLEKHA2		PLEKHA2		PLEKHA2		PLEKHA2		PLEKHA2		PLEKHA2		PLEKHA2
1407	NFKB1		NFKB1		NFKB1		NFKB1		NFKB1		NFKB1		NFKB1		NFKB1		NFKB1		NFKB1		NFKB1		NFKB1		NFKB1		NFKB1		NFKB1		NFKB1		NFKB1		NFKB1		NFKB1		NFKB1		NFKB1		NFKB1		NFKB1		NFKB1		NFKB1
2025	HSPA14		HSPA14		HSPA14		HSPA14		HSPA14		HSPA14		HSPA14		HSPA14		HSPA14		HSPA14		HSPA14		HSPA14		HSPA14		HSPA14		HSPA14		HSPA14		HSPA14		HSPA14		HSPA14		HSPA14		HSPA14		HSPA14		HSPA14		HSPA14		HSPA14
2362	ATP5MJ		ATP5MJ		ATP5MJ		ATP5MJ		ATP5MJ		ATP5MJ		ATP5MJ		ATP5MJ		ATP5MJ		ATP5MJ		ATP5MJ		ATP5MJ		ATP5MJ		ATP5MJ		ATP5MJ		ATP5MJ		ATP5MJ		ATP5MJ		ATP5MJ		ATP5MJ		ATP5MJ		ATP5MJ		ATP5MJ		ATP5MJ		ATP5MJ
2250	GET4		GET4		GET4		GET4		GET4		GET4		GET4		GET4		GET4		GET4		GET4		GET4		GET4		GET4		GET4		GET4		GET4		GET4		GET4		GET4		GET4		GET4		GET4		GET4		GET4
1729	RAB32		RAB32		RAB32		RAB32		RAB32		RAB32		RAB32		RAB32		RAB32		RAB32		RAB32		RAB32		RAB32		RAB32		RAB32		RAB32		RAB32		RAB32		RAB32		RAB32		RAB32		RAB32		RAB32		RAB32		RAB32
1231	TSN		TSN		TSN		TSN		TSN		TSN		TSN		TSN		TSN		TSN		TSN		TSN		TSN		TSN		TSN		TSN		TSN		TSN		TSN		TSN		TSN		TSN		TSN		TSN		TSN
340	RPS7		RPS7		RPS7		RPS7		RPS7		RPS7		RPS7		RPS7		RPS7		RPS7		RPS7		RPS7		RPS7		RPS7		RPS7		RPS7		RPS7		RPS7		RPS7		RPS7		RPS7		RPS7		RPS7		RPS7		RPS7
1520	ARF6		ARF6		ARF6		ARF6		ARF6		ARF6		ARF6		ARF6		ARF6		ARF6		ARF6		ARF6		ARF6		ARF6		ARF6		ARF6		ARF6		ARF6		ARF6		ARF6		ARF6		ARF6		ARF6		ARF6		ARF6
2575	TMEM245		TMEM245		TMEM245		TMEM245		TMEM245		TMEM245		TMEM245		TMEM245		TMEM245		TMEM245		TMEM245		TMEM245		TMEM245		TMEM245		TMEM245		TMEM245		TMEM245		TMEM245		TMEM245		TMEM245		TMEM245		TMEM245		TMEM245		TMEM245		TMEM245
38	TUBB4A		TUBB4A		TUBB4A		TUBB4A		TUBB4A		TUBB4A		TUBB4A		TUBB4A		TUBB4A		TUBB4A		TUBB4A		TUBB4A		TUBB4A		TUBB4A		TUBB4A		TUBB4A		TUBB4A		TUBB4A		TUBB4A		TUBB4A		TUBB4A		TUBB4A		TUBB4A		TUBB4A		TUBB4A
884	DKC1		DKC1		DKC1		DKC1		DKC1		DKC1		DKC1		DKC1		DKC1		DKC1		DKC1		DKC1		DKC1		DKC1		DKC1		DKC1		DKC1		DKC1		DKC1		DKC1		DKC1		DKC1		DKC1		DKC1		DKC1
768	CTPS1		CTPS1		CTPS1		CTPS1		CTPS1		CTPS1		CTPS1		CTPS1		CTPS1		CTPS1		CTPS1		CTPS1		CTPS1		CTPS1		CTPS1		CTPS1		CTPS1		CTPS1		CTPS1		CTPS1		CTPS1		CTPS1		CTPS1		CTPS1		CTPS1
1035	TRIM16		TRIM16		TRIM16		TRIM16		TRIM16		TRIM16		TRIM16		TRIM16		TRIM16		TRIM16		TRIM16		TRIM16		TRIM16		TRIM16		TRIM16		TRIM16		TRIM16		TRIM16		TRIM16		TRIM16		TRIM16		TRIM16		TRIM16		TRIM16		TRIM16
1810	PKN2		PKN2		PKN2		PKN2		PKN2		PKN2		PKN2		PKN2		PKN2		PKN2		PKN2		PKN2		PKN2		PKN2		PKN2		PKN2		PKN2		PKN2		PKN2		PKN2		PKN2		PKN2		PKN2		PKN2		PKN2
470	HARS1		HARS1		HARS1		HARS1		HARS1		HARS1		HARS1		HARS1		HARS1		HARS1		HARS1		HARS1		HARS1		HARS1		HARS1		HARS1		HARS1		HARS1		HARS1		HARS1		HARS1		HARS1		HARS1		HARS1		HARS1
182	ILF2		ILF2		ILF2		ILF2		ILF2		ILF2		ILF2		ILF2		ILF2		ILF2		ILF2		ILF2		ILF2		ILF2		ILF2		ILF2		ILF2		ILF2		ILF2		ILF2		ILF2		ILF2		ILF2		ILF2		ILF2
2151	MRPL45		MRPL45		MRPL45		MRPL45		MRPL45		MRPL45		MRPL45		MRPL45		MRPL45		MRPL45		MRPL45		MRPL45		MRPL45		MRPL45		MRPL45		MRPL45		MRPL45		MRPL45		MRPL45		MRPL45		MRPL45		MRPL45		MRPL45		MRPL45		MRPL45
2583	VPS45		VPS45		VPS45		VPS45		VPS45		VPS45		VPS45		VPS45		VPS45		VPS45		VPS45		VPS45		VPS45		VPS45		VPS45		VPS45		VPS45		VPS45		VPS45		VPS45		VPS45		VPS45		VPS45		VPS45		VPS45
2587	PRPF18		PRPF18		PRPF18		PRPF18		PRPF18		PRPF18		PRPF18		PRPF18		PRPF18		PRPF18		PRPF18		PRPF18		PRPF18		PRPF18		PRPF18		PRPF18		PRPF18		PRPF18		PRPF18		PRPF18		PRPF18		PRPF18		PRPF18		PRPF18		PRPF18
396	BTF3		BTF3		BTF3		BTF3		BTF3		BTF3		BTF3		BTF3		BTF3		BTF3		BTF3		BTF3		BTF3		BTF3		BTF3		BTF3		BTF3		BTF3		BTF3		BTF3		BTF3		BTF3		BTF3		BTF3		BTF3
2180	CRYBG1		CRYBG1		CRYBG1		CRYBG1		CRYBG1		CRYBG1		CRYBG1		CRYBG1		CRYBG1		CRYBG1		CRYBG1		CRYBG1		CRYBG1		CRYBG1		CRYBG1		CRYBG1		CRYBG1		CRYBG1		CRYBG1		CRYBG1		CRYBG1		CRYBG1		CRYBG1		CRYBG1		CRYBG1
2505	CDC23		CDC23		CDC23		CDC23		CDC23		CDC23		CDC23		CDC23		CDC23		CDC23		CDC23		CDC23		CDC23		CDC23		CDC23		CDC23		CDC23		CDC23		CDC23		CDC23		CDC23		CDC23		CDC23		CDC23		CDC23
2368	ARMC8		ARMC8		ARMC8		ARMC8		ARMC8		ARMC8		ARMC8		ARMC8		ARMC8		ARMC8		ARMC8		ARMC8		ARMC8		ARMC8		ARMC8		ARMC8		ARMC8		ARMC8		ARMC8		ARMC8		ARMC8		ARMC8		ARMC8		ARMC8		ARMC8
1954	BOP1		BOP1		BOP1		BOP1		BOP1		BOP1		BOP1		BOP1		BOP1		BOP1		BOP1		BOP1		BOP1		BOP1		BOP1		BOP1		BOP1		BOP1		BOP1		BOP1		BOP1		BOP1		BOP1		BOP1		BOP1
1746	NUP54		NUP54		NUP54		NUP54		NUP54		NUP54		NUP54		NUP54		NUP54		NUP54		NUP54		NUP54		NUP54		NUP54		NUP54		NUP54		NUP54		NUP54		NUP54		NUP54		NUP54		NUP54		NUP54		NUP54		NUP54
1480	CTNNBL1		CTNNBL1		CTNNBL1		CTNNBL1		CTNNBL1		CTNNBL1		CTNNBL1		CTNNBL1		CTNNBL1		CTNNBL1		CTNNBL1		CTNNBL1		CTNNBL1		CTNNBL1		CTNNBL1		CTNNBL1		CTNNBL1		CTNNBL1		CTNNBL1		CTNNBL1		CTNNBL1		CTNNBL1		CTNNBL1		CTNNBL1		CTNNBL1
743	ASPH		ASPH		ASPH		ASPH		ASPH		ASPH		ASPH		ASPH		ASPH		ASPH		ASPH		ASPH		ASPH		ASPH		ASPH		ASPH		ASPH		ASPH		ASPH		ASPH		ASPH		ASPH		ASPH		ASPH		ASPH
383	NAPA		NAPA		NAPA		NAPA		NAPA		NAPA		NAPA		NAPA		NAPA		NAPA		NAPA		NAPA		NAPA		NAPA		NAPA		NAPA		NAPA		NAPA		NAPA		NAPA		NAPA		NAPA		NAPA		NAPA		NAPA
1718	MAP2K4		MAP2K4		MAP2K4		MAP2K4		MAP2K4		MAP2K4		MAP2K4		MAP2K4		MAP2K4		MAP2K4		MAP2K4		MAP2K4		MAP2K4		MAP2K4		MAP2K4		MAP2K4		MAP2K4		MAP2K4		MAP2K4		MAP2K4		MAP2K4		MAP2K4		MAP2K4		MAP2K4		MAP2K4
1782	AP3M1		AP3M1		AP3M1		AP3M1		AP3M1		AP3M1		AP3M1		AP3M1		AP3M1		AP3M1		AP3M1		AP3M1		AP3M1		AP3M1		AP3M1		AP3M1		AP3M1		AP3M1		AP3M1		AP3M1		AP3M1		AP3M1		AP3M1		AP3M1		AP3M1
1944	SLC38A2		SLC38A2		SLC38A2		SLC38A2		SLC38A2		SLC38A2		SLC38A2		SLC38A2		SLC38A2		SLC38A2		SLC38A2		SLC38A2		SLC38A2		SLC38A2		SLC38A2		SLC38A2		SLC38A2		SLC38A2		SLC38A2		SLC38A2		SLC38A2		SLC38A2		SLC38A2		SLC38A2		SLC38A2
439	RAB1A		RAB1A		RAB1A		RAB1A		RAB1A		RAB1A		RAB1A		RAB1A		RAB1A		RAB1A		RAB1A		RAB1A		RAB1A		RAB1A		RAB1A		RAB1A		RAB1A		RAB1A		RAB1A		RAB1A		RAB1A		RAB1A		RAB1A		RAB1A		RAB1A
2572	CHURC1		CHURC1		CHURC1		CHURC1		CHURC1		CHURC1		CHURC1		CHURC1		CHURC1		CHURC1		CHURC1		CHURC1		CHURC1		CHURC1		CHURC1		CHURC1		CHURC1		CHURC1		CHURC1		CHURC1		CHURC1		CHURC1		CHURC1		CHURC1		CHURC1
810	USP9X		USP9X		USP9X		USP9X		USP9X		USP9X		USP9X		USP9X		USP9X		USP9X		USP9X		USP9X		USP9X		USP9X		USP9X		USP9X		USP9X		USP9X		USP9X		USP9X		USP9X		USP9X		USP9X		USP9X		USP9X
1337	NRBP1		NRBP1		NRBP1		NRBP1		NRBP1		NRBP1		NRBP1		NRBP1		NRBP1		NRBP1		NRBP1		NRBP1		NRBP1		NRBP1		NRBP1		NRBP1		NRBP1		NRBP1		NRBP1		NRBP1		NRBP1		NRBP1		NRBP1		NRBP1		NRBP1
918	SAE1		SAE1		SAE1		SAE1		SAE1		SAE1		SAE1		SAE1		SAE1		SAE1		SAE1		SAE1		SAE1		SAE1		SAE1		SAE1		SAE1		SAE1		SAE1		SAE1		SAE1		SAE1		SAE1		SAE1		SAE1
885	FAM114A1		FAM114A1		FAM114A1		FAM114A1		FAM114A1		FAM114A1		FAM114A1		FAM114A1		FAM114A1		FAM114A1		FAM114A1		FAM114A1		FAM114A1		FAM114A1		FAM114A1		FAM114A1		FAM114A1		FAM114A1		FAM114A1		FAM114A1		FAM114A1		FAM114A1		FAM114A1		FAM114A1		FAM114A1
[truncated: 23 more columns]
