# Supplementary material for: Microglia morphological response to mesenchymal stromal cell extracellular vesicles demonstrates EV therapeutic potential for modulating neuroinflammation
Source: J Biol Eng. 2024 Oct 17;18:58. doi: 10.1186/s13036-024-00449-w (PMC11488223; doi:10.1186/s13036-024-00449-w)
Supplement: Supplementary file 5 — Supplementary Material 5 [file 13036_2024_449_MOESM5_ESM.xlsx]

## Sheet: Sheet1
		Mean Enrichemnet Score			One way Anova		Tukey post hoc			FDR adjustment
GS #	GS	Ne [Mean]	Po [Mean]	U [Mean]	pvals Anova	pvalsadjust (FDR)	TukeyPoNe (PO-Ne)	TukeyUNe (U-Ne)	TukeyUPo (U-Po)	TukeyPoNe FDR (PO-Ne)	TukeyUNe FDR (U-Ne)	TukeyUPo FDR ( U-Po)
1	KEGG_GLYCOLYSIS_GLUCONEOGENESIS	-1.12279	0.827178	0.295607	0.0134651	0.0524389	0.0128577	0.0490177	0.5184	0.0907468	0.176837	0.890572
2	KEGG_CITRATE_CYCLE_TCA_CYCLE	1.30813	-0.569669	-0.738461	3.3091e-05	0.000484744	7.79563e-05	4.74066e-05	0.603942	0.00136076	0.000792135	0.944234
3	KEGG_PENTOSE_PHOSPHATE_PATHWAY	-0.0837459	-0.60932	0.693065	0.311688	0.423215	0.784792	0.603132	0.287798	0.975378	0.949266	0.666507
4	KEGG_PENTOSE_AND_GLUCURONATE_INTERCONVERSIONS	-1.3228	0.690139	0.632665	3.45195e-06	0.000124405	5.33573e-06	6.39278e-06	0.875896	0.000231808	0.000259008	0.999997
5	KEGG_FRUCTOSE_AND_MANNOSE_METABOLISM	-1.30563	0.621024	0.684601	6.58056e-05	0.000863422	0.000129635	0.00010772	0.940406	0.00201803	0.00158341	0.999997
6	KEGG_GALACTOSE_METABOLISM	-1.09332	0.851559	0.241759	0.0171527	0.0566445	0.015624	0.0708375	0.458243	0.0994949	0.232856	0.838825
7	KEGG_ASCORBATE_AND_ALDARATE_METABOLISM	-0.229187	0.45822	-0.229033	0.685883	0.761481	0.729987	1	0.730085	0.951205	1	0.999997
8	KEGG_FATTY_ACID_METABOLISM	0.865563	0.1531	-1.01866	0.033117	0.0846322	0.429301	0.0287814	0.150995	0.727283	0.128173	0.563277
9	KEGG_STEROID_BIOSYNTHESIS	0.241526	-0.299668	0.0581422	0.839046	0.873448	0.829849	0.978209	0.920352	1	1	0.999997
10	KEGG_PRIMARY_BILE_ACID_BIOSYNTHESIS	0.964586	-0.674334	-0.290252	0.0905038	0.184499	0.0905371	0.196307	0.821203	0.291598	0.465702	0.999997
11	KEGG_STEROID_HORMONE_BIOSYNTHESIS	-0.511065	-0.126654	0.637719	0.411054	0.529737	0.886271	0.392763	0.637158	1	0.720988	0.961145
12	KEGG_OXIDATIVE_PHOSPHORYLATION	0.975542	-0.150245	-0.825297	0.0545417	0.120688	0.208355	0.0479884	0.514849	0.477216	0.174672	0.888882
13	KEGG_PURINE_METABOLISM	0.369644	0.172901	-0.542545	0.565953	0.684254	0.971532	0.568072	0.697264	1	0.930104	0.984936
14	KEGG_PYRIMIDINE_METABOLISM	0.77026	0.376414	-1.14667	0.0123757	0.0499779	0.677839	0.0130369	0.0351231	0.931945	0.0757149	0.280268
15	KEGG_ALANINE_ASPARTATE_AND_GLUTAMATE_METABOLISM	0.61246	0.677293	-1.28975	0.000256221	0.0025427	0.960059	0.000496667	0.000412584	1	0.00554848	0.0130097
16	KEGG_GLYCINE_SERINE_AND_THREONINE_METABOLISM	1.01863	-0.106661	-0.911968	0.0256071	0.071415	0.149988	0.0216574	0.326132	0.405602	0.107158	0.704516
17	KEGG_CYSTEINE_AND_METHIONINE_METABOLISM	1.12552	-0.969603	-0.155918	0.00435365	0.030727	0.00365508	0.0349309	0.162445	0.0362725	0.143688	0.572724
18	KEGG_VALINE_LEUCINE_AND_ISOLEUCINE_DEGRADATION	0.553867	-0.394363	-0.159504	0.545539	0.66697	0.541503	0.695738	0.95928	0.838273	0.979948	0.999997
19	KEGG_VALINE_LEUCINE_AND_ISOLEUCINE_BIOSYNTHESIS	0.3258	-0.140497	-0.185303	0.830363	0.867616	0.869304	0.845797	0.998676	1	1	0.999997
20	KEGG_LYSINE_DEGRADATION	0.71575	-0.415528	-0.300221	0.356913	0.468613	0.38762	0.455365	0.988464	0.684878	0.799856	0.999997
21	KEGG_ARGININE_AND_PROLINE_METABOLISM	0.630309	-0.749574	0.119264	0.256029	0.367772	0.236754	0.783052	0.518121	0.508631	1	0.890572
22	KEGG_HISTIDINE_METABOLISM	0.531345	-0.286352	-0.244993	0.594547	0.707764	0.633996	0.661132	0.998739	0.900355	0.966351	0.999997
23	KEGG_TYROSINE_METABOLISM	0.82231	-1.06585	0.243537	0.0265101	0.0728417	0.0244165	0.535279	0.0965956	0.125287	0.897487	0.473094
24	KEGG_PHENYLALANINE_METABOLISM	1.01555	-0.169214	-0.84634	0.0372254	0.0910834	0.15459	0.0327472	0.473542	0.407664	0.138874	0.854036
25	KEGG_TRYPTOPHAN_METABOLISM	0.822657	-0.604773	-0.217884	0.206692	0.321754	0.200644	0.382951	0.858183	0.472162	0.714379	0.999997
26	KEGG_BETA_ALANINE_METABOLISM	0.380906	-0.418846	0.0379404	0.679765	0.757231	0.657349	0.921443	0.866243	0.916858	1	0.999997
27	KEGG_SELENOAMINO_ACID_METABOLISM	0.734692	-0.857332	0.12264	0.137638	0.254091	0.123606	0.658016	0.378065	0.360479	0.966351	0.754876
28	KEGG_GLUTATHIONE_METABOLISM	-0.0967422	-0.313352	0.410095	0.720776	0.785239	0.968237	0.84156	0.710849	1	1	0.99265
29	KEGG_STARCH_AND_SUCROSE_METABOLISM	-0.927246	0.76865	0.158596	0.0890688	0.183102	0.0800297	0.27221	0.621319	0.269291	0.57346	0.954567
30	KEGG_N_GLYCAN_BIOSYNTHESIS	-0.211881	1.08578	-0.873894	0.016521	0.0564337	0.0765095	0.402517	0.0146803	0.261497	0.736128	0.187711
31	KEGG_OTHER_GLYCAN_DEGRADATION	0.290444	0.235975	-0.526419	0.600284	0.71228	0.997822	0.635398	0.671101	1	0.966351	0.980677
32	KEGG_O_GLYCAN_BIOSYNTHESIS	-0.759611	0.661844	0.0977669	0.233486	0.346859	0.213029	0.516848	0.737802	0.478702	0.875597	0.999997
33	KEGG_AMINO_SUGAR_AND_NUCLEOTIDE_SUGAR_METABOLISM	-0.61085	0.844057	-0.233207	0.187657	0.305469	0.183563	0.860237	0.35129	0.450837	1	0.729832
34	KEGG_GLYCOSAMINOGLYCAN_DEGRADATION	0.954851	-0.541466	-0.413385	0.11343	0.221533	0.134974	0.173085	0.979274	0.382981	0.439198	0.999997
35	KEGG_GLYCOSAMINOGLYCAN_BIOSYNTHESIS_CHONDROITIN_SULFATE	0.895941	-0.336488	-0.559453	0.156725	0.273604	0.253874	0.169501	0.944938	0.53026	0.432604	0.999997
36	KEGG_GLYCOSAMINOGLYCAN_BIOSYNTHESIS_KERATAN_SULFATE	-1.15238	0.904478	0.247897	0.00510503	0.0330475	0.00458309	0.0270612	0.28757	0.0403601	0.122465	0.666507
37	KEGG_GLYCOSAMINOGLYCAN_BIOSYNTHESIS_HEPARAN_SULFATE	0.895941	-0.336488	-0.559453	0.156725	0.273604	0.253874	0.169501	0.944938	0.53026	0.432604	0.999997
38	KEGG_GLYCEROLIPID_METABOLISM	-1.3131	0.616709	0.69639	2.42148e-05	0.000381774	4.92897e-05	3.8941e-05	0.875437	0.000954073	0.000681068	0.999997
39	KEGG_INOSITOL_PHOSPHATE_METABOLISM	-0.38782	0.544099	-0.15628	0.558302	0.677809	0.554143	0.960689	0.706167	0.849448	1	0.990356
40	KEGG_GLYCOSYLPHOSPHATIDYLINOSITOL_GPI_ANCHOR_BIOSYNTHESIS	-0.351159	0.170432	0.180727	0.805959	0.848949	0.838697	0.833016	0.999929	1	1	0.999997
41	KEGG_GLYCEROPHOSPHOLIPID_METABOLISM	-1.02979	0.96321	0.0665846	0.0161451	0.0559377	0.0133626	0.129569	0.22108	0.0935498	0.363102	0.630965
42	KEGG_ETHER_LIPID_METABOLISM	-0.988204	0.145755	0.842449	0.0465329	0.107278	0.191628	0.0406554	0.478978	0.460237	0.158329	0.856513
43	KEGG_ARACHIDONIC_ACID_METABOLISM	-0.671948	-0.0454296	0.717377	0.25838	0.368628	0.698232	0.233902	0.595774	0.937273	0.525004	0.939527
44	KEGG_ALPHA_LINOLENIC_ACID_METABOLISM	0.351449	0.510044	-0.861493	0.192913	0.311691	0.973483	0.282661	0.215053	1	0.587875	0.625646
45	KEGG_SPHINGOLIPID_METABOLISM	-0.93678	1.0394	-0.102623	0.0179503	0.0576237	0.0150451	0.270334	0.120918	0.0970364	0.571074	0.507286
46	KEGG_GLYCOSPHINGOLIPID_BIOSYNTHESIS_LACTO_AND_NEOLACTO_SERIES	-1.15238	0.904478	0.247897	0.00510503	0.0330475	0.00458309	0.0270612	0.28757	0.0403601	0.122465	0.666507
47	KEGG_GLYCOSPHINGOLIPID_BIOSYNTHESIS_GLOBO_SERIES	0.327384	0.26438	-0.591765	0.516383	0.640158	0.996937	0.554611	0.595756	1	0.91809	0.939527
48	KEGG_GLYCOSPHINGOLIPID_BIOSYNTHESIS_GANGLIO_SERIES	0.357202	0.0594947	-0.416697	0.694827	0.767884	0.940434	0.675782	0.856742	1	0.974519	0.999997
49	KEGG_PYRUVATE_METABOLISM	0.0781347	0.0435264	-0.121661	0.974568	0.981058	0.999251	0.97544	0.983123	1	1	0.999997
50	KEGG_GLYOXYLATE_AND_DICARBOXYLATE_METABOLISM	0.149309	0.19585	-0.345159	0.811071	0.852955	0.998561	0.853647	0.82825	1	1	0.999997
51	KEGG_PROPANOATE_METABOLISM	0.349778	-0.579263	0.229485	0.528577	0.652379	0.550567	0.988982	0.629379	0.846193	1	0.954567
52	KEGG_BUTANOATE_METABOLISM	1.04606	-0.664902	-0.381163	0.0504021	0.113652	0.055356	0.10329	0.876218	0.210957	0.313072	0.999997
53	KEGG_ONE_CARBON_POOL_BY_FOLATE	0.59872	-0.336547	-0.262173	0.506883	0.631585	0.542412	0.590862	0.995709	0.838273	0.940458	0.999997
54	KEGG_RIBOFLAVIN_METABOLISM	0.12983	0.0283634	-0.158194	0.952743	0.965585	0.993539	0.949493	0.978381	1	1	0.999997
55	KEGG_NICOTINATE_AND_NICOTINAMIDE_METABOLISM	-1.12386	0.845314	0.278547	0.0120557	0.0498756	0.0112875	0.0477132	0.467285	0.0823395	0.174672	0.848228
56	KEGG_PANTOTHENATE_AND_COA_BIOSYNTHESIS	-0.89525	1.06136	-0.166109	0.0189637	0.0597111	0.0163917	0.356431	0.0993651	0.10016	0.679165	0.476627
57	KEGG_FOLATE_BIOSYNTHESIS	1.10734	-0.869036	-0.238299	0.0130898	0.0514902	0.0118264	0.0586034	0.408567	0.0853162	0.201353	0.783855
58	KEGG_RETINOL_METABOLISM	1.15798	-0.414017	-0.74396	0.0114401	0.0492696	0.0292649	0.0127272	0.751829	0.144113	0.0745837	0.999997
59	KEGG_PORPHYRIN_AND_CHLOROPHYLL_METABOLISM	-1.13846	0.486278	0.652186	0.0187751	0.0596875	0.0358151	0.0239561	0.938439	0.156992	0.113675	0.999997
60	KEGG_TERPENOID_BACKBONE_BIOSYNTHESIS	0.282445	-0.778466	0.496022	0.275344	0.384498	0.400816	0.957751	0.288376	0.697733	1	0.666507
61	KEGG_LIMONENE_AND_PINENE_DEGRADATION	0.549276	-0.359929	-0.189347	0.56118	0.679812	0.569162	0.681229	0.978437	0.861899	0.974718	0.999997
62	KEGG_NITROGEN_METABOLISM	0.235688	-0.147555	-0.0881325	0.907297	0.92916	0.911546	0.935739	0.997741	1	1	0.999997
63	KEGG_SULFUR_METABOLISM	0.296315	0.213538	-0.509853	0.619545	0.724842	0.995031	0.645165	0.699169	1	0.966351	0.984988
64	KEGG_AMINOACYL_TRNA_BIOSYNTHESIS	0.55076	-0.0786748	-0.472085	0.512679	0.636848	0.746826	0.488886	0.889106	0.96303	0.840608	0.999997
65	KEGG_METABOLISM_OF_XENOBIOTICS_BY_CYTOCHROME_P450	0.05755	0.205547	-0.263097	0.876349	0.902667	0.985938	0.936236	0.870244	1	1	0.999997
66	KEGG_DRUG_METABOLISM_CYTOCHROME_P450	-0.0338234	0.17592	-0.142097	0.942327	0.958506	0.97268	0.99262	0.938671	1	1	0.999997
67	KEGG_DRUG_METABOLISM_OTHER_ENZYMES	0.957003	0.154518	-1.11152	0.00625968	0.0369532	0.197213	0.00527599	0.0464649	0.467901	0.0442685	0.315413
68	KEGG_BIOSYNTHESIS_OF_UNSATURATED_FATTY_ACIDS	0.852665	-0.203051	-0.649614	0.169709	0.287506	0.353426	0.161276	0.806332	0.647122	0.416506	0.999997
69	KEGG_ABC_TRANSPORTERS	-0.615965	0.343635	0.27233	0.484897	0.608846	0.522437	0.568529	0.995997	0.822498	0.930104	0.999997
70	KEGG_RIBOSOME	0.0906126	-0.865022	0.77441	0.118683	0.229047	0.378348	0.584197	0.104647	0.676507	0.936898	0.486154
71	KEGG_RNA_DEGRADATION	0.724717	-0.0635082	-0.661209	0.259185	0.368639	0.577317	0.235498	0.720116	0.867529	0.525161	0.995234
72	KEGG_RNA_POLYMERASE	0.860007	0.0985621	-0.958569	0.0524952	0.117693	0.435793	0.0451056	0.238021	0.734389	0.169254	0.635009
73	KEGG_BASAL_TRANSCRIPTION_FACTORS	0.129197	0.535572	-0.66477	0.373959	0.486744	0.870393	0.607885	0.355465	1	0.949972	0.736347
74	KEGG_DNA_REPLICATION	1.12189	-0.134773	-0.987116	0.00378199	0.0279011	0.034381	0.00313641	0.133389	0.154295	0.0290601	0.532193
75	KEGG_SPLICEOSOME	0.487071	-0.370001	-0.117071	0.624058	0.728055	0.612804	0.776033	0.954979	0.889408	1	0.999997
76	KEGG_PROTEASOME	-0.581553	0.845477	-0.263925	0.194095	0.313083	0.195606	0.899317	0.336649	0.465784	1	0.709976
77	KEGG_PROTEIN_EXPORT	-0.111709	0.402697	-0.290988	0.735718	0.795096	0.838317	0.978241	0.731117	1	1	0.999997
78	KEGG_PPAR_SIGNALING_PATHWAY	-0.0292544	0.0438431	-0.0145887	0.996639	0.998682	0.99669	0.999866	0.997883	1	1	0.999997
79	KEGG_BASE_EXCISION_REPAIR	0.753915	-0.660357	-0.0935588	0.23838	0.350138	0.217424	0.52603	0.737224	0.483556	0.886973	0.999997
80	KEGG_NUCLEOTIDE_EXCISION_REPAIR	1.20588	-0.434853	-0.771024	0.00416217	0.0299828	0.0115642	0.00471331	0.666214	0.0837335	0.0409212	0.978549
81	KEGG_MISMATCH_REPAIR	1.07945	-0.233002	-0.846445	0.0205739	0.0615958	0.083372	0.0186729	0.473506	0.277198	0.0968105	0.854036
82	KEGG_HOMOLOGOUS_RECOMBINATION	0.415211	0.693537	-1.10875	0.0254072	0.0710603	0.852981	0.0556805	0.0288165	1	0.194038	0.248177
83	KEGG_NON_HOMOLOGOUS_END_JOINING	1.04617	-0.340931	-0.705239	0.0464519	0.107278	0.108261	0.048185	0.802158	0.32865	0.174771	0.999997
84	KEGG_MAPK_SIGNALING_PATHWAY	-0.223994	-0.855776	1.07977	0.0195388	0.0602741	0.449626	0.0828217	0.017585	0.751298	0.263708	0.197309
85	KEGG_ERBB_SIGNALING_PATHWAY	-0.187148	-0.674435	0.861583	0.155652	0.273604	0.769751	0.348619	0.145672	0.969727	0.667453	0.556228
86	KEGG_CALCIUM_SIGNALING_PATHWAY	0.0853576	0.643253	-0.72861	0.265879	0.376935	0.751447	0.561043	0.243339	0.963673	0.923265	0.63681
87	KEGG_CYTOKINE_CYTOKINE_RECEPTOR_INTERACTION	-0.802887	0.227907	0.57498	0.232393	0.345821	0.401152	0.228888	0.887756	0.697733	0.517913	0.999997
88	KEGG_CHEMOKINE_SIGNALING_PATHWAY	-1.10462	0.169377	0.935245	0.00844791	0.0434623	0.0547871	0.00721149	0.247764	0.209197	0.0550722	0.638181
89	KEGG_PHOSPHATIDYLINOSITOL_SIGNALING_SYSTEM	0.415637	0.403239	-0.818876	0.241551	0.352418	0.999847	0.294276	0.300244	1	0.604316	0.678587
90	KEGG_CELL_CYCLE	1.12589	-0.241191	-0.884703	0.00916998	0.0445494	0.0441712	0.00825472	0.358808	0.183343	0.0593308	0.736347
91	KEGG_OOCYTE_MEIOSIS	0.523434	0.0555993	-0.579033	0.457187	0.580013	0.842741	0.429889	0.735296	1	0.771747	0.999997
92	KEGG_P53_SIGNALING_PATHWAY	-0.47412	0.39483	0.0792898	0.624779	0.72835	0.605263	0.807234	0.93113	0.885696	1	0.999997
93	KEGG_UBIQUITIN_MEDIATED_PROTEOLYSIS	0.0153656	0.968254	-0.98362	0.0232778	0.0668253	0.221143	0.197147	0.0192705	0.487962	0.465702	0.204749
94	KEGG_SNARE_INTERACTIONS_IN_VESICULAR_TRANSPORT	-0.20143	-0.753126	0.954556	0.0797256	0.166521	0.664551	0.227443	0.073335	0.92259	0.517033	0.410802
95	KEGG_REGULATION_OF_AUTOPHAGY	0.196587	0.685427	-0.882014	0.138669	0.255752	0.760975	0.319668	0.129945	0.967727	0.633825	0.526644
96	KEGG_LYSOSOME	0.186849	-0.341492	0.154643	0.815326	0.856338	0.83554	0.999312	0.85299	1	1	0.999997
97	KEGG_ENDOCYTOSIS	-0.840639	0.434019	0.40662	0.218553	0.334007	0.266096	0.278545	0.999227	0.54218	0.58117	0.999997
98	KEGG_PEROXISOME	0.212758	-0.2207	0.0079427	0.897895	0.920495	0.888378	0.973512	0.967135	1	1	0.999997
99	KEGG_MTOR_SIGNALING_PATHWAY	-0.28066	0.777711	-0.497051	0.275896	0.384994	0.402536	0.956691	0.288446	0.698897	1	0.666507
100	KEGG_APOPTOSIS	-0.941596	0.680328	0.261268	0.102739	0.205473	0.100309	0.228778	0.799513	0.312766	0.517913	0.999997
101	KEGG_CARDIAC_MUSCLE_CONTRACTION	1.02507	-0.8973	-0.127773	0.0264389	0.0728001	0.0225708	0.142189	0.357348	0.117984	0.383553	0.736347
102	KEGG_VASCULAR_SMOOTH_MUSCLE_CONTRACTION	-0.610879	-0.717393	1.32827	1.61914e-07	4.52202e-05	0.343103	5.37588e-07	4.16437e-07	0.634954	0.000140917	0.000271378
103	KEGG_WNT_SIGNALING_PATHWAY	0.889055	-0.3495	-0.539554	0.165123	0.282421	0.255961	0.182108	0.960259	0.53348	0.450659	0.999997
104	KEGG_DORSO_VENTRAL_AXIS_FORMATION	-0.851234	0.952792	-0.101558	0.0566134	0.124335	0.0488062	0.453533	0.246324	0.196711	0.797354	0.637514
105	KEGG_NOTCH_SIGNALING_PATHWAY	0.990814	-1.10436	0.113544	0.00488451	0.0328152	0.00402642	0.138846	0.0460076	0.0383983	0.378085	0.314493
106	KEGG_HEDGEHOG_SIGNALING_PATHWAY	0.809571	0.176146	-0.985717	0.0541061	0.120338	0.55243	0.0483092	0.192027	0.848014	0.174897	0.605544
107	KEGG_TGF_BETA_SIGNALING_PATHWAY	-0.436167	0.766744	-0.330577	0.297032	0.407794	0.330529	0.989707	0.387537	0.617767	1	0.762208
108	KEGG_AXON_GUIDANCE	0.795293	-1.0232	0.227906	0.0431467	0.101384	0.0397186	0.59445	0.142122	0.169541	0.941137	0.546945
109	KEGG_VEGF_SIGNALING_PATHWAY	-0.244517	-0.0971741	0.341691	0.805022	0.848949	0.985665	0.802068	0.881908	1	1	0.999997
110	KEGG_FOCAL_ADHESION	-0.0472969	-1.01024	1.05753	0.00765172	0.041267	0.13162	0.0854557	0.00623079	0.376194	0.270771	0.145014
111	KEGG_ECM_RECEPTOR_INTERACTION	-0.403794	-0.532539	0.936334	0.127824	0.241445	0.979868	0.192291	0.150622	1	0.461829	0.563277
112	KEGG_CELL_ADHESION_MOLECULES_CAMS	-1.0837	0.179683	0.904013	0.0140027	0.0532123	0.0763007	0.0121314	0.329403	0.26124	0.0743391	0.707234
113	KEGG_ADHERENS_JUNCTION	-0.966504	-0.0628613	1.02936	0.0157892	0.05592	0.215105	0.0130516	0.1296	0.480057	0.0757149	0.526644
114	KEGG_TIGHT_JUNCTION	-0.387873	-0.211984	0.599858	0.496408	0.621703	0.976155	0.507152	0.621632	1	0.866302	0.954567
115	KEGG_GAP_JUNCTION	0.064515	-0.338683	0.274168	0.797207	0.843672	0.898737	0.971169	0.785844	1	1	0.999997
116	KEGG_COMPLEMENT_AND_COAGULATION_CASCADES	-1.03316	0.988693	0.0444676	0.0125532	0.0502901	0.0102985	0.120348	0.174944	0.0770592	0.347533	0.589297
117	KEGG_ANTIGEN_PROCESSING_AND_PRESENTATION	-0.968111	-0.122632	1.09074	0.00761642	0.041267	0.187732	0.00633974	0.0614882	0.456727	0.0512157	0.372165
118	KEGG_RENIN_ANGIOTENSIN_SYSTEM	-0.617975	0.708661	-0.0906852	0.294585	0.405642	0.271677	0.780129	0.581546	0.548486	1	0.931412
119	KEGG_TOLL_LIKE_RECEPTOR_SIGNALING_PATHWAY	-0.960579	1.01034	-0.0497624	0.0197394	0.0602741	0.0163474	0.230476	0.156935	0.10016	0.520058	0.568927
120	KEGG_NOD_LIKE_RECEPTOR_SIGNALING_PATHWAY	-0.98853	0.0121	0.97643	0.0210173	0.0622558	0.188064	0.0173585	0.206264	0.456727	0.0924681	0.625646
121	KEGG_RIG_I_LIKE_RECEPTOR_SIGNALING_PATHWAY	-1.13127	0.812372	0.318898	0.0128901	0.0511161	0.0126224	0.0437892	0.558698	0.0897337	0.166768	0.914901
122	KEGG_CYTOSOLIC_DNA_SENSING_PATHWAY	-1.04039	1.03228	0.00810807	0.00735513	0.0408909	0.00596364	0.0992831	0.106967	0.0504715	0.303753	0.48746
123	KEGG_JAK_STAT_SIGNALING_PATHWAY	-1.12028	0.256393	0.863883	0.0113689	0.0492696	0.0493259	0.0104102	0.417438	0.197607	0.0666575	0.796186
124	KEGG_HEMATOPOIETIC_CELL_LINEAGE	-0.818607	-0.136253	0.95486	0.0639209	0.137627	0.524415	0.0561233	0.238661	0.822819	0.195233	0.635009
125	KEGG_NATURAL_KILLER_CELL_MEDIATED_CYTOTOXICITY	-0.572446	-0.355553	0.928	0.130142	0.243975	0.94458	0.143045	0.215412	1	0.384667	0.625646
126	KEGG_T_CELL_RECEPTOR_SIGNALING_PATHWAY	0.0624914	0.242383	-0.304874	0.834963	0.870588	0.978986	0.91616	0.826232	1	1	0.999997
127	KEGG_B_CELL_RECEPTOR_SIGNALING_PATHWAY	-0.969759	-0.0549058	1.02466	0.0160947	0.0559377	0.210421	0.0132876	0.135365	0.478288	0.0764036	0.535758
128	KEGG_FC_EPSILON_RI_SIGNALING_PATHWAY	-0.122996	-0.401793	0.524789	0.572845	0.690835	0.944143	0.742548	0.56007	1	1	0.914901
129	KEGG_FC_GAMMA_R_MEDIATED_PHAGOCYTOSIS	-0.651107	-0.654645	1.30575	6.86274e-05	0.000868156	0.99981	0.000123465	0.0001222	1	0.00176186	0.00555585
130	KEGG_LEUKOCYTE_TRANSENDOTHELIAL_MIGRATION	-0.793093	-0.348658	1.14175	0.0121181	0.0498756	0.61269	0.0122926	0.0377723	0.889408	0.0743391	0.284019
131	KEGG_CIRCADIAN_RHYTHM_MAMMAL	0.0106995	0.00521114	-0.0159106	0.999556	0.999865	0.999981	0.999561	0.999723	1	1	0.999997
132	KEGG_LONG_TERM_POTENTIATION	-0.310056	0.126674	0.183383	0.844769	0.876605	0.884679	0.855963	0.997893	1	1	0.999997
133	KEGG_NEUROTROPHIN_SIGNALING_PATHWAY	-0.395029	-0.563063	0.958093	0.109465	0.21573	0.964272	0.175467	0.126358	1	0.443774	0.521162
134	KEGG_LONG_TERM_DEPRESSION	-0.228175	0.617265	-0.38909	0.476057	0.599484	0.595208	0.979713	0.491307	0.87869	1	0.868449
135	KEGG_OLFACTORY_TRANSDUCTION	0.668619	-0.748864	0.0802444	0.237915	0.349981	0.216082	0.720766	0.539064	0.481688	0.995062	0.897573
136	KEGG_TASTE_TRANSDUCTION	-0.438075	0.811746	-0.373672	0.248352	0.360184	0.289752	0.995918	0.3213	0.569312	1	0.700268
137	KEGG_REGULATION_OF_ACTIN_CYTOSKELETON	0.0922074	-1.04658	0.954369	0.0146178	0.0542273	0.109814	0.233061	0.012161	0.330546	0.52432	0.183313
138	KEGG_INSULIN_SIGNALING_PATHWAY	-0.338303	0.208166	0.130137	0.81604	0.856338	0.825504	0.867514	0.99597	1	1	0.999997
139	KEGG_GNRH_SIGNALING_PATHWAY	-0.14809	-0.240476	0.388566	0.762228	0.815297	0.994227	0.827563	0.773361	1	1	0.999997
140	KEGG_PROGESTERONE_MEDIATED_OOCYTE_MATURATION	0.629611	0.202643	-0.832254	0.191307	0.31012	0.827032	0.182825	0.37828	1	0.451292	0.754876
141	KEGG_MELANOGENESIS	-0.0872544	0.170212	-0.0829576	0.951892	0.965222	0.95935	0.999988	0.960659	1	1	0.999997
142	KEGG_ADIPOCYTOKINE_SIGNALING_PATHWAY	-0.945568	1.00712	-0.0615544	0.0226486	0.0655353	0.0188537	0.259396	0.163437	0.106529	0.559579	0.573074
143	KEGG_TYPE_II_DIABETES_MELLITUS	-0.979284	1.06231	-0.0830269	0.00988334	0.0467844	0.00814444	0.180659	0.0873713	0.0638694	0.44935	0.447149
144	KEGG_TYPE_I_DIABETES_MELLITUS	-0.855751	0.0813637	0.774387	0.123523	0.234911	0.394821	0.108789	0.580321	0.693432	0.326199	0.931412
145	KEGG_ALDOSTERONE_REGULATED_SODIUM_REABSORPTION	1.28	-0.904326	-0.375669	1.75856e-05	0.000305129	1.7286e-05	8.77124e-05	0.0305137	0.000540098	0.001322	0.260499
146	KEGG_VASOPRESSIN_REGULATED_WATER_REABSORPTION	0.568695	-0.908167	0.339472	0.145711	0.264009	0.157634	0.940557	0.240439	0.413102	1	0.635009
147	KEGG_PROXIMAL_TUBULE_BICARBONATE_RECLAMATION	0.769994	-1.11987	0.349877	0.0178757	0.057546	0.0183029	0.676213	0.0512235	0.104646	0.974519	0.33254
148	KEGG_ALZHEIMERS_DISEASE	0.747311	-0.0529194	-0.694391	0.225539	0.339698	0.554901	0.202937	0.675855	0.849448	0.473439	0.980677
149	KEGG_PARKINSONS_DISEASE	0.556714	0.299757	-0.856471	0.190112	0.308695	0.932054	0.198707	0.30949	1	0.468038	0.684449
150	KEGG_AMYOTROPHIC_LATERAL_SCLEROSIS_ALS	0.215414	-0.441092	0.225678	0.70625	0.775685	0.751472	0.999927	0.745063	0.963673	1	0.999997
151	KEGG_HUNTINGTONS_DISEASE	0.9178	-0.0160212	-0.901779	0.0544692	0.120688	0.312672	0.0460875	0.344852	0.600465	0.17097	0.723375
152	KEGG_PRION_DISEASES	0.190676	-0.534794	0.344118	0.581572	0.698614	0.692805	0.982708	0.59211	0.935383	1	0.939527
153	KEGG_VIBRIO_CHOLERAE_INFECTION	0.0293413	-0.212409	0.183068	0.91321	0.933748	0.963555	0.985044	0.906367	1	1	0.999997
154	KEGG_EPITHELIAL_CELL_SIGNALING_IN_HELICOBACTER_PYLORI_INFECTION	-0.288667	0.473714	-0.185047	0.662506	0.748267	0.679267	0.9924	0.745658	0.931945	1	0.999997
155	KEGG_PATHOGENIC_ESCHERICHIA_COLI_INFECTION	0.237189	-0.492889	0.2557	0.643366	0.739002	0.697794	0.999754	0.685802	0.937273	1	0.980677
156	KEGG_LEISHMANIA_INFECTION	-0.984204	-0.0824861	1.06669	0.00893634	0.0445494	0.170107	0.00735125	0.081663	0.433987	0.0557043	0.435539
157	KEGG_PATHWAYS_IN_CANCER	-1.07563	0.11033	0.965302	0.00954681	0.0457451	0.0761421	0.00793464	0.200673	0.261154	0.0575001	0.619291
158	KEGG_COLORECTAL_CANCER	0.204733	-0.516657	0.311924	0.609142	0.717826	0.699144	0.99164	0.629064	0.937273	1	0.954567
159	KEGG_RENAL_CELL_CARCINOMA	0.219521	-0.561633	0.342112	0.550867	0.669742	0.6514	0.988715	0.570871	0.912894	1	0.924809
160	KEGG_PANCREATIC_CANCER	-1.31326	0.54881	0.764447	9.48732e-06	0.000228984	2.43035e-05	1.25201e-05	0.326648	0.000558981	0.000358762	0.704853
161	KEGG_ENDOMETRIAL_CANCER	-1.17076	0.385269	0.785488	0.00787633	0.041957	0.0235173	0.00833628	0.630684	0.121631	0.0595837	0.955804
162	KEGG_GLIOMA	-0.69077	-0.0546036	0.745374	0.228774	0.342723	0.681119	0.20607	0.556493	0.932475	0.478464	0.914722
163	KEGG_PROSTATE_CANCER	-1.08262	0.292767	0.789849	0.0255131	0.0712543	0.0803324	0.0246202	0.619364	0.269435	0.115558	0.954567
164	KEGG_THYROID_CANCER	-0.717296	-0.587754	1.30505	5.8542e-05	0.000789307	0.773797	8.79079e-05	0.000128335	0.969727	0.001322	0.00559803
165	KEGG_BASAL_CELL_CARCINOMA	-0.312025	-0.837302	1.14933	0.00864414	0.0438762	0.480147	0.0325983	0.00833989	0.782892	0.138543	0.164453
166	KEGG_MELANOMA	-1.16904	0.860395	0.308649	0.0052836	0.0338582	0.00504146	0.0220629	0.397599	0.0438047	0.10814	0.771138
167	KEGG_BLADDER_CANCER	-0.483351	0.167207	0.316143	0.645925	0.739798	0.749099	0.653125	0.984253	0.963479	0.966351	0.999997
168	KEGG_CHRONIC_MYELOID_LEUKEMIA	-0.820822	-0.25024	1.07106	0.0253272	0.070938	0.539278	0.0234404	0.0914858	0.836737	0.112318	0.455101
169	KEGG_ACUTE_MYELOID_LEUKEMIA	-1.29917	0.58081	0.718364	0.000104063	0.0012254	0.000229536	0.000153993	0.787099	0.0032053	0.00212012	0.999997
170	KEGG_SMALL_CELL_LUNG_CANCER	-0.794757	0.727345	0.0674124	0.178496	0.296652	0.159221	0.485805	0.641345	0.41559	0.836645	0.964278
171	KEGG_NON_SMALL_CELL_LUNG_CANCER	-0.900238	-0.0204507	0.920689	0.0540345	0.120338	0.3482	0.0457215	0.307194	0.642199	0.170233	0.683128
172	KEGG_AUTOIMMUNE_THYROID_DISEASE	-1.31072	0.533081	0.777642	1.1259e-05	0.000243824	3.05084e-05	1.4455e-05	0.269149	0.000670157	0.000362301	0.65398
173	KEGG_SYSTEMIC_LUPUS_ERYTHEMATOSUS	0.442907	-0.411972	-0.030935	0.64147	0.738427	0.616744	0.854567	0.902497	0.892169	1	0.999997
174	KEGG_ALLOGRAFT_REJECTION	-1.31072	0.533081	0.777642	1.1259e-05	0.000243824	3.05084e-05	1.4455e-05	0.269149	0.000670157	0.000362301	0.65398
175	KEGG_GRAFT_VERSUS_HOST_DISEASE	-1.31072	0.533081	0.777642	1.1259e-05	0.000243824	3.05084e-05	1.4455e-05	0.269149	0.000670157	0.000362301	0.65398
176	KEGG_PRIMARY_IMMUNODEFICIENCY	-1.32579	0.712334	0.613456	8.44076e-07	7.85106e-05	1.3901e-06	1.74828e-06	0.559856	0.000143034	0.000158796	0.914901
177	KEGG_HYPERTROPHIC_CARDIOMYOPATHY_HCM	0.193686	-0.474074	0.280389	0.663444	0.748432	0.74006	0.994673	0.684493	0.957649	1	0.980677
178	KEGG_ARRHYTHMOGENIC_RIGHT_VENTRICULAR_CARDIOMYOPATHY_ARVC	-0.33457	-0.625974	0.960544	0.100603	0.202345	0.89485	0.189509	0.106398	1	0.459104	0.486154
179	KEGG_DILATED_CARDIOMYOPATHY	0.336509	-0.840793	0.504283	0.212854	0.327962	0.309951	0.971325	0.233936	0.598178	1	0.635009
180	KEGG_VIRAL_MYOCARDITIS	-0.600124	-0.058107	0.658231	0.344771	0.456349	0.779635	0.318253	0.655807	0.971138	0.631659	0.974634
181	BIOCARTA_RELA_PATHWAY	-1.16165	0.899154	0.262494	0.00448791	0.0313049	0.00407593	0.0230022	0.293047	0.0384949	0.11131	0.669454
182	BIOCARTA_NO1_PATHWAY	0.42673	-0.231964	-0.194766	0.722483	0.785239	0.75166	0.774555	0.999044	0.963673	1	0.999997
183	BIOCARTA_CSK_PATHWAY	-0.124853	0.698916	-0.574063	0.324799	0.434622	0.573553	0.838101	0.305347	0.863799	1	0.681538
184	BIOCARTA_SRCRPTP_PATHWAY	0.754794	-0.555723	-0.199071	0.281895	0.390577	0.274479	0.470264	0.888779	0.552064	0.818669	0.999997
185	BIOCARTA_GRANULOCYTES_PATHWAY	-0.97552	-0.166186	1.14171	0.002984	0.0238111	0.138234	0.00250883	0.0247441	0.387173	0.0238095	0.227112
186	BIOCARTA_LYM_PATHWAY	-0.828906	-0.144365	0.973271	0.0545719	0.120688	0.506342	0.0478696	0.212105	0.809402	0.174672	0.625646
187	BIOCARTA_ARAP_PATHWAY	0.369082	-0.620392	0.25131	0.476198	0.599484	0.5018	0.989064	0.577733	0.803456	1	0.930369
188	BIOCARTA_AGR_PATHWAY	0.259764	-1.08803	0.828265	0.0204608	0.061475	0.0759158	0.519965	0.0190103	0.261154	0.880114	0.204204
189	BIOCARTA_AKAP95_PATHWAY	0.692212	-0.144565	-0.547647	0.343015	0.45477	0.569727	0.326713	0.868908	0.862087	0.638724	0.999997
190	BIOCARTA_AKT_PATHWAY	-0.858741	-0.202148	1.06089	0.0234135	0.0669203	0.444356	0.0208096	0.101475	0.744401	0.104315	0.484413
191	BIOCARTA_ALK_PATHWAY	-0.412721	0.190612	0.222109	0.73876	0.797062	0.786919	0.76784	0.99932	0.975962	1	0.999997
192	BIOCARTA_AT1R_PATHWAY	0.347517	-0.73822	0.390703	0.332965	0.443726	0.406197	0.998333	0.381663	0.701463	1	0.754876
193	BIOCARTA_DNAFRAGMENT_PATHWAY	-0.179869	-0.579357	0.759227	0.269383	0.380175	0.861249	0.475289	0.258149	1	0.825214	0.652886
194	BIOCARTA_CHEMICAL_PATHWAY	-0.694572	-0.63649	1.33106	2.12606e-08	2.07822e-05	0.510761	4.21956e-08	5.51022e-08	0.814154	4.23226e-05	0.000107725
195	BIOCARTA_SPPA_PATHWAY	0.941118	-0.564045	-0.377073	0.121462	0.232574	0.13715	0.1962	0.957474	0.386174	0.465702	0.999997
196	BIOCARTA_ATM_PATHWAY	-1.2754	0.416406	0.858991	0.000112597	0.0012641	0.000445136	0.000120462	0.162348	0.00576318	0.00173165	0.572724
197	BIOCARTA_AGPCR_PATHWAY	-0.0862911	0.447298	-0.361007	0.666041	0.750372	0.822417	0.948273	0.650087	0.998649	1	0.972306
198	BIOCARTA_BCELLSURVIVAL_PATHWAY	-0.659544	0.317779	0.341765	0.430721	0.549289	0.499102	0.484067	0.999528	0.801104	0.834524	0.999997
199	BIOCARTA_BLYMPHOCYTE_PATHWAY	-0.97552	-0.166186	1.14171	0.002984	0.0238111	0.138234	0.00250883	0.0247441	0.387173	0.0238095	0.227112
200	BIOCARTA_BCR_PATHWAY	0.771386	-0.79755	0.0261642	0.155784	0.273604	0.137143	0.560539	0.500026	0.386174	0.923214	0.877513
201	BIOCARTA_BIOPEPTIDES_PATHWAY	-0.145435	-0.275938	0.421373	0.72157	0.785239	0.988315	0.807262	0.727428	1	1	0.999997
202	BIOCARTA_RANKL_PATHWAY	-1.32791	0.618299	0.709614	2.81069e-07	5.4949e-05	7.86516e-07	6.48721e-07	0.497104	0.000133743	0.000140917	0.875522
203	BIOCARTA_CACAM_PATHWAY	0.655376	-0.583446	-0.0719303	0.356909	0.468613	0.331255	0.650927	0.802316	0.617942	0.966351	0.999997
204	BIOCARTA_CDMAC_PATHWAY	-0.751094	0.805341	-0.0542472	0.161103	0.277739	0.142611	0.602369	0.477027	0.39379	0.949266	0.855585
205	BIOCARTA_CARM_ER_PATHWAY	0.436589	0.731283	-1.16787	0.0101491	0.04699	0.787618	0.0247075	0.0116876	0.975962	0.115558	0.183015
206	BIOCARTA_CASPASE_PATHWAY	0.27214	-1.1437	0.871563	0.00762768	0.041267	0.0340568	0.383968	0.00704299	0.153767	0.714398	0.151308
207	BIOCARTA_CBL_PATHWAY	-0.78172	0.638562	0.143157	0.227257	0.341234	0.211144	0.467103	0.78714	0.478316	0.816074	0.999997
208	BIOCARTA_CCR3_PATHWAY	-0.0308819	-0.684388	0.71527	0.252608	0.364464	0.676006	0.606062	0.227938	0.931945	0.949266	0.63398
209	BIOCARTA_CD40_PATHWAY	-1.14842	0.773666	0.37475	0.0118997	0.0494978	0.0124971	0.0342024	0.668205	0.0891675	0.142219	0.978657
210	BIOCARTA_MCM_PATHWAY	1.15786	-0.212043	-0.94582	0.00304425	0.0241931	0.0205742	0.00263852	0.182428	0.112668	0.0249194	0.600414
211	BIOCARTA_G1_PATHWAY	0.32887	-0.146271	-0.182599	0.827711	0.865798	0.864638	0.845452	0.999129	1	1	0.999997
212	BIOCARTA_G2_PATHWAY	0.794268	-1.31511	0.520839	2.26611e-06	0.000108326	2.6579e-06	0.0981883	6.11608e-06	0.000216508	0.301595	0.000919764
213	BIOCARTA_CELL2CELL_PATHWAY	-0.797828	-0.371952	1.16978	0.00756141	0.041267	0.592539	0.00784874	0.0237622	0.877603	0.0574693	0.226261
214	BIOCARTA_LAIR_PATHWAY	-0.828906	-0.144365	0.973271	0.0545719	0.120688	0.506342	0.0478696	0.212105	0.809402	0.174672	0.625646
215	BIOCARTA_CERAMIDE_PATHWAY	-0.453195	0.841049	-0.387853	0.217415	0.333109	0.257008	0.995609	0.286655	0.533835	1	0.666507
216	BIOCARTA_TID_PATHWAY	-1.04239	0.0530463	0.989342	0.0113043	0.0492696	0.10844	0.00927068	0.170809	0.328682	0.0638175	0.584015
217	BIOCARTA_VDR_PATHWAY	0.776823	-0.869728	0.0929055	0.115365	0.224193	0.10168	0.58138	0.370828	0.315504	0.936898	0.747391
218	BIOCARTA_HDAC_PATHWAY	0.265297	-0.30262	0.0373236	0.827254	0.865782	0.8141	0.966438	0.9274	0.994837	1	0.999997
219	BIOCARTA_GCR_PATHWAY	-0.655931	-0.41406	1.06999	0.0410761	0.0973378	0.901847	0.0471239	0.0812451	1	0.173171	0.435539
220	BIOCARTA_CTCF_PATHWAY	-0.374408	-0.0535868	0.427995	0.676056	0.755251	0.930675	0.655175	0.852608	1	0.966351	0.999997
221	BIOCARTA_CTL_PATHWAY	-1.14688	0.150647	0.996236	0.00200295	0.0172501	0.0192295	0.00166317	0.0987362	0.107411	0.0166743	0.476627
222	BIOCARTA_CXCR4_PATHWAY	-0.0769867	0.034566	0.0424207	0.989997	0.993198	0.992296	0.991179	0.999962	1	1	0.999997
223	BIOCARTA_CELLCYCLE_PATHWAY	0.451197	-0.243568	-0.207629	0.69373	0.767105	0.726155	0.748798	0.999096	0.950949	1	0.999997
224	BIOCARTA_CFTR_PATHWAY	0.213429	-0.331719	0.11829	0.821095	0.860258	0.826558	0.994029	0.877096	1	1	0.999997
225	BIOCARTA_D4GDI_PATHWAY	0.916638	-0.557152	-0.359486	0.140646	0.257936	0.155986	0.225189	0.954821	0.410434	0.513106	0.999997
226	BIOCARTA_DC_PATHWAY	-1.31702	0.685217	0.631798	1.34685e-05	0.00025564	2.23331e-05	2.62343e-05	0.929177	0.000553801	0.000518062	0.999997
227	BIOCARTA_P35ALZHEIMERS_PATHWAY	0.462387	0.52897	-0.991357	0.0889257	0.183	0.993865	0.130426	0.11396	1	0.363102	0.495388
228	BIOCARTA_RNA_PATHWAY	-1.13665	0.818348	0.318304	0.0116015	0.0492696	0.0113307	0.0403679	0.54038	0.082348	0.157524	0.897573
229	BIOCARTA_MTA3_PATHWAY	0.1935	-0.564914	0.371414	0.540458	0.662967	0.664925	0.976282	0.54812	0.92259	1	0.906218
230	BIOCARTA_SKP2E2F_PATHWAY	-0.371548	1.00415	-0.632598	0.0741135	0.155965	0.140193	0.905808	0.0813633	0.389316	1	0.435539
231	BIOCARTA_CALCINEURIN_PATHWAY	0.969464	-0.662325	-0.30714	0.0897191	0.184094	0.0914079	0.187256	0.843878	0.293445	0.458555	0.999997
232	BIOCARTA_EGF_PATHWAY	-0.322609	-0.148947	0.471556	0.656835	0.74571	0.978788	0.658011	0.769092	1	0.966351	0.999997
233	BIOCARTA_ETC_PATHWAY	-0.441707	0.641138	-0.199431	0.43513	0.55455	0.436019	0.953465	0.589981	0.734389	1	0.938497
234	BIOCARTA_NDKDYNAMIN_PATHWAY	-0.0141075	1.05413	-1.04003	0.00560254	0.0349935	0.0803481	0.0919636	0.00452676	0.269435	0.288254	0.117998
235	BIOCARTA_EPHA4_PATHWAY	0.361068	-0.0327277	-0.328341	0.754271	0.808443	0.901411	0.735576	0.942761	1	1	0.999997
236	BIOCARTA_EPO_PATHWAY	0.782967	-0.260483	-0.522484	0.264975	0.375926	0.407243	0.270786	0.936557	0.701463	0.571074	0.999997
237	BIOCARTA_ECM_PATHWAY	0.387784	-0.96924	0.581455	0.100247	0.202043	0.167474	0.951558	0.114028	0.42855	1	0.495388
238	BIOCARTA_ERK_PATHWAY	-0.50044	-0.0442189	0.544658	0.500769	0.626361	0.853683	0.473031	0.771821	1	0.822755	0.999997
239	BIOCARTA_EPONFKB_PATHWAY	-1.32939	0.672248	0.65714	2.01888e-07	4.80489e-05	5.50107e-07	5.6921e-07	0.976252	0.000133743	0.000140917	0.999997
240	BIOCARTA_EIF_PATHWAY	0.610087	-0.299669	-0.310418	0.494186	0.620112	0.556357	0.549387	0.999909	0.849748	0.912726	0.999997
241	BIOCARTA_EXTRINSIC_PATHWAY	-1.01528	0.193288	0.821996	0.0414431	0.0979701	0.153732	0.0371314	0.530273	0.407664	0.148754	0.897573
242	BIOCARTA_FAS_PATHWAY	0.377141	-1.18564	0.8085	0.00530268	0.0338582	0.0173186	0.550696	0.00551495	0.101241	0.912726	0.134771
243	BIOCARTA_FCER1_PATHWAY	1.0392	-0.740094	-0.299102	0.045147	0.104825	0.0445363	0.119145	0.725796	0.184166	0.346105	0.998545
244	BIOCARTA_FIBRINOLYSIS_PATHWAY	-1.32647	0.715802	0.610666	5.51247e-07	5.9662e-05	1.02147e-06	1.27327e-06	0.479297	0.000133743	0.000144429	0.856513
245	BIOCARTA_FMLP_PATHWAY	-0.887694	1.00736	-0.11967	0.0323354	0.0828718	0.0276412	0.379501	0.166186	0.138462	0.708619	0.577075
246	BIOCARTA_FREE_PATHWAY	-0.502996	-0.640813	1.14381	0.0176818	0.0574304	0.95612	0.0325719	0.0232882	1	0.138543	0.226261
247	BIOCARTA_GABA_PATHWAY	0.768701	-1.30584	0.537142	2.90966e-05	0.000444405	3.86572e-05	0.398417	7.67442e-05	0.000755749	0.729312	0.004055
248	BIOCARTA_GATA3_PATHWAY	-0.281703	0.344492	-0.0627888	0.789555	0.839069	0.777293	0.968522	0.896514	0.970376	1	0.999997
249	BIOCARTA_SET_PATHWAY	0.29885	-1.14814	0.849288	0.00820459	0.0428876	0.0327551	0.445351	0.00779487	0.149618	0.787929	0.16124
250	BIOCARTA_GH_PATHWAY	0.787863	-0.418868	-0.368995	0.275099	0.384431	0.320832	0.346638	0.997632	0.60955	0.666349	0.999997
251	BIOCARTA_AHSP_PATHWAY	-0.222621	0.490493	-0.267872	0.645617	0.739798	0.709028	0.998532	0.679748	0.942318	1	0.980677
252	BIOCARTA_HIVNEF_PATHWAY	-0.560266	-0.74777	1.30804	2.97724e-05	0.000451202	0.532359	7.25297e-05	4.16816e-05	0.830091	0.00114351	0.00275719
253	BIOCARTA_SALMONELLA_PATHWAY	-0.0559964	-0.686976	0.742972	0.232433	0.345821	0.686399	0.558799	0.2096	0.933432	0.921124	0.625646
254	BIOCARTA_MPR_PATHWAY	0.38475	0.0381079	-0.422858	0.674272	0.75413	0.919637	0.651601	0.863682	1	0.966351	0.999997
255	BIOCARTA_HCMV_PATHWAY	-1.05536	0.905059	0.150301	0.0189671	0.0597111	0.0162521	0.10521	0.335161	0.10016	0.317906	0.709849
256	BIOCARTA_P53HYPOXIA_PATHWAY	0.535654	-1.11806	0.582402	0.0260495	0.0720657	0.0414528	0.995441	0.0371316	0.175792	1	0.281784
257	BIOCARTA_HIF_PATHWAY	-0.449933	0.90051	-0.450577	0.160863	0.277739	0.207501	1	0.207259	0.477216	1	0.625646
258	BIOCARTA_IGF1_PATHWAY	1.12805	-0.289265	-0.838789	0.0117893	0.0492696	0.045169	0.011155	0.484252	0.185516	0.0701225	0.861431
259	BIOCARTA_IL2_PATHWAY	0.866519	-0.47714	-0.389379	0.191302	0.31012	0.22503	0.261925	0.991755	0.4932	0.560858	0.999997
260	BIOCARTA_IL3_PATHWAY	0.825028	-0.598161	-0.226867	0.206712	0.321754	0.202136	0.376161	0.868368	0.473655	0.703055	0.999997
261	BIOCARTA_IL4_PATHWAY	-0.71491	-0.431175	1.14608	0.0148971	0.0546113	0.821863	0.0171287	0.0345556	0.998597	0.0914934	0.27687
262	BIOCARTA_IL6_PATHWAY	0.232484	-0.441153	0.208669	0.705973	0.775685	0.740734	0.999605	0.755605	0.957649	1	0.999997
263	BIOCARTA_IL10_PATHWAY	-1.31809	0.589358	0.728732	6.95948e-06	0.000194368	1.54058e-05	9.97728e-06	0.564753	0.000501974	0.000330559	0.919311
264	BIOCARTA_IL12_PATHWAY	1.10888	-0.809656	-0.299228	0.0174721	0.0571204	0.0168357	0.0591942	0.568626	0.100347	0.203026	0.923308
265	BIOCARTA_IL2RB_PATHWAY	-0.0949139	-1.00946	1.10437	0.00387986	0.0285155	0.109206	0.0420942	0.00316823	0.329961	0.162959	0.0860262
266	BIOCARTA_IL22BP_PATHWAY	-1.31689	0.533177	0.78371	2.07232e-06	0.000108326	5.31365e-06	2.50486e-06	0.123071	0.000231808	0.000158796	0.512322
267	BIOCARTA_IL7_PATHWAY	-1.32292	0.762972	0.559945	4.81043e-07	5.9662e-05	8.5453e-07	1.30495e-06	0.111214	0.000133743	0.000144429	0.488094
268	BIOCARTA_GSK3_PATHWAY	-1.01462	0.0407125	0.97391	0.0171026	0.0566445	0.148692	0.0141032	0.20549	0.404301	0.0785519	0.625646
269	BIOCARTA_DEATH_PATHWAY	-1.05049	0.483104	0.567381	0.053984	0.120338	0.0848018	0.0705818	0.988434	0.279784	0.232694	0.999997
270	BIOCARTA_RACCYCD_PATHWAY	-1.07176	0.161354	0.91041	0.0153761	0.0551563	0.0873171	0.0131997	0.318496	0.284983	0.0763208	0.698049
271	BIOCARTA_GLEEVEC_PATHWAY	0.0141928	-0.190519	0.176326	0.925872	0.944226	0.973802	0.983458	0.919058	1	1	0.999997
272	BIOCARTA_INSULIN_PATHWAY	1.12805	-0.289265	-0.838789	0.0117893	0.0492696	0.045169	0.011155	0.484252	0.185516	0.0701225	0.861431
273	BIOCARTA_INTEGRIN_PATHWAY	0.105828	-1.05875	0.952921	0.0129651	0.0512056	0.0959682	0.231796	0.010813	0.303589	0.522074	0.17942
274	BIOCARTA_KERATINOCYTE_PATHWAY	-0.867281	1.07336	-0.206076	0.0196771	0.0602741	0.0174722	0.421666	0.0885541	0.101387	0.761178	0.44867
275	BIOCARTA_PYK2_PATHWAY	0.691087	-1.29436	0.603271	0.00017714	0.00187194	0.000277951	0.919482	0.000357876	0.00382672	1	0.0116608
276	BIOCARTA_EGFR_SMRTE_PATHWAY	-0.841737	1.11974	-0.278004	0.013001	0.0512439	0.0121826	0.478505	0.0506791	0.0875628	0.829324	0.33254
277	BIOCARTA_MAPK_PATHWAY	-1.01885	0.11003	0.90882	0.0260548	0.0720657	0.149863	0.0220727	0.332846	0.405602	0.10814	0.70876
278	BIOCARTA_MCALPAIN_PATHWAY	-0.235484	-0.153782	0.389266	0.762334	0.815297	0.995482	0.775963	0.823945	1	1	0.999997
279	BIOCARTA_PPARA_PATHWAY	0.372223	0.0659505	-0.438174	0.668577	0.750757	0.936329	0.64907	0.839529	1	0.966351	0.999997
280	BIOCARTA_ETS_PATHWAY	1.31697	-0.590442	-0.726526	9.1612e-06	0.000226711	2.03269e-05	1.33775e-05	0.604696	0.000540098	0.000359017	0.944234
281	BIOCARTA_MONOCYTE_PATHWAY	-0.471092	-0.516229	0.987322	0.0919113	0.186979	0.997205	0.131311	0.119889	1	0.363102	0.50468
282	BIOCARTA_MTOR_PATHWAY	0.522338	0.489748	-1.01209	0.0760212	0.159261	0.998447	0.102009	0.109154	1	0.311119	0.488094
283	BIOCARTA_IGF1R_PATHWAY	0.147485	-0.458226	0.310742	0.674281	0.75413	0.779891	0.981384	0.67647	0.971138	1	0.980677
284	BIOCARTA_PITX2_PATHWAY	-0.280411	0.535108	-0.254697	0.590187	0.703975	0.634767	0.999511	0.651647	0.900355	1	0.972306
285	BIOCARTA_NGF_PATHWAY	0.782967	-0.260483	-0.522484	0.264975	0.375926	0.407243	0.270786	0.936557	0.701463	0.571074	0.999997
286	BIOCARTA_VIP_PATHWAY	0.097273	0.445965	-0.543238	0.533815	0.656358	0.912551	0.742351	0.513668	1	1	0.888882
287	BIOCARTA_NFAT_PATHWAY	-0.142575	0.582045	-0.43947	0.498509	0.623934	0.680936	0.934122	0.486791	0.932475	1	0.862953
288	BIOCARTA_NTHI_PATHWAY	-1.14828	0.906107	0.242178	0.00542037	0.0341833	0.00484595	0.0290494	0.286904	0.0422939	0.129072	0.666507
289	BIOCARTA_NFKB_PATHWAY	-1.30805	0.783576	0.524469	1.55963e-05	0.000282323	1.9902e-05	4.34737e-05	0.267178	0.000540098	0.000732681	0.65398
290	BIOCARTA_NOS1_PATHWAY	0.708334	-0.162628	-0.545706	0.328877	0.438877	0.541893	0.31558	0.879002	0.838273	0.628964	0.999997
291	BIOCARTA_NUCLEARRS_PATHWAY	0.179208	-0.049668	-0.12954	0.943323	0.95902	0.967595	0.942075	0.995976	1	1	0.999997
292	BIOCARTA_ARENRF2_PATHWAY	1.00509	-0.750203	-0.254883	0.0574059	0.125395	0.0545636	0.159193	0.690738	0.20916	0.414182	0.980677
293	BIOCARTA_P38MAPK_PATHWAY	0.195748	-0.958606	0.762858	0.0755807	0.158541	0.223494	0.645746	0.0691124	0.490933	0.966351	0.395072
294	BIOCARTA_P53_PATHWAY	1.29212	-0.819801	-0.472324	5.58245e-05	0.000757895	6.54594e-05	0.000182774	0.222866	0.00119601	0.00242334	0.63329
295	BIOCARTA_PDGF_PATHWAY	0.214323	-0.439021	0.224698	0.708692	0.777057	0.753675	0.999925	0.74721	0.963673	1	0.999997
296	BIOCARTA_CCR5_PATHWAY	1.17482	-0.815445	-0.359375	0.00629433	0.0369532	0.00640519	0.021282	0.534447	0.0532857	0.1056	0.897573
297	BIOCARTA_PTDINS_PATHWAY	-0.546252	0.791593	-0.245341	0.250701	0.362687	0.251774	0.916006	0.405374	0.528131	1	0.779412
298	BIOCARTA_PLCE_PATHWAY	-0.0371	0.182257	-0.145157	0.938675	0.955289	0.970133	0.99264	0.935075	1	1	0.999997
299	BIOCARTA_EDG1_PATHWAY	-0.567906	-0.733172	1.30108	7.77266e-05	0.000961744	0.689232	0.000180317	0.000111393	0.933432	0.00242334	0.00544435
300	BIOCARTA_CDK5_PATHWAY	-0.322118	0.259687	0.0624314	0.815669	0.856338	0.805359	0.907966	0.974612	0.990238	1	0.999997
301	BIOCARTA_MYOSIN_PATHWAY	-0.770659	0.134256	0.636403	0.236769	0.348819	0.484995	0.219493	0.784711	0.788823	0.501881	0.999997
302	BIOCARTA_PLATELETAPP_PATHWAY	-1.3266	0.764318	0.562281	1.42091e-08	2.07822e-05	1.50804e-08	4.32968e-08	0.011378	2.94821e-05	4.23226e-05	0.182876
303	BIOCARTA_PS1_PATHWAY	-0.709785	-0.0359926	0.745777	0.218192	0.334007	0.648012	0.195462	0.565398	0.910644	0.465702	0.919596
304	BIOCARTA_AKAPCENTROSOME_PATHWAY	-0.0630008	-0.0623203	0.125321	0.97373	0.981058	1	0.978134	0.978289	1	1	0.999997
305	BIOCARTA_PTEN_PATHWAY	-0.285428	-0.294859	0.580287	0.532566	0.655759	0.999932	0.59237	0.586191	1	0.94069	0.93475
306	BIOCARTA_RAB_PATHWAY	-0.857476	0.919467	-0.0619914	0.0668255	0.142469	0.0572609	0.433581	0.303294	0.215279	0.774818	0.680758
307	BIOCARTA_RAC1_PATHWAY	0.862686	-0.877026	0.0143402	0.0808442	0.168497	0.0692773	0.413013	0.381879	0.243592	0.750773	0.754876
308	BIOCARTA_RAS_PATHWAY	-1.01695	0.352868	0.664078	0.0640546	0.137763	0.132275	0.0681896	0.863815	0.377516	0.227493	0.999997
309	BIOCARTA_NKCELLS_PATHWAY	-0.767318	-0.0701363	0.837454	0.136087	0.252419	0.586159	0.119984	0.425185	0.872765	0.346994	0.806868
310	BIOCARTA_RB_PATHWAY	0.912044	-1.11244	0.200396	0.00912096	0.0445494	0.00795321	0.297088	0.0513694	0.0631249	0.60627	0.33254
311	BIOCARTA_BAD_PATHWAY	0.269891	-0.303215	0.0333241	0.824742	0.863616	0.810973	0.963888	0.928708	0.994438	1	0.999997
312	BIOCARTA_CK1_PATHWAY	0.460719	-0.0168491	-0.443869	0.606383	0.717602	0.850006	0.579609	0.877526	1	0.936474	0.999997
313	BIOCARTA_EIF2_PATHWAY	-0.285065	-0.267015	0.55208	0.568679	0.687125	0.999756	0.617233	0.629096	1	0.958451	0.954567
314	BIOCARTA_EIF4_PATHWAY	0.555414	0.227284	-0.782698	0.256308	0.367822	0.901875	0.253712	0.424315	1	0.549896	0.806156
315	BIOCARTA_P27_PATHWAY	0.0722466	0.583524	-0.655771	0.356539	0.468613	0.802416	0.650328	0.330916	0.987861	0.966351	0.707607
316	BIOCARTA_PGC1A_PATHWAY	0.344225	-0.430138	0.0859132	0.689439	0.764089	0.674841	0.954589	0.83425	0.931945	1	0.999997
317	BIOCARTA_PML_PATHWAY	-0.853372	-0.306655	1.16003	0.00654143	0.0376132	0.42582	0.00624654	0.0264982	0.724989	0.0507494	0.238728
318	BIOCARTA_DREAM_PATHWAY	0.209823	0.576611	-0.786434	0.246351	0.358079	0.877957	0.428781	0.239925	1	0.771174	0.635009
319	BIOCARTA_LEPTIN_PATHWAY	0.378924	0.528062	-0.906986	0.151508	0.269063	0.974565	0.227706	0.173345	1	0.517033	0.586857
320	BIOCARTA_RHO_PATHWAY	-0.108703	-0.634317	0.74302	0.259273	0.368639	0.773323	0.531482	0.238888	0.969727	0.893421	0.635009
321	BIOCARTA_AKAP13_PATHWAY	0.411822	-0.567862	0.15604	0.524279	0.647893	0.517744	0.951329	0.68552	0.820164	1	0.980677
322	BIOCARTA_ATRBRCA_PATHWAY	0.0457132	-0.805752	0.760039	0.156704	0.273604	0.480072	0.585711	0.138333	0.782892	0.936898	0.539802
323	BIOCARTA_CARDIACEGF_PATHWAY	-0.958949	0.43273	0.526219	0.111351	0.218566	0.164032	0.136709	0.988817	0.42276	0.373278	0.999997
324	BIOCARTA_HER2_PATHWAY	-0.897767	0.165608	0.732159	0.11511	0.224144	0.309547	0.104886	0.681814	0.597988	0.317418	0.980677
325	BIOCARTA_ERK5_PATHWAY	0.658836	-0.415552	-0.243284	0.422338	0.541068	0.437827	0.545804	0.975866	0.736619	0.909673	0.999997
326	BIOCARTA_MAL_PATHWAY	-0.551836	0.482012	0.069824	0.505975	0.630856	0.480864	0.751046	0.878683	0.783407	1	0.999997
327	BIOCARTA_MEF2D_PATHWAY	1.00765	-0.663411	-0.344241	0.0687994	0.14604	0.0726013	0.142238	0.860487	0.252554	0.383553	0.999997
328	BIOCARTA_MITOCHONDRIA_PATHWAY	-0.465549	0.0998555	0.365693	0.646846	0.739798	0.801956	0.632723	0.950995	0.987861	0.966351	0.999997
329	BIOCARTA_ACH_PATHWAY	0.00250211	-0.687612	0.68511	0.270435	0.380908	0.654166	0.65979	0.244546	0.915458	0.966351	0.63681
330	BIOCARTA_PARKIN_PATHWAY	-0.00808395	-0.497774	0.505858	0.533606	0.656358	0.837081	0.822593	0.504736	1	1	0.881035
331	BIOCARTA_CDC42RAC_PATHWAY	-0.18108	-0.839784	1.02086	0.0367361	0.0903384	0.489353	0.147582	0.032543	0.790511	0.392201	0.268446
332	BIOCARTA_RANMS_PATHWAY	0.295962	-0.860987	0.565025	0.184653	0.303735	0.306214	0.925146	0.191897	0.593288	1	0.605544
333	BIOCARTA_BARR_MAPK_PATHWAY	-0.359298	0.663952	-0.304655	0.424363	0.542597	0.468986	0.99754	0.5031	0.771561	1	0.880285
334	BIOCARTA_TOB1_PATHWAY	-1.12047	0.897939	0.222529	0.00903482	0.0445494	0.00800766	0.0468487	0.327515	0.0631249	0.172484	0.704991
335	BIOCARTA_BARRESTIN_SRC_PATHWAY	-0.359298	0.663952	-0.304655	0.424363	0.542597	0.468986	0.99754	0.5031	0.771561	1	0.880285
336	BIOCARTA_IL1R_PATHWAY	-1.01488	1.01554	-0.000661787	0.0116987	0.0492696	0.00955338	0.13905	0.138268	0.073215	0.378085	0.539802
337	BIOCARTA_MET_PATHWAY	0.124833	-0.109908	-0.0149256	0.968955	0.97796	0.966247	0.987857	0.994367	1	1	0.999997
338	BIOCARTA_GPCR_PATHWAY	0.366892	0.223008	-0.5899	0.512727	0.636848	0.984128	0.529861	0.623854	1	0.891854	0.954567
339	BIOCARTA_IGF1MTOR_PATHWAY	-0.108331	0.396622	-0.288291	0.742303	0.800002	0.843977	0.978142	0.737236	1	1	0.999997
340	BIOCARTA_SODD_PATHWAY	-0.332166	1.11986	-0.787689	0.0167136	0.0564337	0.051403	0.628505	0.0167125	0.199787	0.963707	0.194481
341	BIOCARTA_SHH_PATHWAY	0.139783	0.596966	-0.73675	0.281635	0.390494	0.825837	0.52243	0.26438	1	0.882758	0.65398
342	BIOCARTA_PTC1_PATHWAY	0.967728	0.109769	-1.0775	0.00911888	0.0445494	0.195177	0.00757189	0.0738746	0.465784	0.0559826	0.41131
343	BIOCARTA_SPRY_PATHWAY	0.632915	-0.49615	-0.136765	0.422645	0.541107	0.406587	0.635941	0.90047	0.701463	0.966351	0.999997
344	BIOCARTA_BARRESTIN_PATHWAY	-0.00641867	1.02775	-1.02133	0.00962471	0.0458934	0.119218	0.126154	0.00783519	0.350484	0.360677	0.16124
345	BIOCARTA_STATHMIN_PATHWAY	-0.121029	-0.383742	0.504771	0.600651	0.71228	0.950945	0.759912	0.588988	1	1	0.93768
346	BIOCARTA_HSP27_PATHWAY	0.32573	-0.51516	0.18943	0.608151	0.717602	0.620913	0.986523	0.709976	0.893345	1	0.992139
347	BIOCARTA_TCR_PATHWAY	0.445597	-0.241416	-0.204181	0.700349	0.77212	0.731747	0.755093	0.999032	0.951807	1	0.999997
348	BIOCARTA_TCYTOTOXIC_PATHWAY	-0.874724	-0.0828799	0.957604	0.0492768	0.111889	0.404443	0.0420524	0.240913	0.700695	0.162959	0.635009
349	BIOCARTA_THELPER_PATHWAY	-0.874724	-0.0828799	0.957604	0.0492768	0.111889	0.404443	0.0420524	0.240913	0.700695	0.162959	0.635009
350	BIOCARTA_TALL1_PATHWAY	-1.29036	0.792119	0.498246	0.000105303	0.0012254	0.000130062	0.000306936	0.383364	0.00201803	0.00357179	0.755688
351	BIOCARTA_TEL_PATHWAY	1.00757	-0.85803	-0.149536	0.0375407	0.0913973	0.0326699	0.165537	0.445999	0.149618	0.425822	0.82883
352	BIOCARTA_TGFB_PATHWAY	-0.784565	1.27607	-0.491505	0.000313692	0.00306634	0.000384373	0.49929	0.000892401	0.0051119	0.855488	0.0252847
353	BIOCARTA_41BB_PATHWAY	-1.29036	0.792119	0.498246	0.000105303	0.0012254	0.000130062	0.000306936	0.383364	0.00201803	0.00357179	0.755688
354	BIOCARTA_CTLA4_PATHWAY	0.759216	-0.773679	0.0144632	0.174959	0.294359	0.154725	0.572232	0.538731	0.407664	0.931485	0.897573
355	BIOCARTA_LONGEVITY_PATHWAY	-0.15001	-0.951428	1.10144	0.00766502	0.041267	0.214903	0.0551234	0.00646375	0.480057	0.193476	0.148666
356	BIOCARTA_SARS_PATHWAY	-0.144326	-0.875012	1.01934	0.0313832	0.0813715	0.407712	0.150141	0.0271139	0.701652	0.396658	0.240944
357	BIOCARTA_PAR1_PATHWAY	-0.323052	-0.447873	0.770925	0.291132	0.401667	0.985561	0.387353	0.320523	1	0.715762	0.699429
358	BIOCARTA_STRESS_PATHWAY	-0.858244	1.01749	-0.159243	0.0346592	0.0874777	0.0302584	0.446112	0.152416	0.146424	0.788561	0.563277
359	BIOCARTA_TNFR1_PATHWAY	0.814501	-1.29107	0.476566	6.88308e-05	0.000868156	8.1427e-05	0.256919	0.000220328	0.00140876	0.555003	0.00797669
360	BIOCARTA_TNFR2_PATHWAY	-1.17522	0.817815	0.357405	0.0061649	0.0369532	0.00625523	0.0210585	0.526622	0.0524849	0.104757	0.897573
361	BIOCARTA_TOLL_PATHWAY	-1.02034	0.950969	0.0693732	0.0193904	0.0602741	0.0161173	0.144083	0.246527	0.10016	0.385564	0.637514
362	BIOCARTA_TPO_PATHWAY	-0.0570152	-0.072669	0.129684	0.971752	0.979771	0.999847	0.978489	0.974795	1	1	0.999997
363	BIOCARTA_CREB_PATHWAY	0.39598	-0.808087	0.412107	0.253199	0.365047	0.313823	0.999745	0.305851	0.601494	1	0.6818
364	BIOCARTA_CARM1_PATHWAY	-0.472982	0.510918	-0.0379364	0.5467	0.667582	0.519382	0.869236	0.802525	0.820187	1	0.999997
365	BIOCARTA_TFF_PATHWAY	-0.308863	-0.817526	1.12639	0.0134496	0.0524389	0.544899	0.0468261	0.0130305	0.841452	0.172484	0.183313
366	BIOCARTA_TRKA_PATHWAY	0.267453	-0.625922	0.358469	0.47104	0.594502	0.562355	0.993426	0.503856	0.8549	1	0.880285
367	BIOCARTA_ARF_PATHWAY	-0.333092	-0.804468	1.13756	0.0122368	0.0498887	0.580366	0.0400761	0.0121753	0.870104	0.156698	0.183313
368	BIOCARTA_UCALPAIN_PATHWAY	-0.323727	-0.783685	1.10741	0.0197933	0.0602741	0.638413	0.0601876	0.0196628	0.903109	0.205352	0.205566
369	BIOCARTA_VEGF_PATHWAY	1.06467	-0.816259	-0.24841	0.0275258	0.0744473	0.0254839	0.0976776	0.55044	0.129742	0.300724	0.907895
370	BIOCARTA_VITCB_PATHWAY	-0.787479	-0.530777	1.31826	1.04026e-06	8.03774e-05	0.0787047	1.40366e-06	2.68717e-06	0.26655	0.000144429	0.000656677
371	BIOCARTA_WNT_PATHWAY	0.0944954	0.667119	-0.761615	0.229488	0.343528	0.730083	0.515993	0.208951	0.951205	0.875597	0.625646
372	BIOCARTA_ACTINY_PATHWAY	-1.29445	0.426927	0.867521	9.36538e-06	0.000228866	3.81372e-05	9.65674e-06	0.0415929	0.000755749	0.000325499	0.295688
373	SA_B_CELL_RECEPTOR_COMPLEXES	0.020016	-0.72211	0.702094	0.237703	0.349932	0.60342	0.649083	0.213568	0.885696	0.966351	0.625646
374	SIG_CD40PATHWAYMAP	-0.563454	1.0099	-0.446443	0.0760867	0.159261	0.0941406	0.980226	0.120039	0.300571	1	0.50468
375	SIG_PIP3_SIGNALING_IN_CARDIAC_MYOCTES	-0.247819	-0.685768	0.933587	0.106342	0.21094	0.785945	0.241557	0.102683	0.975569	0.531966	0.486154
376	SA_CASPASE_CASCADE	-0.180202	-0.688577	0.868779	0.146346	0.264669	0.748753	0.342138	0.135952	0.963479	0.660948	0.536941
377	SIG_CHEMOTAXIS	0.500255	-0.425853	-0.0744023	0.584428	0.700955	0.562334	0.790385	0.91373	0.8549	1	0.999997
378	SIG_IL4RECEPTOR_IN_B_LYPHOCYTES	-0.198993	-0.200932	0.399925	0.753653	0.808224	0.999997	0.790754	0.789598	1	1	0.999997
379	WNT_SIGNALING	0.000886863	0.131795	-0.132682	0.961167	0.971101	0.989307	0.988871	0.957306	1	1	0.999997
380	SIG_REGULATION_OF_THE_ACTIN_CYTOSKELETON_BY_RHO_GTPASES	0.231185	-1.09169	0.860508	0.0166514	0.0564337	0.0718955	0.435289	0.0150242	0.250545	0.775037	0.190729
381	SA_FAS_SIGNALING	0.496794	-0.296295	-0.200499	0.63484	0.735692	0.655789	0.717958	0.993407	0.9159	0.994352	0.999997
382	SA_G1_AND_S_PHASES	0.470234	-0.201768	-0.268466	0.66943	0.751149	0.738006	0.695367	0.996853	0.956765	0.979948	0.999997
383	SIG_INSULIN_RECEPTOR_PATHWAY_IN_CARDIAC_MYOCYTES	-0.6196	0.0871392	0.532461	0.416616	0.535493	0.678515	0.392381	0.85197	0.931945	0.720962	0.999997
384	SIG_PIP3_SIGNALING_IN_B_LYMPHOCYTES	-1.30758	0.67103	0.636552	5.50047e-05	0.000752901	9.38843e-05	0.000103821	0.980863	0.00155546	0.00153765	0.999997
385	SIG_BCR_SIGNALING_PATHWAY	0.177787	-0.235672	0.057885	0.901604	0.923813	0.897864	0.990827	0.946666	1	1	0.999997
386	SA_G2_AND_M_PHASES	1.31469	-0.782381	-0.532313	4.12568e-06	0.000130092	4.97671e-06	1.09905e-05	0.171224	0.000231808	0.000330559	0.584015
387	SA_MMP_CYTOKINE_CONNECTION	-0.165396	-0.871349	1.03674	0.0275322	0.0744473	0.415669	0.128373	0.0239844	0.711588	0.362673	0.226261
388	SA_PROGRAMMED_CELL_DEATH	-0.0718596	0.69753	-0.625671	0.299162	0.409854	0.604678	0.762307	0.274638	0.885696	1	0.654434
389	SA_PTEN_PATHWAY	-0.276766	-0.0471883	0.323954	0.807176	0.849774	0.965702	0.793744	0.913616	1	1	0.999997
390	SA_REG_CASCADE_OF_CYCLIN_EXPR	-0.126619	0.323497	-0.196878	0.831137	0.867616	0.877498	0.996751	0.840821	1	1	0.999997
391	SA_TRKA_RECEPTOR	-0.805875	-0.241281	1.04716	0.0338327	0.0861065	0.574029	0.031289	0.115523	0.863799	0.135033	0.496347
392	PID_FANCONI_PATHWAY	0.941817	-0.34442	-0.597397	0.116967	0.226407	0.205281	0.126075	0.923066	0.476066	0.360677	0.999997
393	PID_SMAD2_3NUCLEAR_PATHWAY	0.490189	-0.0550149	-0.435174	0.587938	0.702451	0.808832	0.563394	0.900251	0.992635	0.925576	0.999997
394	PID_FCER1_PATHWAY	-1.13268	0.396743	0.735933	0.0169283	0.0565606	0.0424844	0.0184839	0.766854	0.179121	0.0963628	0.999997
395	PID_ENDOTHELIN_PATHWAY	-0.400679	-0.893327	1.29401	2.00758e-06	0.000108326	0.00833119	8.89591e-06	1.9684e-06	0.0648904	0.000316209	0.000549747
396	PID_BCR_5PATHWAY	-0.569206	0.725173	-0.155967	0.303703	0.414912	0.288875	0.857734	0.526884	0.568159	1	0.897573
397	PID_PRL_SIGNALING_EVENTS_PATHWAY	-0.191654	-0.877762	1.06942	0.0193422	0.0602741	0.396551	0.0920053	0.016996	0.693432	0.288254	0.19555
398	PID_RHOA_PATHWAY	-0.0926194	-0.729207	0.821827	0.161082	0.277739	0.651255	0.438167	0.144022	0.912894	0.778742	0.551003
399	PID_ERBB4_PATHWAY	0.525857	-0.826205	0.300348	0.22309	0.337051	0.23536	0.949757	0.341476	0.507868	1	0.717062
400	PID_AURORA_B_PATHWAY	0.780309	-0.780691	0.000382094	0.160205	0.277169	0.141044	0.536202	0.535318	0.390569	0.898265	0.897573
401	PID_LYSOPHOSPHOLIPID_PATHWAY	-1.14303	0.225097	0.917931	0.00536702	0.0340035	0.0308459	0.00473054	0.261484	0.147442	0.0409212	0.65398
402	PID_INSULIN_PATHWAY	0.689485	-1.08852	0.399036	0.0320631	0.0826452	0.0356791	0.851959	0.069877	0.156748	1	0.398278
403	PID_NOTCH_PATHWAY	-0.0917007	0.950123	-0.858422	0.055738	0.122989	0.25149	0.437738	0.0478691	0.528102	0.778688	0.321595
404	PID_INTEGRIN1_PATHWAY	-0.425545	-0.505363	0.930908	0.133706	0.248712	0.992312	0.190058	0.163568	1	0.459855	0.573074
405	PID_P73PATHWAY	-0.715921	-0.0515408	0.767462	0.201154	0.31723	0.648282	0.179885	0.52959	0.910644	0.448625	0.897573
406	PID_P38_MKK3_6PATHWAY	-0.825331	-0.165166	0.990497	0.0491984	0.111889	0.517975	0.0435135	0.186965	0.820164	0.166768	0.605544
407	PID_GMCSF_PATHWAY	-0.222578	-0.139031	0.361609	0.791807	0.839926	0.995335	0.802304	0.849275	1	1	0.999997
408	PID_WNT_NONCANONICAL_PATHWAY	-0.137304	-0.523822	0.661126	0.382857	0.497995	0.882589	0.606946	0.365927	1	0.949266	0.740116
409	PID_NFKAPPAB_ATYPICAL_PATHWAY	-0.66807	0.753017	-0.0849465	0.235213	0.348069	0.213792	0.723906	0.531515	0.479867	0.996256	0.897573
410	PID_IL4_2PATHWAY	-0.280444	-0.837851	1.11829	0.0135307	0.052485	0.489672	0.0518243	0.0127195	0.790511	0.183666	0.183313
411	PID_HDAC_CLASSII_PATHWAY	-0.374074	-0.434957	0.809031	0.251396	0.363252	0.996366	0.323714	0.293694	1	0.635533	0.669978
412	PID_BETA_CATENIN_DEG_PATHWAY	-0.296851	0.593591	-0.29674	0.515469	0.63943	0.573059	1	0.573131	0.863799	1	0.926775
413	PID_HDAC_CLASSIII_PATHWAY	0.704272	-1.30793	0.603658	4.60529e-05	0.000643096	7.19069e-05	0.843575	9.65324e-05	0.00127536	1	0.004839
414	PID_GLYPICAN_1PATHWAY	-1.17754	0.888788	0.288748	0.00354893	0.0271071	0.00329808	0.0170749	0.304964	0.033408	0.0914561	0.681538
415	PID_TCR_PATHWAY	0.208273	-0.332881	0.124609	0.820964	0.860258	0.82878	0.995378	0.87333	1	1	0.999997
416	PID_IL27_PATHWAY	-1.31859	0.550601	0.767991	2.26338e-06	0.000108326	5.46145e-06	2.82203e-06	0.189984	0.000232112	0.000167247	0.605544
417	PID_NFKAPPAB_CANONICAL_PATHWAY	-1.21556	0.865276	0.350281	0.00169086	0.0147573	0.0016743	0.00708536	0.322567	0.0185251	0.0543211	0.700686
418	PID_E2F_PATHWAY	0.851479	0.207437	-1.05892	0.0247678	0.0698716	0.462385	0.0221258	0.103676	0.765652	0.10814	0.486154
419	PID_ER_NONGENOMIC_PATHWAY	-0.687773	0.0744714	0.613302	0.313713	0.42438	0.614255	0.289018	0.77595	0.889532	0.595396	0.999997
420	PID_DNA_PK_PATHWAY	1.02712	-0.308221	-0.718894	0.0527173	0.118055	0.129589	0.0527845	0.76611	0.37202	0.1856	0.999997
421	PID_HIF2PATHWAY	-0.717487	-0.0518614	0.769348	0.199161	0.316521	0.646434	0.178025	0.526954	0.910644	0.445632	0.897573
422	PID_CD40_PATHWAY	-1.14813	0.387234	0.7609	0.0125398	0.0502901	0.0343068	0.0134193	0.70412	0.154295	0.0765772	0.989616
423	PID_ATR_PATHWAY	1.28346	-0.46129	-0.822166	0.000117633	0.00129928	0.000390687	0.000135661	0.270289	0.00516077	0.00190804	0.65398
424	PID_INTEGRIN_CS_PATHWAY	-0.218082	-0.218976	0.437058	0.711048	0.777896	0.999999	0.752783	0.752227	1	1	0.999997
425	PID_MET_PATHWAY	-1.06513	0.257213	0.807915	0.0283675	0.0760655	0.0970462	0.026493	0.571442	0.304883	0.122193	0.924809
426	PID_PTP1B_PATHWAY	-0.900971	-0.231344	1.13231	0.00738336	0.0408909	0.312369	0.00656988	0.0387283	0.600465	0.0517908	0.287529
427	PID_INTEGRIN3_PATHWAY	-0.652523	-0.0362394	0.688763	0.290038	0.400724	0.714769	0.263949	0.634364	0.944592	0.563815	0.958409
428	PID_IL12_2PATHWAY	-1.31326	0.788252	0.525013	4.8126e-06	0.00014701	5.76125e-06	1.32582e-05	0.159777	0.000234851	0.000359017	0.570007
429	PID_S1P_S1P3_PATHWAY	-0.630231	0.490463	0.139768	0.427843	0.546689	0.412565	0.636807	0.905276	0.708757	0.966351	0.999997
430	PID_LPA4_PATHWAY	0.317296	-0.398587	0.0812907	0.729465	0.790962	0.716537	0.962591	0.856845	0.944592	1	0.999997
431	PID_AR_PATHWAY	0.627705	-0.751127	0.123422	0.256001	0.367772	0.237155	0.787894	0.514105	0.508934	1	0.888882
432	PID_NFAT_TFPATHWAY	-0.906319	0.939408	-0.0330889	0.0468997	0.107869	0.0395677	0.338276	0.274128	0.169267	0.654782	0.654434
433	PID_EPHB_FWD_PATHWAY	-0.259022	0.302681	-0.043659	0.829974	0.867616	0.817803	0.970007	0.924862	0.998028	1	0.999997
434	PID_AVB3_OPN_PATHWAY	-0.978891	-0.118617	1.09751	0.00619833	0.0369532	0.163861	0.00513576	0.0537554	0.42276	0.0437103	0.343807
435	PID_S1P_S1P4_PATHWAY	-0.330896	0.803291	-0.472395	0.25397	0.365889	0.350636	0.980646	0.279989	0.64426	1	0.664295
436	PID_FRA_PATHWAY	-1.07454	0.0553228	1.01922	0.00548029	0.03445	0.0652353	0.00444844	0.110918	0.234871	0.0393516	0.488094
437	PID_MYC_ACTIV_PATHWAY	0.237267	-0.776183	0.538916	0.267158	0.3782	0.426511	0.917286	0.267366	0.725069	1	0.65398
438	PID_ARF6_TRAFFICKING_PATHWAY	-0.888063	-0.206757	1.09482	0.0136068	0.052676	0.364221	0.0120007	0.0676205	0.661144	0.0740107	0.392325
439	PID_RHOA_REG_PATHWAY	-0.0830291	-0.138944	0.221973	0.917475	0.937129	0.998007	0.942912	0.921288	1	1	0.999997
440	PID_REELIN_PATHWAY	1.01618	-1.1413	0.125117	0.00166109	0.0145625	0.00136042	0.0746924	0.0186542	0.0153736	0.241361	0.203737
441	PID_PS1_PATHWAY	0.741899	0.0635916	-0.805491	0.165263	0.282421	0.619663	0.146752	0.472819	0.893229	0.391405	0.854036
442	PID_ILK_PATHWAY	0.235127	-1.11801	0.882885	0.0103929	0.0474381	0.0497535	0.367703	0.00932706	0.197917	0.692542	0.173582
443	PID_NECTIN_PATHWAY	-1.04782	0.010018	1.0378	0.00626535	0.0369532	0.0883936	0.00506897	0.0971393	0.287059	0.0436557	0.473094
444	PID_P38_ALPHA_BETA_PATHWAY	-1.03805	0.0694074	0.96864	0.0142193	0.053562	0.117984	0.0117485	0.208677	0.347901	0.0726848	0.625646
445	PID_TRAIL_PATHWAY	0.280525	0.774256	-1.05478	0.0354414	0.0891737	0.652185	0.105896	0.0340501	0.91334	0.319486	0.274234
446	PID_CDC42_PATHWAY	0.710218	-1.08067	0.370457	0.0332109	0.0847616	0.0354849	0.806824	0.0777255	0.156246	1	0.42445
447	PID_RET_PATHWAY	0.426251	-1.25899	0.832742	0.000464048	0.00434073	0.00163373	0.335421	0.000507794	0.018356	0.650543	0.0150415
448	PID_CDC42_REG_PATHWAY	0.141776	-0.0697382	-0.0720382	0.96646	0.975944	0.972455	0.971864	0.999997	1	1	0.999997
449	PID_ATM_PATHWAY	-0.0850162	-0.32744	0.412456	0.712812	0.778809	0.960288	0.846234	0.699552	1	1	0.984988
450	PID_ARF6_PATHWAY	-0.30236	1.0742	-0.771841	0.0296756	0.0780833	0.0871844	0.662855	0.0290437	0.284983	0.967798	0.249037
451	PID_LKB1_PATHWAY	1.12065	-0.9225	-0.198147	0.00743842	0.0410794	0.0064557	0.0443566	0.267096	0.0534784	0.167508	0.65398
452	PID_CD8_TCR_PATHWAY	-0.222814	-0.242739	0.465553	0.676858	0.755715	0.99972	0.728413	0.715717	1	0.998656	0.995234
453	PID_WNT_CANONICAL_PATHWAY	0.274963	0.122993	-0.397956	0.745125	0.801867	0.984366	0.744959	0.835273	1	1	0.999997
454	PID_TCPTP_PATHWAY	-1.09311	0.139202	0.953908	0.00841778	0.0434215	0.0617528	0.00707011	0.214475	0.22734	0.0543211	0.625646
455	PID_ANGIOPOIETIN_RECEPTOR_PATHWAY	-0.762174	-0.552043	1.31422	8.2305e-06	0.000217662	0.327977	1.08576e-05	2.08151e-05	0.613584	0.000330559	0.0018497
456	PID_FAS_PATHWAY	-0.475613	0.332683	0.14293	0.649477	0.740994	0.647903	0.769589	0.974652	0.910644	1	0.999997
457	PID_CIRCADIAN_PATHWAY	-0.179904	-0.311021	0.490925	0.638745	0.737594	0.987721	0.735411	0.650569	1	1	0.972306
458	PID_TXA2PATHWAY	-1.31097	0.480731	0.830242	1.11007e-06	8.03774e-05	3.42854e-06	1.36771e-06	0.0251176	0.000229578	0.000144429	0.228395
459	PID_SHP2_PATHWAY	-0.0850923	-0.361215	0.446307	0.666848	0.750372	0.947781	0.823754	0.650697	1	1	0.972306
460	PID_HDAC_CLASSI_PATHWAY	-0.145719	-0.274905	0.420624	0.722581	0.785239	0.988553	0.807613	0.728651	1	1	0.999997
461	PID_S1P_S1P1_PATHWAY	-0.504942	0.142046	0.362896	0.608585	0.717602	0.747272	0.603532	0.965141	0.96303	0.949266	0.999997
462	PID_TELOMERASE_PATHWAY	0.0965116	0.684388	-0.780899	0.20767	0.322474	0.710902	0.490593	0.18823	0.943118	0.8426	0.605544
463	PID_HNF3B_PATHWAY	0.252896	0.223953	-0.476849	0.662915	0.748267	0.999404	0.700359	0.718943	1	0.982737	0.995234
464	PID_NETRIN_PATHWAY	-0.65779	0.000889679	0.656901	0.308809	0.420419	0.688522	0.281419	0.690477	0.933432	0.585915	0.980677
465	PID_IL1_PATHWAY	-1.08446	0.978659	0.105802	0.00748535	0.0412221	0.00618789	0.0652096	0.171471	0.0521437	0.219423	0.584015
466	PID_NFAT_3PATHWAY	0.948134	-0.640153	-0.307981	0.106259	0.21094	0.109101	0.209174	0.868472	0.329961	0.483374	0.999997
467	PID_REG_GR_PATHWAY	0.325884	-1.1385	0.812617	0.0116163	0.0492696	0.0393867	0.556579	0.0114469	0.168862	0.919013	0.182876
468	PID_INTEGRIN_A9B1_PATHWAY	-1.01738	-0.131008	1.14839	0.00136286	0.0122783	0.0677885	0.00111724	0.0153953	0.239295	0.0118065	0.192935
469	PID_ERB_GENOMIC_PATHWAY	0.956828	-0.981052	0.0242246	0.0258126	0.0717833	0.021431	0.241837	0.202582	0.114404	0.531966	0.621738
470	PID_ARF6_DOWNSTREAM_PATHWAY	-0.723089	0.523409	0.199679	0.323172	0.433447	0.317459	0.504997	0.910998	0.604316	0.863753	0.999997
471	PID_MTOR_4PATHWAY	-0.217727	-0.263905	0.481632	0.656501	0.74571	0.99848	0.719141	0.689406	1	0.994352	0.980677
472	PID_IL2_1PATHWAY	0.439259	-0.832738	0.393479	0.226468	0.340311	0.270665	0.99787	0.291919	0.547207	1	0.669053
473	PID_CXCR4_PATHWAY	-0.891441	0.143815	0.747626	0.11383	0.222094	0.324588	0.102435	0.648647	0.61265	0.311933	0.972306
474	PID_IGF1_PATHWAY	-0.426858	-0.875701	1.30256	4.84688e-07	5.9662e-05	0.00411603	1.949e-06	7.18372e-07	0.0386867	0.000158796	0.000351104
475	PID_ERBB1_RECEPTOR_PROXIMAL_PATHWAY	-0.73173	0.247114	0.484616	0.326009	0.435644	0.469251	0.33322	0.950853	0.771561	0.648851	0.999997
476	PID_TNF_PATHWAY	-1.27597	0.636505	0.639468	0.000596712	0.00547686	0.00104023	0.00103159	0.999935	0.0120073	0.0110931	0.999997
477	PID_PLK1_PATHWAY	-0.246735	0.495777	-0.249042	0.639923	0.738158	0.689311	0.999996	0.687814	0.933432	1	0.980677
478	PID_TCR_RAS_PATHWAY	0.632833	-0.0228941	-0.609939	0.358084	0.469206	0.702376	0.329647	0.750911	0.938895	0.643475	0.999997
479	PID_IL5_PATHWAY	0.759216	-0.773679	0.0144632	0.174959	0.294359	0.154725	0.572232	0.538731	0.407664	0.931485	0.897573
480	PID_FOXO_PATHWAY	-0.77081	0.240367	0.530443	0.274644	0.384069	0.430834	0.276062	0.923852	0.727987	0.577356	0.999997
481	PID_THROMBIN_PAR4_PATHWAY	-0.831225	0.663452	0.167773	0.180631	0.298254	0.168159	0.394437	0.772715	0.429739	0.722823	0.999997
482	PID_MYC_PATHWAY	0.19436	-0.950723	0.756363	0.0808171	0.168497	0.233706	0.656252	0.0740041	0.506414	0.966351	0.41131
483	PID_RANBP2_PATHWAY	-0.0154264	-0.617744	0.633171	0.352596	0.46388	0.739123	0.706266	0.324108	0.957578	0.985552	0.702592
484	PID_PI3KCI_PATHWAY	-0.0873484	-0.186342	0.27369	0.873799	0.900515	0.993669	0.920018	0.874448	1	1	0.999997
485	PID_AJDISS_2PATHWAY	-1.09771	0.27529	0.822421	0.0188374	0.0596875	0.0678103	0.0177337	0.534843	0.239295	0.0940032	0.897573
486	PID_IL2_PI3K_PATHWAY	-0.338476	-0.595718	0.934195	0.122532	0.233936	0.921747	0.214624	0.131335	1	0.493056	0.527229
487	PID_CERAMIDE_PATHWAY	-0.925971	0.921632	0.00433952	0.0466298	0.107375	0.0392602	0.299461	0.307852	0.16869	0.610476	0.683128
488	PID_P53_DOWNSTREAM_PATHWAY	-0.38461	0.423358	-0.0387482	0.673957	0.75413	0.651328	0.919967	0.863051	0.912894	1	0.999997
489	PID_AR_TF_PATHWAY	-0.0818773	-0.822394	0.904271	0.0835804	0.173093	0.50169	0.322837	0.0725262	0.803456	0.634956	0.407875
490	PID_P75_NTR_PATHWAY	-0.422308	-0.856768	1.27908	8.71706e-05	0.00106512	0.151914	0.000340342	9.40328e-05	0.407664	0.00389104	0.00483774
491	PID_S1P_META_PATHWAY	-0.424546	0.719927	-0.295381	0.350896	0.461954	0.378567	0.985472	0.453995	0.676507	1	0.834227
492	PID_ECADHERIN_NASCENT_AJ_PATHWAY	-0.907614	-0.169555	1.07717	0.0147418	0.0545732	0.323199	0.0127052	0.0822042	0.61167	0.0745837	0.43671
493	PID_INTEGRIN4_PATHWAY	1.09862	-0.185046	-0.913569	0.010878	0.0491145	0.0621804	0.00941464	0.300598	0.22734	0.0641312	0.678603
494	PID_AMB2_NEUTROPHILS_PATHWAY	-1.13435	0.289419	0.844928	0.0104097	0.0474381	0.0409429	0.00982981	0.464525	0.174386	0.065588	0.846006
495	PID_AVB3_INTEGRIN_PATHWAY	-0.702087	-0.616794	1.31888	8.23888e-06	0.000217662	0.806329	1.28457e-05	1.67172e-05	0.990806	0.000358762	0.00163411
496	PID_IFNG_PATHWAY	-0.858527	0.13523	0.723297	0.141061	0.257973	0.371887	0.12755	0.680151	0.670188	0.362124	0.980677
497	PID_RXR_VDR_PATHWAY	1.09738	-0.172443	-0.924936	0.0101399	0.04699	0.0619846	0.00869679	0.274829	0.22734	0.060535	0.654434
498	PID_LIS1_PATHWAY	0.707199	-0.991178	0.283979	0.0708537	0.150075	0.0697822	0.773501	0.169454	0.244488	1	0.584015
499	PID_ERBB1_DOWNSTREAM_PATHWAY	-0.629246	-0.28129	0.910536	0.133389	0.248408	0.866419	0.134338	0.257578	1	0.369383	0.652286
500	PID_SYNDECAN_4_PATHWAY	-0.708219	-0.606469	1.31469	1.72361e-05	0.000303573	0.787759	2.68311e-05	3.6363e-05	0.975962	0.000524549	0.00273422
501	PID_ATF2_PATHWAY	0.732024	-0.104982	-0.627043	0.271439	0.381772	0.546543	0.250392	0.778761	0.842896	0.544513	0.999997
502	PID_AP1_PATHWAY	-0.552278	-0.353472	0.90575	0.149826	0.267254	0.955239	0.165318	0.237944	1	0.42582	0.635009
503	PID_INTEGRIN2_PATHWAY	-1.27427	0.487824	0.786444	0.000341754	0.00329411	0.000980365	0.000416008	0.496501	0.0114084	0.00467411	0.875256
504	PID_UPA_UPAR_PATHWAY	-0.443479	-0.527358	0.970836	0.10284	0.205473	0.990744	0.151299	0.128175	1	0.398102	0.525132
505	PID_ERBB2_ERBB3_PATHWAY	0.135927	-0.488344	0.352417	0.629571	0.73219	0.763981	0.966841	0.62414	0.967727	1	0.954567
506	PID_FOXM1_PATHWAY	0.320842	0.089799	-0.410641	0.717251	0.782055	0.963912	0.705379	0.84488	1	0.985552	0.999997
507	PID_EPHA_FWDPATHWAY	0.679835	-0.765925	0.0860904	0.220255	0.334284	0.199568	0.710844	0.51474	0.470635	0.988407	0.888882
508	PID_HIF1A_PATHWAY	0.120881	-0.663642	0.542761	0.371526	0.484546	0.613913	0.861009	0.351671	0.889532	1	0.729847
509	PID_BMP_PATHWAY	1.04042	-0.806638	-0.233786	0.0357982	0.0894139	0.0329453	0.122949	0.571058	0.150135	0.354	0.924809
510	PID_IL3_PATHWAY	1.06724	-0.79862	-0.268619	0.028834	0.0766946	0.0272316	0.0947295	0.595009	0.136858	0.294395	0.939527
511	PID_IL6_7_PATHWAY	-0.883276	-0.24937	1.13265	0.00836931	0.0432857	0.358692	0.00757681	0.0398949	0.654323	0.0559826	0.288883
512	PID_ECADHERIN_KERATINOCYTE_PATHWAY	-0.880943	-0.408954	1.2899	1.11233e-05	0.000243824	0.035473	1.1249e-05	4.8668e-05	0.156246	0.000333209	0.00295497
513	PID_ALK1_PATHWAY	-0.317694	-0.525877	0.843571	0.207046	0.322016	0.955913	0.315422	0.221967	1	0.628964	0.631653
514	PID_PDGFRB_PATHWAY	-0.554217	-0.245984	0.800201	0.240648	0.351619	0.910983	0.241255	0.395483	1	0.531966	0.771138
515	PID_TRKR_PATHWAY	-0.168698	-0.699857	0.868555	0.142857	0.26077	0.72841	0.346586	0.131616	0.951205	0.666349	0.527272
516	PID_TCR_JNK_PATHWAY	0.41888	-0.881313	0.462433	0.17821	0.296652	0.236267	0.997912	0.21881	0.508143	1	0.628142
517	PID_NEPHRIN_NEPH1_PATHWAY	-0.313365	-0.554938	0.868304	0.180324	0.298	0.938593	0.29135	0.190922	1	0.598938	0.605544
518	PID_CMYB_PATHWAY	0.603993	-0.892756	0.288763	0.15146	0.269063	0.15465	0.892803	0.274528	0.407664	1	0.654434
519	PID_IL23_PATHWAY	-1.30949	0.527255	0.782232	1.2584e-05	0.000244062	3.47997e-05	1.60276e-05	0.256068	0.000723759	0.000386839	0.650148
520	PID_HIV_NEF_PATHWAY	-1.2984	0.727197	0.571207	0.000104791	0.0012254	0.000151542	0.000238346	0.73805	0.00229662	0.0029306	0.999997
521	PID_SYNDECAN_1_PATHWAY	-0.291912	-0.859119	1.15103	0.0073508	0.0408909	0.414871	0.0307421	0.00692057	0.710844	0.133261	0.151308
522	PID_P38_MK2_PATHWAY	0.575943	-0.836217	0.260274	0.20328	0.319432	0.204635	0.901891	0.348593	0.476066	1	0.726546
523	PID_ERA_GENOMIC_PATHWAY	1.01824	-0.7551	-0.263145	0.0512337	0.115261	0.0489012	0.144045	0.684871	0.196711	0.385564	0.980677
524	PID_ERBB_NETWORK_PATHWAY	-0.378682	-0.000936483	0.379618	0.710171	0.777722	0.90706	0.687535	0.905762	1	0.975438	0.999997
525	PID_ALK2_PATHWAY	-0.325626	-0.815292	1.14092	0.0110657	0.0492561	0.548208	0.0379228	0.0108915	0.843231	0.150079	0.17942
526	PID_RHODOPSIN_PATHWAY	-0.843123	1.08899	-0.245864	0.0188318	0.0596875	0.0172478	0.48099	0.0748278	0.101241	0.831419	0.41208
527	PID_PDGFRA_PATHWAY	0.658571	-0.948911	0.29034	0.102558	0.205472	0.103114	0.840001	0.213058	0.318464	1	0.625646
528	PID_RETINOIC_ACID_PATHWAY	0.8413	-0.141485	-0.699815	0.160475	0.277391	0.392325	0.146405	0.714819	0.691611	0.391013	0.995234
529	PID_P38_GAMMA_DELTA_PATHWAY	-0.639456	-0.171027	0.810483	0.204713	0.319915	0.800728	0.192163	0.418719	0.987736	0.461829	0.797852
530	PID_IL8_CXCR2_PATHWAY	0.425735	-0.731812	0.306077	0.337254	0.448417	0.367335	0.98735	0.435977	0.664329	1	0.817196
531	PID_HEDGEHOG_2PATHWAY	-0.645927	-0.00225409	0.648181	0.322812	0.433447	0.70297	0.294975	0.698063	0.938895	0.605117	0.984988
532	PID_INTEGRIN5_PATHWAY	-0.980379	0.863386	0.116993	0.0447012	0.10397	0.0384973	0.20452	0.43149	0.165777	0.476563	0.814256
533	PID_AR_NONGENOMIC_PATHWAY	-1.01136	0.83801	0.173352	0.0399361	0.0954464	0.0352861	0.159676	0.492407	0.156246	0.414564	0.869608
534	PID_ERBB1_INTERNALIZATION_PATHWAY	-0.202178	0.117489	0.0846898	0.932018	0.949997	0.937842	0.949528	0.999317	1	1	0.999997
535	PID_HEDGEHOG_GLI_PATHWAY	0.143363	0.454347	-0.59771	0.476214	0.599484	0.926985	0.665957	0.463628	1	0.96871	0.845516
536	PID_CASPASE_PATHWAY	-0.137528	-0.889895	1.02742	0.0270242	0.0735827	0.373674	0.139443	0.0231866	0.671646	0.378103	0.226261
537	PID_CXCR3_PATHWAY	-0.380142	0.469327	-0.0891848	0.636559	0.735867	0.619524	0.94138	0.805204	0.893229	1	0.999997
538	PID_BETA_CATENIN_NUC_PATHWAY	-0.423289	0.816344	-0.393054	0.244104	0.355342	0.29287	0.999093	0.307518	0.572624	1	0.683128
539	PID_VEGFR1_PATHWAY	1.00159	-0.310271	-0.691318	0.0681609	0.145158	0.154125	0.0689923	0.808538	0.407664	0.229778	0.999997
540	PID_SMAD2_3PATHWAY	0.999467	-0.560701	-0.438767	0.0824897	0.171197	0.101028	0.129737	0.979114	0.314507	0.363102	0.999997
541	PID_P38_ALPHA_BETA_DOWNSTREAM_PATHWAY	0.625174	-1.03214	0.406968	0.0601585	0.130533	0.0690975	0.92829	0.110405	0.243398	1	0.488094
542	PID_KIT_PATHWAY	-0.932692	0.05457	0.878123	0.0564035	0.124227	0.283194	0.0480011	0.393895	0.560368	0.174672	0.771138
543	PID_ECADHERIN_STABILIZATION_PATHWAY	-0.851048	-0.290982	1.14203	0.00894126	0.0445494	0.443455	0.00843558	0.0360929	0.743529	0.059752	0.280673
544	PID_EPO_PATHWAY	0.354305	-0.775298	0.420993	0.288877	0.399402	0.366481	0.995839	0.331065	0.664014	1	0.707607
545	PID_IL2_STAT5_PATHWAY	0.629069	-0.948727	0.319658	0.107682	0.212646	0.112143	0.884962	0.205377	0.335335	1	0.625646
546	PID_TCR_CALCIUM_PATHWAY	-0.890464	0.0435026	0.846962	0.0811484	0.168951	0.353157	0.0697524	0.447694	0.647122	0.231129	0.8304
547	PID_DELTA_NP63_PATHWAY	0.844743	-1.01997	0.175227	0.0361869	0.089551	0.0319262	0.477655	0.148884	0.149618	0.828586	0.561907
548	PID_VEGFR1_2_PATHWAY	-0.532824	0.220594	0.31223	0.590021	0.703975	0.675568	0.615437	0.993816	0.931945	0.956423	0.999997
549	PID_THROMBIN_PAR1_PATHWAY	-0.857825	-0.244968	1.10279	0.0147948	0.0545732	0.439584	0.0134745	0.0627498	0.738304	0.0765772	0.376306
550	PID_A6B1_A6B4_INTEGRIN_PATHWAY	-0.11212	-0.961607	1.07373	0.0101049	0.04699	0.208667	0.0786826	0.00841192	0.477216	0.251758	0.164453
551	PID_SYNDECAN_2_PATHWAY	0.175425	-0.499215	0.323789	0.626539	0.729097	0.731579	0.984214	0.635208	0.951807	1	0.958944
552	PID_RAC1_REG_PATHWAY	-0.0339232	-0.774098	0.808021	0.148895	0.266508	0.560101	0.48177	0.13092	0.852802	0.832032	0.526644
553	PID_AURORA_A_PATHWAY	0.666357	-0.917332	0.250974	0.120778	0.231946	0.117577	0.811524	0.259474	0.3475	1	0.65398
554	PID_ARF_3PATHWAY	-0.19717	-0.178771	0.375942	0.779799	0.832154	0.999772	0.807886	0.818478	1	1	0.999997
555	PID_INSULIN_GLUCOSE_PATHWAY	-0.474566	0.185015	0.28955	0.661389	0.748267	0.745022	0.678008	0.992261	0.961399	0.974519	0.999997
556	PID_PI3KCI_AKT_PATHWAY	0.376962	-0.460681	0.0837195	0.646091	0.739798	0.628491	0.940776	0.814453	0.898671	1	0.999997
557	PID_SYNDECAN_3_PATHWAY	0.0843835	-0.576487	0.492104	0.478011	0.601359	0.720808	0.878999	0.45423	0.948303	1	0.834227
558	PID_IL8_CXCR1_PATHWAY	-0.248733	-0.150855	0.399588	0.749576	0.805176	0.993487	0.760533	0.818839	1	1	0.999997
559	PID_MYC_REPRESS_PATHWAY	0.182853	0.191438	-0.374291	0.781697	0.833725	0.99995	0.817218	0.812288	1	1	0.999997
560	PID_HIF1_TFPATHWAY	-1.31659	0.779548	0.537043	2.70294e-06	0.000114875	3.25928e-06	6.92243e-06	0.153684	0.000229578	0.000260257	0.564669
561	PID_TAP63_PATHWAY	0.157276	-0.901915	0.744639	0.109043	0.215114	0.306507	0.659225	0.0986664	0.593288	0.966351	0.476627
562	PID_EPHRINB_REV_PATHWAY	-0.49528	0.265844	0.229436	0.639989	0.738158	0.677238	0.700852	0.999047	0.931945	0.982737	0.999997
563	PID_BARD1_PATHWAY	0.856383	-0.284081	-0.572302	0.187043	0.305085	0.316109	0.192028	0.915093	0.604117	0.461829	0.999997
564	PID_P53_REGULATION_PATHWAY	0.857047	-1.13092	0.273871	0.0101912	0.04699	0.00946984	0.431711	0.0425545	0.0728879	0.773796	0.29926
565	PID_TOLL_ENDOGENOUS_PATHWAY	-0.0167688	-0.755906	0.772675	0.177255	0.296632	0.577882	0.539046	0.156873	0.86771	0.901484	0.568927
566	PID_NCADHERIN_PATHWAY	0.165522	-0.984949	0.819427	0.0523688	0.117544	0.194177	0.530094	0.0464131	0.464079	0.891854	0.315413
567	PID_ANTHRAX_PATHWAY	-0.976112	0.886486	0.0896266	0.0410611	0.0973378	0.0349335	0.212176	0.381356	0.155569	0.488579	0.754876
568	PID_S1P_S1P2_PATHWAY	-0.138775	-0.163127	0.301902	0.853644	0.88439	0.999612	0.883129	0.871038	1	1	0.999997
569	PID_RAS_PATHWAY	0.338842	-1.1209	0.782057	0.0168629	0.0565606	0.0506695	0.643899	0.0170044	0.199787	0.966351	0.19555
570	PID_MAPK_TRK_PATHWAY	0.0991604	-0.392802	0.293641	0.743969	0.801355	0.85118	0.974554	0.736441	1	1	0.999997
571	PID_PI3K_PLC_TRK_PATHWAY	-0.161106	-0.657861	0.818967	0.19156	0.310273	0.775608	0.41266	0.178149	0.969832	0.750773	0.595343
572	PID_CD8_TCR_DOWNSTREAM_PATHWAY	-1.09735	0.693737	0.403617	0.0288958	0.0767544	0.0322907	0.0636369	0.8476	0.149618	0.214871	0.999997
573	PID_EPHA2_FWD_PATHWAY	0.40061	-1.26351	0.862895	0.000237512	0.00239348	0.00096234	0.200307	0.000248852	0.0112657	0.470673	0.00884556
574	PID_LYMPH_ANGIOGENESIS_PATHWAY	-0.131971	-0.949505	1.08148	0.0101884	0.04699	0.229315	0.0730249	0.00855393	0.500406	0.238735	0.165181
575	PID_ALPHA_SYNUCLEIN_PATHWAY	-0.0531945	-0.319088	0.372282	0.750556	0.805786	0.95327	0.886029	0.734002	1	1	0.999997
576	PID_FGF_PATHWAY	-0.284	-0.202819	0.486819	0.648239	0.74025	0.995292	0.67201	0.724435	1	0.972445	0.998077
577	PID_INTEGRIN_A4B1_PATHWAY	-0.865246	-0.241665	1.10691	0.0134617	0.0524389	0.41871	0.0122036	0.0591379	0.714292	0.0743391	0.365869
578	PID_RAC1_PATHWAY	-0.59891	-0.679681	1.27859	0.000496864	0.00460365	0.950615	0.000974725	0.000775734	1	0.0105866	0.0223024
579	PID_RB_1PATHWAY	1.28022	-0.473242	-0.806982	0.000187076	0.00192492	0.000582675	0.000220898	0.36371	0.00703166	0.00280426	0.738813
580	PID_FAK_PATHWAY	-0.629136	-0.682862	1.312	3.03883e-05	0.000456994	0.944771	5.9328e-05	5.06516e-05	1	0.000958564	0.00295497
581	PID_HNF3A_PATHWAY	-0.670482	-0.048543	0.719025	0.258065	0.368628	0.701586	0.233723	0.592132	0.938809	0.525004	0.939527
582	PID_TGFBR_PATHWAY	-0.824189	-0.309413	1.1336	0.0117701	0.0492696	0.524296	0.0113823	0.042086	0.822819	0.0708673	0.298109
583	PID_HES_HEY_PATHWAY	0.767641	-1.28266	0.515022	0.000245278	0.00245907	0.000314538	0.56416	0.000651083	0.00427029	0.926056	0.018998
584	PID_IL12_STAT4_PATHWAY	-1.04573	0.381276	0.664457	0.0505866	0.113936	0.10354	0.0555741	0.876801	0.318605	0.194038	0.999997
585	REACTOME_GLYCOGEN_BREAKDOWN_GLYCOGENOLYSIS	1.07052	-0.863004	-0.207518	0.0207523	0.0620348	0.0184672	0.0915118	0.432741	0.105258	0.28763	0.815038
586	REACTOME_TRANSLATION	0.966826	-0.933303	-0.0335228	0.0335113	0.0854166	0.0280221	0.227525	0.286696	0.139397	0.517033	0.666507
587	REACTOME_PYRIMIDINE_CATABOLISM	-0.781506	0.832442	-0.0509358	0.132757	0.248363	0.116446	0.556525	0.439638	0.344926	0.919013	0.823268
588	REACTOME_INHIBITION_OF_THE_PROTEOLYTIC_ACTIVITY_OF_APC_C_REQUIRED_FOR_THE_ONSET_OF_ANAPHASE_BY_MITOTIC_SPINDLE_CHECKPOINT_COMPONENTS	0.823393	0.271171	-1.09456	0.0194451	0.0602741	0.532447	0.0182441	0.0703923	0.830091	0.0961383	0.400049
589	REACTOME_PYRUVATE_METABOLISM_AND_CITRIC_ACID_TCA_CYCLE	0.401038	-0.51117	0.110132	0.5867	0.701612	0.57156	0.939851	0.761222	0.863523	1	0.999997
590	REACTOME_APOPTOTIC_CLEAVAGE_OF_CELLULAR_PROTEINS	-0.527871	-0.353938	0.881809	0.172748	0.292401	0.967057	0.192097	0.261459	1	0.461829	0.65398
591	REACTOME_ACTIVATION_OF_THE_PRE_REPLICATIVE_COMPLEX	1.17318	-0.229815	-0.943362	0.00221435	0.0189042	0.0146289	0.00193951	0.170799	0.0958383	0.0193456	0.584015
592	REACTOME_PROCESSING_OF_INTRONLESS_PRE_MRNAS	0.786869	-0.619247	-0.167622	0.230885	0.345092	0.217662	0.448966	0.819347	0.483556	0.79146	0.999997
593	REACTOME_GAP_JUNCTION_DEGRADATION	0.401797	0.179943	-0.58174	0.512786	0.636848	0.962816	0.513084	0.658267	1	0.873002	0.974634
594	REACTOME_BASE_EXCISION_REPAIR	1.3006	-0.643775	-0.656829	0.000113801	0.0012641	0.000206496	0.000198843	0.997822	0.00290431	0.00255748	0.999997
595	REACTOME_BILE_ACID_AND_BILE_SALT_METABOLISM	0.181009	-0.348229	0.167221	0.808916	0.851147	0.834661	0.999873	0.842229	1	1	0.999997
596	REACTOME_SYNTHESIS_OF_BILE_ACIDS_AND_BILE_SALTS_VIA_7ALPHA_HYDROXYCHOLESTEROL	0.964586	-0.674334	-0.290252	0.0905038	0.184499	0.0905371	0.196307	0.821203	0.291598	0.465702	0.999997
597	REACTOME_RECYCLING_OF_BILE_ACIDS_AND_SALTS	-0.819122	0.440267	0.378855	0.2405	0.351619	0.282178	0.311716	0.996248	0.560058	0.626528	0.999997
598	REACTOME_SIGNALING_BY_RHO_GTPASES	0.763678	-1.10894	0.345266	0.020896	0.0622558	0.021342	0.690885	0.0586797	0.114404	0.977902	0.364187
599	REACTOME_SIGNALING_BY_WNT	-0.130241	0.989006	-0.858766	0.0429797	0.101345	0.191541	0.442641	0.0371868	0.460237	0.78598	0.281784
600	REACTOME_METABOLISM_OF_NON_CODING_RNA	0.993291	0.159379	-1.15267	0.00182685	0.0158485	0.0982817	0.00152277	0.0171103	0.306934	0.0153641	0.195618
601	REACTOME_SYNTHESIS_OF_BILE_ACIDS_AND_BILE_SALTS	0.964586	-0.674334	-0.290252	0.0905038	0.184499	0.0905371	0.196307	0.821203	0.291598	0.465702	0.999997
602	REACTOME_ANDROGEN_BIOSYNTHESIS	1.02566	-0.129839	-0.895826	0.0265286	0.0728417	0.141483	0.0226701	0.360562	0.391231	0.109975	0.738113
603	REACTOME_INSULIN_RECEPTOR_RECYCLING	0.463817	-0.264272	-0.199545	0.677313	0.755791	0.7031	0.744291	0.997047	0.938895	1	0.999997
604	REACTOME_NEF_MEDIATED_DOWNREGULATION_OF_MHC_CLASS_I_COMPLEX_CELL_SURFACE_EXPRESSION	-1.14149	0.761545	0.379947	0.0137822	0.0531442	0.0146217	0.0378987	0.701664	0.0958383	0.150079	0.986873
605	REACTOME_SIGNALING_BY_SCF_KIT	-0.528799	-0.408593	0.937392	0.127279	0.240648	0.982394	0.151093	0.189834	1	0.398102	0.605544
606	REACTOME_DEVELOPMENTAL_BIOLOGY	-0.0486559	-0.986205	1.03486	0.0126144	0.0504319	0.178611	0.118665	0.0103566	0.446526	0.345225	0.17942
607	REACTOME_CROSS_PRESENTATION_OF_SOLUBLE_EXOGENOUS_ANTIGENS_ENDOSOMES	-0.551217	0.855794	-0.304577	0.191729	0.31029	0.201583	0.937341	0.308194	0.473102	1	0.683128
608	REACTOME_SIGNALING_BY_NODAL	-0.862983	1.00968	-0.146701	0.0360529	0.089551	0.0312958	0.43486	0.162819	0.148144	0.775037	0.572724
609	REACTOME_DAG_AND_IP3_SIGNALING	0.541786	-1.3134	0.771612	7.7329e-06	0.00020997	2.02676e-05	0.26888	9.92016e-06	0.000540098	0.569713	0.00121212
610	REACTOME_SPRY_REGULATION_OF_FGF_SIGNALING	0.921887	-0.640698	-0.281189	0.123291	0.234698	0.123725	0.245095	0.854899	0.360479	0.535973	0.999997
611	REACTOME_ANTIGEN_PROCESSING_CROSS_PRESENTATION	-1.09676	0.709608	0.38715	0.0280624	0.0755676	0.0305704	0.0651498	0.814763	0.146843	0.219423	0.999997
612	REACTOME_GROWTH_HORMONE_RECEPTOR_SIGNALING	-1.13657	0.906292	0.230275	0.00661127	0.0379033	0.00586829	0.0356555	0.295748	0.0500983	0.145222	0.673879
613	REACTOME_CELL_CELL_COMMUNICATION	-0.796101	-0.517777	1.31388	3.01503e-06	0.00012121	0.107954	3.49037e-06	8.36003e-06	0.328227	0.000184289	0.00116742
614	REACTOME_ENDOSOMAL_VACUOLAR_PATHWAY	-0.947908	0.207653	0.740254	0.0859943	0.177528	0.234372	0.0796807	0.688228	0.506414	0.254536	0.980677
615	REACTOME_TETRAHYDROBIOPTERIN_BH4_SYNTHESIS_RECYCLING_SALVAGE_AND_REGULATION	0.093781	-0.826029	0.732248	0.157254	0.273734	0.43195	0.647629	0.140498	0.729242	0.966351	0.542366
616	REACTOME_MEIOSIS	1.17604	-0.368207	-0.807831	0.00641289	0.037255	0.0209693	0.0066057	0.558221	0.113319	0.051864	0.914901
617	REACTOME_G0_AND_EARLY_G1	1.19368	-0.38227	-0.81141	0.00440926	0.0310075	0.0145326	0.0046076	0.535373	0.0958383	0.0404345	0.897573
618	REACTOME_REGULATION_OF_KIT_SIGNALING	-0.532997	-0.231562	0.764559	0.279923	0.388396	0.918601	0.279536	0.442295	1	0.582616	0.82432
619	REACTOME_NEF_MEDIATES_DOWN_MODULATION_OF_CELL_SURFACE_RECEPTORS_BY_RECRUITING_THEM_TO_CLATHRIN_ADAPTERS	-0.329021	0.687909	-0.358888	0.394877	0.511248	0.465348	0.999246	0.44716	0.769025	1	0.830197
620	REACTOME_IMMUNOREGULATORY_INTERACTIONS_BETWEEN_A_LYMPHOID_AND_A_NON_LYMPHOID_CELL	-0.9951	-0.156297	1.1514	0.0018321	0.0158485	0.096593	0.00152462	0.0174016	0.304089	0.0153641	0.196648
621	REACTOME_VITAMIN_B5_PANTOTHENATE_METABOLISM	0.754276	0.292446	-1.04672	0.0406076	0.096579	0.69661	0.0396495	0.112644	0.937273	0.15534	0.491559
622	REACTOME_METABOLISM_OF_VITAMINS_AND_COFACTORS	-0.775062	0.80183	-0.0267686	0.151728	0.269173	0.133421	0.555515	0.493649	0.380231	0.918809	0.871015
623	REACTOME_TRANS_GOLGI_NETWORK_VESICLE_BUDDING	0.440824	-0.34446	-0.0963645	0.679501	0.757231	0.666615	0.82136	0.957812	0.924279	1	0.999997
624	REACTOME_RESOLUTION_OF_AP_SITES_VIA_THE_MULTIPLE_NUCLEOTIDE_PATCH_REPLACEMENT_PATHWAY	1.3006	-0.643775	-0.656829	0.000113801	0.0012641	0.000206496	0.000198843	0.997822	0.00290431	0.00255748	0.999997
625	REACTOME_CELL_CYCLE	1.28467	-0.50004	-0.784632	0.000180125	0.00189325	0.000510646	0.000223784	0.459937	0.00639944	0.00280448	0.840353
626	REACTOME_SIGNALING_BY_ERBB4	0.216036	-0.878608	0.662572	0.147525	0.266062	0.316983	0.798407	0.140654	0.604117	1	0.542366
627	REACTOME_ORC1_REMOVAL_FROM_CHROMATIN	-0.212511	0.960049	-0.747537	0.0783341	0.16379	0.218434	0.678425	0.0726039	0.484407	0.974519	0.407875
628	REACTOME_O_LINKED_GLYCOSYLATION_OF_MUCINS	-0.759611	0.661844	0.0977669	0.233486	0.346859	0.213029	0.516848	0.737802	0.478702	0.875597	0.999997
629	REACTOME_SULFUR_AMINO_ACID_METABOLISM	0.473955	-0.250049	-0.223906	0.666518	0.750372	0.704474	0.721229	0.999515	0.938895	0.995062	0.999997
630	REACTOME_ANTIVIRAL_MECHANISM_BY_IFN_STIMULATED_GENES	-0.763046	0.37964	0.383406	0.304126	0.4152	0.364648	0.362599	0.999987	0.661305	0.685572	0.999997
631	REACTOME_PROLACTIN_RECEPTOR_SIGNALING	-0.131931	0.875605	-0.743675	0.123932	0.235458	0.349911	0.649231	0.111267	0.644139	0.966351	0.488094
632	REACTOME_SIGNALING_BY_ERBB2	-0.0400575	-0.957026	0.997083	0.0226943	0.0655353	0.239362	0.177179	0.0188215	0.513106	0.445226	0.204204
633	REACTOME_SPHINGOLIPID_DE_NOVO_BIOSYNTHESIS	-0.380473	0.499482	-0.119009	0.607318	0.717602	0.595532	0.951567	0.765276	0.87869	1	0.999997
634	REACTOME_GRB2_EVENTS_IN_ERBB2_SIGNALING	0.0544507	-0.419999	0.365548	0.687598	0.762914	0.857237	0.934981	0.667442	1	1	0.978657
635	REACTOME_SIGNALING_BY_EGFR_IN_CANCER	0.351779	-0.821548	0.46977	0.235725	0.348069	0.322242	0.986152	0.265881	0.61104	1	0.65398
636	REACTOME_SRP_DEPENDENT_COTRANSLATIONAL_PROTEIN_TARGETING_TO_MEMBRANE	0.17505	-0.847868	0.672817	0.165626	0.282555	0.370534	0.76551	0.154237	0.669496	1	0.564669
637	REACTOME_SHC1_EVENTS_IN_ERBB4_SIGNALING	0.401849	-0.858884	0.457035	0.199671	0.316521	0.263787	0.996775	0.240018	0.541202	1	0.635009
638	REACTOME_PI3K_EVENTS_IN_ERBB2_SIGNALING	-0.297046	-0.158795	0.455841	0.68039	0.757496	0.986642	0.687546	0.774969	1	0.975438	0.999997
639	REACTOME_NUCLEAR_SIGNALING_BY_ERBB4	0.133785	-1.05429	0.920506	0.0173169	0.0567651	0.105051	0.300975	0.0146904	0.32241	0.612285	0.187711
640	REACTOME_GLYCOSPHINGOLIPID_METABOLISM	0.63934	-0.0241413	-0.615199	0.349765	0.461086	0.694986	0.321539	0.746484	0.937032	0.634244	0.999997
641	REACTOME_DEGRADATION_OF_THE_EXTRACELLULAR_MATRIX	-0.722138	-0.589833	1.31197	2.31598e-05	0.000368109	0.699067	3.47182e-05	5.13907e-05	0.937273	0.000634336	0.00295497
642	REACTOME_MITOCHONDRIAL_PROTEIN_IMPORT	0.923827	-0.288655	-0.635171	0.123073	0.234642	0.240679	0.124469	0.864155	0.514801	0.357849	0.999997
643	REACTOME_SIGNALING_BY_HIPPO	-1.06091	0.794753	0.26616	0.0311061	0.0808676	0.0293637	0.100794	0.603623	0.144236	0.307893	0.944234
644	REACTOME_ACTIVATED_NOTCH1_TRANSMITS_SIGNAL_TO_THE_NUCLEUS	0.0641668	-0.996639	0.932472	0.0269753	0.0735519	0.180091	0.286373	0.0225561	0.449078	0.592864	0.226139
645	REACTOME_TRAFFICKING_AND_PROCESSING_OF_ENDOSOMAL_TLR	-0.859932	0.109028	0.750904	0.130162	0.243975	0.379313	0.115961	0.628043	0.67722	0.340493	0.954567
646	REACTOME_SIGNALING_BY_NOTCH4	-0.712901	0.771911	-0.0590108	0.199859	0.316521	0.178932	0.65598	0.520159	0.446758	0.966351	0.891599
647	REACTOME_DOWNSTREAM_SIGNALING_EVENTS_OF_B_CELL_RECEPTOR_BCR	-0.824202	0.821481	0.00272133	0.119237	0.22989	0.103648	0.469893	0.476096	0.318605	0.818669	0.855503
648	REACTOME_ACTIVATION_OF_NF_KAPPAB_IN_B_CELLS	-0.661335	0.948047	-0.286712	0.102578	0.205472	0.102739	0.835052	0.214943	0.317807	1	0.625646
649	REACTOME_SIGNALING_BY_NOTCH2	0.154167	-1.06322	0.909057	0.0170295	0.0565606	0.0963097	0.324106	0.0145902	0.303686	0.635533	0.187711
650	REACTOME_PRE_NOTCH_EXPRESSION_AND_PROCESSING	-0.660414	0.868127	-0.207713	0.155416	0.273604	0.147589	0.796662	0.33278	0.402762	1	0.70876
651	REACTOME_SIGNALING_BY_THE_B_CELL_RECEPTOR_BCR	-1.08825	0.916849	0.171406	0.0121101	0.0498756	0.0104115	0.0708693	0.29759	0.0773932	0.232856	0.674928
652	REACTOME_EXTRACELLULAR_MATRIX_ORGANIZATION	-0.97141	-0.128926	1.10034	0.00642197	0.037255	0.176007	0.00534714	0.0527941	0.443991	0.0446738	0.339515
653	REACTOME_NOTCH1_INTRACELLULAR_DOMAIN_REGULATES_TRANSCRIPTION	1.04397	-0.78824	-0.255735	0.0371838	0.0910834	0.0349216	0.118033	0.61604	0.155569	0.343895	0.954567
654	REACTOME_PRE_NOTCH_PROCESSING_IN_GOLGI	-0.708571	0.848512	-0.139941	0.152606	0.270241	0.138797	0.702547	0.383449	0.38764	0.983868	0.755688
655	REACTOME_SIGNALING_BY_NOTCH1	0.942049	-0.836802	-0.105247	0.0642213	0.13797	0.0556587	0.261767	0.482013	0.211698	0.560858	0.85998
656	REACTOME_SIGNALING_BY_NOTCH3	-0.385086	-0.775293	1.16038	0.00980823	0.0465415	0.663075	0.0282353	0.0104166	0.92133	0.126606	0.17942
657	REACTOME_INSULIN_RECEPTOR_SIGNALLING_CASCADE	0.0152846	0.302467	-0.317751	0.798515	0.843672	0.946843	0.929394	0.781565	1	1	0.999997
658	REACTOME_ARMS_MEDIATED_ACTIVATION	-0.571656	-0.728203	1.29986	9.10395e-05	0.00110548	0.726357	0.000207665	0.000131718	0.950949	0.00265349	0.00559803
659	REACTOME_PROLONGED_ERK_ACTIVATION_EVENTS	-0.0982759	-1.00451	1.10278	0.00424695	0.0303022	0.11767	0.0443745	0.00347553	0.3475	0.167508	0.0930776
660	REACTOME_SIGNALLING_TO_RAS	-0.298526	-0.751265	1.04979	0.039882	0.0954337	0.704531	0.109262	0.0391771	0.938895	0.327117	0.287937
661	REACTOME_SIGNALING_BY_BMP	-1.04827	0.911422	0.136844	0.0195513	0.0602741	0.0166507	0.112781	0.32245	0.10016	0.334579	0.700686
662	REACTOME_CELL_SURFACE_INTERACTIONS_AT_THE_VASCULAR_WALL	0.113634	-0.981884	0.86825	0.043216	0.101425	0.202545	0.421023	0.0371329	0.473655	0.760861	0.281784
663	REACTOME_SIGNALLING_TO_ERKS	-0.14888	-0.935838	1.08472	0.0109463	0.0491956	0.256657	0.0718852	0.00927732	0.533835	0.235403	0.173582
664	REACTOME_P38MAPK_EVENTS	-0.735841	-0.0510618	0.786903	0.179185	0.296652	0.62184	0.159317	0.503832	0.893855	0.414182	0.880285
665	REACTOME_ACYL_CHAIN_REMODELLING_OF_PI	0.712511	-0.00401714	-0.708494	0.239924	0.351619	0.623653	0.215524	0.632813	0.894527	0.494542	0.957546
666	REACTOME_TGF_BETA_RECEPTOR_SIGNALING_IN_EMT_EPITHELIAL_TO_MESENCHYMAL_TRANSITION	-0.170899	-0.926286	1.09718	0.0100588	0.04699	0.271858	0.061992	0.00861816	0.548486	0.21007	0.165181
667	REACTOME_DOWNREGULATION_OF_TGF_BETA_RECEPTOR_SIGNALING	-1.11839	0.889153	0.229234	0.00990732	0.0467846	0.00884125	0.049026	0.351191	0.0685898	0.176837	0.729832
668	REACTOME_COLLAGEN_FORMATION	-0.848273	-0.257072	1.10534	0.0151077	0.0548601	0.464403	0.013915	0.0611096	0.768112	0.0781717	0.372165
669	REACTOME_SIGNALING_BY_FGFR_IN_DISEASE	-0.623217	0.682572	-0.059355	0.3121	0.423215	0.286401	0.757957	0.62853	0.56557	1	0.954567
670	REACTOME_SYNTHESIS_OF_PIPS_AT_THE_EARLY_ENDOSOME_MEMBRANE	-0.305605	0.783991	-0.478386	0.272938	0.382779	0.38312	0.971993	0.293122	0.681237	1	0.669454
671	REACTOME_SIGNALLING_TO_P38_VIA_RIT_AND_RIN	-0.312682	0.475541	-0.162859	0.655301	0.744834	0.661653	0.984142	0.757746	0.920664	1	0.999997
672	REACTOME_SYNTHESIS_OF_PIPS_AT_THE_GOLGI_MEMBRANE	0.0995553	0.53355	-0.633106	0.403946	0.522298	0.857357	0.657798	0.381242	1	0.966351	0.754876
673	REACTOME_TGF_BETA_RECEPTOR_SIGNALING_ACTIVATES_SMADS	-1.10092	0.208267	0.89265	0.0122336	0.0498887	0.0621547	0.0107807	0.350419	0.22734	0.0684297	0.729572
674	REACTOME_PHOSPHOLIPID_METABOLISM	0.128286	0.811459	-0.939746	0.0718528	0.151698	0.535487	0.261264	0.0630968	0.833678	0.560672	0.37723
675	REACTOME_CS_DS_DEGRADATION	0.739493	-0.845371	0.105877	0.142837	0.26077	0.127613	0.643219	0.400641	0.368512	0.966351	0.773201
676	REACTOME_SYNTHESIS_OF_PA	-1.01617	0.230668	0.7855	0.0472199	0.108478	0.149745	0.0436805	0.615352	0.405602	0.166768	0.954567
677	REACTOME_SYNTHESIS_OF_PIPS_AT_THE_LATE_ENDOSOME_MEMBRANE	-0.305605	0.783991	-0.478386	0.272938	0.382779	0.38312	0.971993	0.293122	0.681237	1	0.669454
678	REACTOME_GASTRIN_CREB_SIGNALLING_PATHWAY_VIA_PKC_AND_MAPK	-0.225317	-0.331395	0.556712	0.558571	0.677809	0.991573	0.652021	0.582315	1	0.966351	0.931412
679	REACTOME_CHONDROITIN_SULFATE_BIOSYNTHESIS	0.38507	-0.862436	0.477366	0.19513	0.313201	0.267596	0.990946	0.228298	0.54218	1	0.63398
680	REACTOME_HYALURONAN_UPTAKE_AND_DEGRADATION	0.548789	-0.96393	0.415141	0.106495	0.21094	0.126726	0.97699	0.164773	0.366494	1	0.573189
681	REACTOME_SYNTHESIS_OF_PIPS_AT_THE_PLASMA_MEMBRANE	0.137217	0.164396	-0.301613	0.853835	0.88439	0.999517	0.884036	0.870551	1	1	0.999997
682	REACTOME_THE_ACTIVATION_OF_ARYLSULFATASES	0.433596	0.485842	-0.919438	0.143853	0.261822	0.996776	0.197238	0.179048	1	0.465702	0.596318
683	REACTOME_HYALURONAN_METABOLISM	0.548789	-0.96393	0.415141	0.106495	0.21094	0.126726	0.97699	0.164773	0.366494	1	0.573189
684	REACTOME_KERATAN_SULFATE_BIOSYNTHESIS	-1.15238	0.904478	0.247897	0.00510503	0.0330475	0.00458309	0.0270612	0.28757	0.0403601	0.122465	0.666507
685	REACTOME_PI_METABOLISM	0.0675895	0.386915	-0.454504	0.646503	0.739798	0.930308	0.827582	0.626116	1	1	0.954567
686	REACTOME_ABACAVIR_TRANSPORT_AND_METABOLISM	-1.31637	0.694743	0.621625	1.432e-05	0.000264109	2.31191e-05	2.8804e-05	0.875073	0.000553801	0.000546717	0.999997
687	REACTOME_CHONDROITIN_SULFATE_DERMATAN_SULFATE_METABOLISM	0.790065	-0.684643	-0.105421	0.20121	0.31723	0.182667	0.474615	0.715257	0.450615	0.824775	0.995234
688	REACTOME_SYNTHESIS_OF_PC	-0.308957	1.06475	-0.755794	0.0342838	0.0868197	0.0950112	0.698871	0.033929	0.302028	0.982238	0.274234
689	REACTOME_KERATAN_SULFATE_KERATIN_METABOLISM	0.4571	-0.155578	-0.301522	0.67794	0.75606	0.775947	0.683569	0.985112	0.969832	0.974718	0.999997
690	REACTOME_APOPTOSIS_INDUCED_DNA_FRAGMENTATION	-0.0997048	-0.685629	0.785333	0.204034	0.31962	0.711077	0.483384	0.184974	0.943118	0.834082	0.604723
691	REACTOME_KERATAN_SULFATE_DEGRADATION	0.954851	-0.541466	-0.413385	0.11343	0.221533	0.134974	0.173085	0.979274	0.382981	0.439198	0.999997
692	REACTOME_HEPARAN_SULFATE_HEPARIN_HS_GAG_METABOLISM	1.2722	-0.778618	-0.493581	0.000411249	0.00392191	0.000506742	0.00114449	0.543653	0.00639149	0.0119651	0.901477
693	REACTOME_GLYCOSAMINOGLYCAN_METABOLISM	1.08746	-0.733482	-0.353975	0.0291623	0.0771479	0.0303664	0.0738157	0.758303	0.146584	0.239717	0.999997
694	REACTOME_ACYL_CHAIN_REMODELLING_OF_PS	0.745447	0.557142	-1.30259	5.90273e-05	0.0007904	0.596665	8.24128e-05	0.000142989	0.879698	0.00126864	0.00577519
695	REACTOME_MHC_CLASS_II_ANTIGEN_PRESENTATION	0.802303	-0.379503	-0.4228	0.259173	0.368639	0.327467	0.305774	0.998179	0.613477	0.61947	0.999997
696	REACTOME_GLYCEROPHOSPHOLIPID_BIOSYNTHESIS	0.278566	0.848211	-1.12678	0.0113894	0.0492696	0.458162	0.0456467	0.010653	0.762303	0.170233	0.17942
697	REACTOME_A_TETRASACCHARIDE_LINKER_SEQUENCE_IS_REQUIRED_FOR_GAG_SYNTHESIS	1.2722	-0.778618	-0.493581	0.000411249	0.00392191	0.000506742	0.00114449	0.543653	0.00639149	0.0119651	0.901477
698	REACTOME_CDK_MEDIATED_PHOSPHORYLATION_AND_REMOVAL_OF_CDC6	-0.490143	0.891683	-0.40154	0.167544	0.284578	0.19939	0.99122	0.233625	0.470635	1	0.635009
699	REACTOME_PLATELET_ADHESION_TO_EXPOSED_COLLAGEN	-0.920604	-0.102262	1.02287	0.0233729	0.066902	0.307275	0.0196961	0.143736	0.594187	0.0994985	0.550988
700	REACTOME_MICRORNA_MIRNA_BIOGENESIS	0.434173	-0.26395	-0.170223	0.710492	0.777722	0.725784	0.78391	0.993919	0.950949	1	0.999997
701	REACTOME_NUCLEAR_EVENTS_KINASE_AND_TRANSCRIPTION_FACTOR_ACTIVATION	0.56543	-0.0243798	-0.54105	0.456728	0.579948	0.765272	0.42749	0.812661	0.967727	0.769561	0.999997
702	REACTOME_RETROGRADE_NEUROTROPHIN_SIGNALLING	0.768024	0.347975	-1.116	0.0188955	0.0597111	0.68085	0.0193227	0.0538133	0.932475	0.0985094	0.343807
703	REACTOME_ERKS_ARE_INACTIVATED	0.97678	0.035679	-1.01246	0.0170405	0.0565606	0.200963	0.0140417	0.151313	0.472215	0.0784329	0.563277
704	REACTOME_NEGATIVE_REGULATION_OF_THE_PI3K_AKT_NETWORK	-0.325233	0.871902	-0.54667	0.17863	0.296652	0.282833	0.947899	0.191753	0.560222	1	0.605544
705	REACTOME_PI3K_AKT_ACTIVATION	-0.132494	-0.928334	1.06083	0.015296	0.0549934	0.282059	0.0969589	0.0129372	0.560058	0.298982	0.183313
706	REACTOME_EGFR_DOWNREGULATION	-0.486031	0.145418	0.340613	0.636009	0.735739	0.76013	0.634186	0.97302	0.967727	0.966351	0.999997
707	REACTOME_PROCESSING_OF_CAPPED_INTRON_CONTAINING_PRE_MRNA	1.04602	-0.790926	-0.255095	0.0361666	0.089551	0.0339211	0.115994	0.610045	0.153767	0.340493	0.948725
708	REACTOME_PECAM1_INTERACTIONS	-0.245983	1.10519	-0.859211	0.0142469	0.053563	0.0607797	0.435236	0.0129777	0.226332	0.775037	0.183313
709	REACTOME_TCR_SIGNALING	-0.75762	0.807771	-0.0501503	0.156701	0.273604	0.138434	0.591214	0.475356	0.387178	0.940458	0.855503
710	REACTOME_REGULATION_OF_PYRUVATE_DEHYDROGENASE_PDH_COMPLEX	1.04968	-0.506155	-0.543523	0.0548559	0.121179	0.0815152	0.0751568	0.997724	0.272414	0.242461	0.999997
711	REACTOME_DOWNSTREAM_TCR_SIGNALING	-0.647858	0.93824	-0.290382	0.111197	0.218482	0.112179	0.85186	0.224544	0.335335	1	0.63398
712	REACTOME_BASIGIN_INTERACTIONS	0.235158	-0.623024	0.387866	0.46962	0.593092	0.585396	0.981622	0.487106	0.872765	1	0.862953
713	REACTOME_AKT_PHOSPHORYLATES_TARGETS_IN_THE_CYTOSOL	-0.0813136	0.746343	-0.66503	0.241555	0.352418	0.541634	0.725418	0.219637	0.838273	0.997322	0.628681
714	REACTOME_GAB1_SIGNALOSOME	-0.903307	0.804379	0.0989281	0.0897401	0.184094	0.0784949	0.320215	0.538472	0.26655	0.634244	0.897573
715	REACTOME_SHC1_EVENTS_IN_EGFR_SIGNALING	0.251682	-0.739942	0.48826	0.316558	0.425926	0.458041	0.950758	0.324323	0.762303	1	0.702592
716	REACTOME_ACTIVATION_OF_THE_MRNA_UPON_BINDING_OF_THE_CAP_BINDING_COMPLEX_AND_EIFS_AND_SUBSEQUENT_BINDING_TO_43S	0.365776	-0.403704	0.0379274	0.700634	0.77212	0.679295	0.92857	0.875364	0.931945	1	0.999997
717	REACTOME_PHOSPHORYLATION_OF_CD3_AND_TCR_ZETA_CHAINS	-0.211747	0.500823	-0.289076	0.631166	0.732304	0.707641	0.995689	0.657366	0.942318	1	0.974634
718	REACTOME_GLUTAMATE_NEUROTRANSMITTER_RELEASE_CYCLE	-0.0783564	0.743119	-0.664763	0.244019	0.355342	0.547128	0.724133	0.221813	0.842896	0.996256	0.631653
719	REACTOME_TIE2_SIGNALING	0.52231	-0.855522	0.333212	0.196722	0.31524	0.214372	0.962822	0.296384	0.480057	1	0.673942
720	REACTOME_GENERATION_OF_SECOND_MESSENGER_MOLECULES	0.531091	-0.900812	0.369721	0.156303	0.273604	0.176751	0.97061	0.236923	0.445294	1	0.635009
721	REACTOME_GENERIC_TRANSCRIPTION_PATHWAY	0.946534	-0.518178	-0.428356	0.120941	0.232031	0.147945	0.17577	0.989949	0.402831	0.443967	0.999997
722	REACTOME_TRANSPORT_OF_MATURE_TRANSCRIPT_TO_CYTOPLASM	1.04958	-0.929812	-0.119769	0.0170354	0.0565606	0.0143581	0.109479	0.282211	0.0958383	0.327266	0.666507
723	REACTOME_METABOLISM_OF_AMINO_ACIDS_AND_DERIVATIVES	0.558992	-0.744406	0.185414	0.290287	0.400784	0.280444	0.879955	0.48923	0.560058	1	0.865562
724	REACTOME_FATTY_ACYL_COA_BIOSYNTHESIS	1.29372	-0.566975	-0.726744	0.000155312	0.00166832	0.000353396	0.000222755	0.755331	0.00476476	0.00280448	0.999997
725	REACTOME_E2F_ENABLED_INHIBITION_OF_PRE_REPLICATION_COMPLEX_FORMATION	1.31469	-0.782381	-0.532313	4.12568e-06	0.000130092	4.97671e-06	1.09905e-05	0.171224	0.000231808	0.000330559	0.584015
726	REACTOME_P75NTR_RECRUITS_SIGNALLING_COMPLEXES	-0.663735	-0.646347	1.31008	4.11229e-05	0.000586538	0.994587	7.20683e-05	7.58329e-05	1	0.00114351	0.004055
727	REACTOME_BIOLOGICAL_OXIDATIONS	-0.560978	-0.365186	0.926164	0.132894	0.248383	0.954828	0.148158	0.214089	1	0.393012	0.625646
728	REACTOME_REGULATED_PROTEOLYSIS_OF_P75NTR	-1.13372	0.184171	0.94955	0.00467153	0.032045	0.0326998	0.00399141	0.196507	0.149618	0.0357945	0.611739
729	REACTOME_TRANSMISSION_ACROSS_CHEMICAL_SYNAPSES	-0.0897845	0.0376726	0.0521119	0.986342	0.990904	0.989946	0.987559	0.99987	1	1	0.999997
730	REACTOME_CASPASE_MEDIATED_CLEAVAGE_OF_CYTOSKELETAL_PROTEINS	-0.135447	-0.500227	0.635673	0.418098	0.536876	0.897328	0.633979	0.401646	1	0.966351	0.774377
731	REACTOME_INTEGRIN_CELL_SURFACE_INTERACTIONS	-0.888948	-0.21956	1.10851	0.0113587	0.0492696	0.356481	0.0100823	0.0563864	0.651936	0.066144	0.35219
732	REACTOME_CYTOCHROME_P450_ARRANGED_BY_SUBSTRATE_TYPE	0.313257	-1.16964	0.856379	0.00537446	0.0340035	0.0219993	0.409319	0.005156	0.115926	0.74717	0.129231
733	REACTOME_APOPTOTIC_CLEAVAGE_OF_CELL_ADHESION_PROTEINS	-0.446648	-0.499428	0.946076	0.122029	0.233202	0.996525	0.170548	0.154147	1	0.434709	0.564669
734	REACTOME_NRAGE_SIGNALS_DEATH_THROUGH_JNK	-0.391481	-0.701553	1.09303	0.0297738	0.0781313	0.830009	0.0673807	0.0326929	1	0.225178	0.268549
735	REACTOME_SLBP_DEPENDENT_PROCESSING_OF_REPLICATION_DEPENDENT_HISTONE_PRE_MRNAS	-0.0133173	0.702366	-0.689049	0.258345	0.368628	0.630959	0.661068	0.233084	0.900355	0.966351	0.635009
736	REACTOME_NRIF_SIGNALS_CELL_DEATH_FROM_THE_NUCLEUS	-0.147148	-0.928773	1.07592	0.0128616	0.0511066	0.275776	0.081213	0.0109212	0.553534	0.259007	0.17942
737	REACTOME_REGULATION_OF_APOPTOSIS	-0.510557	0.82383	-0.313273	0.228027	0.342054	0.244489	0.961512	0.337991	0.518412	1	0.711274
738	REACTOME_NEURONAL_SYSTEM	-0.540306	-0.343211	0.883517	0.169689	0.287506	0.957721	0.185856	0.263914	1	0.455895	0.65398
739	REACTOME_REGULATION_OF_BETA_CELL_DEVELOPMENT	-0.194794	-0.164404	0.359198	0.797246	0.843672	0.999382	0.820053	0.837069	1	1	0.999997
740	REACTOME_CELL_DEATH_SIGNALLING_VIA_NRAGE_NRIF_AND_NADE	-0.270275	-0.819725	1.09	0.020817	0.0621333	0.542309	0.0742696	0.0195431	0.838273	0.240392	0.205566
741	REACTOME_NEUROTRANSMITTER_RELEASE_CYCLE	-0.157915	0.476718	-0.318803	0.65242	0.742855	0.759818	0.981717	0.656557	0.967727	1	0.974634
742	REACTOME_P75_NTR_RECEPTOR_MEDIATED_SIGNALLING	-0.653003	-0.641916	1.29492	0.000182948	0.00190163	0.998658	0.000318711	0.000329032	1	0.00366518	0.0110022
743	REACTOME_AMINO_ACID_TRANSPORT_ACROSS_THE_PLASMA_MEMBRANE	0.0367122	0.678061	-0.714773	0.256647	0.367848	0.686504	0.603559	0.23195	0.933432	0.949266	0.635009
744	REACTOME_ENDOGENOUS_STEROLS	0.149432	-1.01781	0.868376	0.0328828	0.0841438	0.152132	0.422841	0.0285173	0.407664	0.762597	0.246688
745	REACTOME_REGULATION_OF_GENE_EXPRESSION_IN_BETA_CELLS	-0.475951	0.35262	0.123331	0.64211	0.738427	0.633792	0.780828	0.963142	0.900355	1	0.999997
746	REACTOME_GLYCOLYSIS	0.0100687	0.690584	-0.700653	0.258511	0.368628	0.657511	0.634746	0.23321	0.916858	0.966351	0.635009
747	REACTOME_PROCESSIVE_SYNTHESIS_ON_THE_LAGGING_STRAND	1.18351	-0.315048	-0.868465	0.0037008	0.0275097	0.0159848	0.00354068	0.358558	0.10016	0.032346	0.736347
748	REACTOME_MRNA_CAPPING	1.04554	-0.351756	-0.693782	0.0478992	0.109524	0.107515	0.0504335	0.824284	0.327913	0.180251	0.999997
749	REACTOME_MITOCHONDRIAL_FATTY_ACID_BETA_OXIDATION	-0.16657	-0.25448	0.421049	0.72616	0.78869	0.994686	0.795298	0.741533	1	1	0.999997
750	REACTOME_SIGNALING_BY_GPCR	-0.912052	0.413109	0.498943	0.149475	0.266871	0.210887	0.180138	0.991439	0.478288	0.448625	0.999997
751	REACTOME_PEPTIDE_LIGAND_BINDING_RECEPTORS	-0.890202	-0.263155	1.15336	0.00564174	0.0350146	0.324971	0.00514239	0.0276478	0.61265	0.0437103	0.242383
752	REACTOME_METABOLISM_OF_POLYAMINES	-0.518118	0.838599	-0.320481	0.212882	0.327962	0.229342	0.960506	0.319354	0.500406	1	0.699145
753	REACTOME_NOTCH_HLH_TRANSCRIPTION_PATHWAY	1.16125	-0.857006	-0.304245	0.00624752	0.0369532	0.00594607	0.0257449	0.414047	0.0504715	0.119552	0.791264
754	REACTOME_INTEGRATION_OF_ENERGY_METABOLISM	0.176538	-0.291828	0.115291	0.861149	0.889354	0.869694	0.997559	0.899335	1	1	0.999997
755	REACTOME_CELL_CYCLE_MITOTIC	1.00873	0.0353931	-1.04412	0.00914689	0.0445494	0.139104	0.00745574	0.10159	0.387943	0.0558467	0.484413
756	REACTOME_GLUCONEOGENESIS	-0.959032	0.143854	0.815178	0.0631129	0.136037	0.231743	0.0555993	0.533003	0.504519	0.194038	0.897573
757	REACTOME_DOPAMINE_NEUROTRANSMITTER_RELEASE_CYCLE	-0.147182	-0.000490141	0.147673	0.951889	0.965222	0.986555	0.947141	0.986286	1	1	0.999997
758	REACTOME_OPIOID_SIGNALLING	0.0222726	0.0318674	-0.05414	0.99501	0.997562	0.999943	0.996381	0.995418	1	1	0.999997
759	REACTOME_MITOCHONDRIAL_TRNA_AMINOACYLATION	0.246625	-0.292041	0.045416	0.842395	0.874605	0.831446	0.97388	0.928817	1	1	0.999997
760	REACTOME_CYTOSOLIC_TRNA_AMINOACYLATION	0.469657	-0.185716	-0.28394	0.667894	0.750757	0.748356	0.685593	0.993186	0.963479	0.974788	0.999997
761	REACTOME_CA_DEPENDENT_EVENTS	0.360164	-0.876645	0.516481	0.17858	0.296652	0.264099	0.973566	0.200625	0.54121	1	0.619291
762	REACTOME_ACETYLCHOLINE_NEUROTRANSMITTER_RELEASE_CYCLE	-0.147182	-0.000490141	0.147673	0.951889	0.965222	0.986555	0.947141	0.986286	1	1	0.999997
763	REACTOME_ADENYLATE_CYCLASE_INHIBITORY_PATHWAY	-0.225265	0.446015	-0.22075	0.70046	0.77212	0.741662	0.999986	0.744494	0.957694	1	0.999997
764	REACTOME_DARPP_32_EVENTS	0.758705	-0.135032	-0.623674	0.251761	0.363511	0.499046	0.234271	0.798051	0.801104	0.525161	0.999997
765	REACTOME_CELL_CYCLE_CHECKPOINTS	0.65963	0.288414	-0.948044	0.102894	0.205473	0.837849	0.103254	0.214498	1	0.313072	0.625646
766	REACTOME_P130CAS_LINKAGE_TO_MAPK_SIGNALING_FOR_INTEGRINS	-0.362202	-0.766936	1.12914	0.0160269	0.0559377	0.685585	0.0452163	0.016641	0.933432	0.169345	0.194481
767	REACTOME_NOREPINEPHRINE_NEUROTRANSMITTER_RELEASE_CYCLE	-0.147182	-0.000490141	0.147673	0.951889	0.965222	0.986555	0.947141	0.986286	1	1	0.999997
768	REACTOME_G_PROTEIN_ACTIVATION	-0.999484	1.11655	-0.117066	0.00356344	0.0271071	0.00293058	0.116733	0.0355904	0.0303136	0.34103	0.280673
769	REACTOME_ABC_FAMILY_PROTEINS_MEDIATED_TRANSPORT	-0.471435	0.893637	-0.422202	0.166684	0.284104	0.205054	0.997273	0.223958	0.476066	1	0.63398
770	REACTOME_TRNA_AMINOACYLATION	0.649426	-0.563385	-0.086041	0.37331	0.486223	0.348889	0.649016	0.827	0.642863	0.966351	0.999997
771	REACTOME_OLFACTORY_SIGNALING_PATHWAY	-0.740026	1.08229	-0.342266	0.0302103	0.0789587	0.0310131	0.741414	0.0784471	0.147879	1	0.427198
772	REACTOME_PKA_MEDIATED_PHOSPHORYLATION_OF_CREB	-0.039922	0.334504	-0.294582	0.791198	0.839735	0.911622	0.95775	0.775691	1	1	0.999997
773	REACTOME_RECRUITMENT_OF_NUMA_TO_MITOTIC_CENTROSOMES	0.993443	-0.99198	-0.00146295	0.0177574	0.0574762	0.0146122	0.177499	0.179561	0.0958383	0.445457	0.597011
774	REACTOME_NUCLEAR_RECEPTOR_TRANSCRIPTION_PATHWAY	0.59054	0.708678	-1.29922	0.000109905	0.0012639	0.839173	0.000234649	0.000166615	1	0.00290341	0.00642403
775	REACTOME_G1_PHASE	-0.761476	1.0308	-0.269321	0.0454628	0.105183	0.043496	0.674881	0.130376	0.182428	0.974441	0.526644
776	REACTOME_GLUCAGON_SIGNALING_IN_METABOLIC_REGULATION	-1.1032	1.00508	0.0981218	0.00418686	0.0299828	0.0034256	0.0439312	0.116534	0.0341686	0.166768	0.496347
777	REACTOME_SIGNALING_BY_PDGF	0.115762	-1.02359	0.90783	0.0251573	0.0706647	0.143612	0.334442	0.0213434	0.395438	0.6499	0.218463
778	REACTOME_ASSOCIATION_OF_TRIC_CCT_WITH_TARGET_PROTEINS_DURING_BIOSYNTHESIS	0.895991	-0.779183	-0.116808	0.101299	0.203536	0.0896165	0.326103	0.58731	0.290548	0.638234	0.935771
779	REACTOME_PREFOLDIN_MEDIATED_TRANSFER_OF_SUBSTRATE_TO_CCT_TRIC	0.881945	-0.929199	0.0472547	0.0564897	0.124227	0.0480145	0.385613	0.289769	0.195152	0.714398	0.666507
780	REACTOME_GPVI_MEDIATED_ACTIVATION_CASCADE	-0.312113	-0.79399	1.1061	0.0193058	0.0602741	0.610882	0.061271	0.018911	0.889258	0.208383	0.204204
781	REACTOME_PROTEIN_FOLDING	0.324332	-0.472921	0.148589	0.654884	0.744792	0.655761	0.978263	0.768273	0.9159	1	0.999997
782	REACTOME_FORMATION_OF_TUBULIN_FOLDING_INTERMEDIATES_BY_CCT_TRIC	0.895773	-0.915692	0.019919	0.0568505	0.124599	0.0481763	0.356215	0.315811	0.195404	0.679165	0.695282
783	REACTOME_PEROXISOMAL_LIPID_METABOLISM	0.383443	-0.0496389	-0.333804	0.734251	0.79395	0.881458	0.716169	0.946491	1	0.992987	0.999997
784	REACTOME_POST_CHAPERONIN_TUBULIN_FOLDING_PATHWAY	-0.236115	-0.276003	0.512118	0.618857	0.724471	0.998843	0.682882	0.656837	1	0.974718	0.974634
785	REACTOME_STRIATED_MUSCLE_CONTRACTION	-0.335318	-0.795309	1.13063	0.0140453	0.0532123	0.607249	0.0443833	0.0140496	0.886936	0.167508	0.187711
786	REACTOME_METABOLISM_OF_NUCLEOTIDES	0.53019	0.435111	-0.965301	0.106607	0.210949	0.988268	0.131163	0.1581	1	0.363102	0.569219
787	REACTOME_DOWNSTREAM_SIGNAL_TRANSDUCTION	-0.360029	-0.538944	0.898973	0.15695	0.273627	0.964084	0.242246	0.175131	1	0.532124	0.589297
788	REACTOME_MUSCLE_CONTRACTION	0.143405	-1.09095	0.947543	0.00916689	0.0445494	0.0646067	0.228737	0.00772535	0.233037	0.517913	0.16124
789	REACTOME_MRNA_SPLICING	0.788979	-0.466587	-0.322392	0.269526	0.380175	0.295074	0.369423	0.9803	0.57524	0.694445	0.999997
790	REACTOME_MRNA_SPLICING_MINOR_PATHWAY	0.862569	-0.417298	-0.445271	0.196466	0.315087	0.253817	0.241902	0.999166	0.53026	0.531966	0.999997
791	REACTOME_PROCESSING_OF_CAPPED_INTRONLESS_PRE_MRNA	0.718162	-0.267015	-0.451147	0.348215	0.459352	0.472087	0.364356	0.9707	0.775572	0.687564	0.999997
792	REACTOME_PURINE_RIBONUCLEOSIDE_MONOPHOSPHATE_BIOSYNTHESIS	1.11679	-0.169737	-0.947052	0.00634698	0.0370399	0.0440703	0.00539665	0.214433	0.183314	0.0448955	0.625646
793	REACTOME_CITRIC_ACID_CYCLE_TCA_CYCLE	1.12674	-0.701728	-0.425008	0.0200196	0.0606796	0.0229348	0.0447604	0.843777	0.119249	0.168282	0.999997
794	REACTOME_NUCLEOTIDE_EXCISION_REPAIR	1.30218	-0.640228	-0.661954	9.79252e-05	0.00116941	0.000180283	0.00016928	0.993675	0.00259157	0.00229822	0.999997
795	REACTOME_AXON_GUIDANCE	0.154066	-0.808362	0.654297	0.200732	0.316988	0.429043	0.775917	0.186376	0.727283	1	0.605544
796	REACTOME_G_ALPHA_Q_SIGNALLING_EVENTS	-0.596114	0.309105	0.287008	0.512045	0.636848	0.562791	0.577202	0.999622	0.8549	0.93413	0.999997
797	REACTOME_NCAM1_INTERACTIONS	0.301149	-1.19026	0.889111	0.00264397	0.0217213	0.0126695	0.287995	0.00248142	0.0897425	0.594541	0.0683264
798	REACTOME_REGULATION_OF_INSULIN_SECRETION	-0.652654	0.608603	0.0440515	0.34394	0.455558	0.31662	0.669736	0.763899	0.604117	0.97051	0.999997
799	REACTOME_NCAM_SIGNALING_FOR_NEURITE_OUT_GROWTH	0.761548	-1.11511	0.353564	0.019538	0.0602741	0.0201403	0.697573	0.0542889	0.110913	0.981119	0.344843
800	REACTOME_CLASS_B_2_SECRETIN_FAMILY_RECEPTORS	-1.16161	0.932145	0.22946	0.00326961	0.0252651	0.00287458	0.02027	0.209513	0.0301518	0.102134	0.625646
801	REACTOME_GLUCAGON_TYPE_LIGAND_RECEPTORS	-1.03445	1.03079	0.00366021	0.00803117	0.0423131	0.00651955	0.107348	0.110971	0.0535535	0.322374	0.488094
802	REACTOME_FANCONI_ANEMIA_PATHWAY	0.572847	-0.257717	-0.31513	0.540936	0.662967	0.616989	0.57932	0.997495	0.892169	0.936474	0.999997
803	REACTOME_TRAFFICKING_OF_GLUR2_CONTAINING_AMPA_RECEPTORS	1.05249	-0.136256	-0.916234	0.0181564	0.0581897	0.107502	0.015435	0.310821	0.327913	0.084289	0.686615
804	REACTOME_SLC_MEDIATED_TRANSMEMBRANE_TRANSPORT	-1.16848	0.915753	0.25273	0.0033457	0.0257514	0.00300106	0.0187679	0.242186	0.0308043	0.0968105	0.63681
805	REACTOME_CD28_CO_STIMULATION	-0.0799416	-0.40289	0.482832	0.612632	0.721069	0.927569	0.800453	0.592652	1	1	0.939527
806	REACTOME_SYNTHESIS_SECRETION_AND_DEACYLATION_OF_GHRELIN	-0.260315	0.663057	-0.402742	0.420016	0.538447	0.531259	0.983387	0.442308	0.829563	1	0.82432
807	REACTOME_ADHERENS_JUNCTIONS_INTERACTIONS	-1.15074	0.1781	0.97264	0.00255834	0.021193	0.0207045	0.00216286	0.135378	0.11275	0.021142	0.535758
808	REACTOME_CRMPS_IN_SEMA3A_SIGNALING	-0.303744	-0.558604	0.862348	0.184727	0.303735	0.932493	0.301565	0.193659	1	0.612848	0.60771
809	REACTOME_OTHER_SEMAPHORIN_INTERACTIONS	0.272252	-0.48895	0.216698	0.647087	0.739798	0.678095	0.99779	0.714013	0.931945	1	0.995234
810	REACTOME_PURINE_SALVAGE	-0.310138	0.752325	-0.442188	0.312162	0.423215	0.413082	0.984226	0.339887	0.709021	1	0.714494
811	REACTOME_G_ALPHA_I_SIGNALLING_EVENTS	-0.312993	-0.115899	0.428892	0.703178	0.773614	0.973391	0.697214	0.818735	1	0.981119	0.999997
812	REACTOME_SEMA3A_PAK_DEPENDENT_AXON_REPULSION	0.377018	-1.15755	0.780536	0.0100441	0.04699	0.0295573	0.647821	0.0105495	0.144397	0.966351	0.17942
813	REACTOME_CD28_DEPENDENT_VAV1_PATHWAY	0.160163	-1.01576	0.855593	0.0355971	0.0892297	0.154608	0.452137	0.0311146	0.407664	0.795974	0.262815
814	REACTOME_SEMA4D_IN_SEMAPHORIN_SIGNALING	0.346672	-1.10385	0.757179	0.0226661	0.0655353	0.0622132	0.70627	0.023235	0.22734	0.985552	0.226261
815	REACTOME_SEMAPHORIN_INTERACTIONS	0.603235	-1.28821	0.684976	0.000278262	0.00273368	0.000552802	0.939135	0.000437646	0.00684343	1	0.0133687
816	REACTOME_SEMA4D_INDUCED_CELL_MIGRATION_AND_GROWTH_CONE_COLLAPSE	0.388063	-1.06018	0.672116	0.0438501	0.102521	0.0914109	0.870602	0.0484362	0.293445	1	0.323183
817	REACTOME_SEMA3A_PLEXIN_REPULSION_SIGNALING_BY_INHIBITING_INTEGRIN_ADHESION	-0.695939	-0.597717	1.29366	0.000183461	0.00190163	0.901719	0.000283863	0.000376567	1	0.00338385	0.0120687
818	REACTOME_LYSOSOME_VESICLE_BIOGENESIS	1.0135	-0.893673	-0.119829	0.0297699	0.0781313	0.0253984	0.157665	0.36617	0.129645	0.411528	0.740116
819	REACTOME_SPHINGOLIPID_METABOLISM	0.312814	0.322326	-0.63514	0.462013	0.585376	0.999927	0.524962	0.518883	1	0.88627	0.890621
820	REACTOME_G_ALPHA_S_SIGNALLING_EVENTS	-0.88383	1.10965	-0.225819	0.0115736	0.0492696	0.0103271	0.369095	0.0558823	0.0770592	0.694445	0.35016
821	REACTOME_CELL_CELL_JUNCTION_ORGANIZATION	-1.15074	0.1781	0.97264	0.00255834	0.021193	0.0207045	0.00216286	0.135378	0.11275	0.021142	0.535758
822	REACTOME_G_ALPHA_Z_SIGNALLING_EVENTS	-1.14575	0.847848	0.297903	0.00859908	0.0438762	0.00816744	0.0341293	0.450843	0.0638694	0.142219	0.833529
823	REACTOME_COSTIMULATION_BY_THE_CD28_FAMILY	-0.164369	-0.0867178	0.251087	0.894188	0.917176	0.996128	0.89668	0.930015	1	1	0.999997
824	REACTOME_CD28_DEPENDENT_PI3K_AKT_SIGNALING	-0.624695	0.722945	-0.09825	0.279784	0.388396	0.257908	0.777521	0.560841	0.533835	1	0.914901
825	REACTOME_TRANSPORT_OF_INORGANIC_CATIONS_ANIONS_AND_AMINO_ACIDS_OLIGOPEPTIDES	-0.105878	0.778679	-0.672801	0.214567	0.330039	0.488938	0.729561	0.19547	0.790511	0.998804	0.611019
826	REACTOME_GOLGI_ASSOCIATED_VESICLE_BIOGENESIS	0.161177	0.0435826	-0.204759	0.923509	0.942306	0.991244	0.919372	0.961733	1	1	0.999997
827	REACTOME_CTLA4_INHIBITORY_SIGNALING	0.384337	0.758153	-1.14249	0.0137509	0.0531286	0.711029	0.0373131	0.01468	0.943118	0.149176	0.187711
828	REACTOME_BRANCHED_CHAIN_AMINO_ACID_CATABOLISM	0.459354	-0.907302	0.447949	0.154791	0.273604	0.198322	0.99985	0.202488	0.468827	1	0.621738
829	REACTOME_FORMATION_OF_FIBRIN_CLOT_CLOTTING_CASCADE	0.248152	0.439603	-0.687755	0.384337	0.499255	0.969377	0.514053	0.397562	1	0.873131	0.771138
830	REACTOME_DEADENYLATION_OF_MRNA	0.375999	-0.48821	0.112211	0.620392	0.725399	0.60766	0.951068	0.777985	0.886936	1	0.999997
831	REACTOME_MRNA_DECAY_BY_5_TO_3_EXORIBONUCLEASE	0.464253	0.263104	-0.727357	0.335447	0.446426	0.964741	0.348773	0.464839	1	0.667453	0.846006
832	REACTOME_SIGNAL_AMPLIFICATION	-0.74801	1.3009	-0.552895	6.84869e-05	0.000868156	9.47613e-05	0.590569	0.000167583	0.00155679	0.940458	0.00642403
833	REACTOME_ZINC_TRANSPORTERS	-1.32184	0.718693	0.603146	3.15324e-06	0.00012121	4.46897e-06	6.41788e-06	0.59674	0.000231808	0.000259008	0.939527
834	REACTOME_METAL_ION_SLC_TRANSPORTERS	-1.32184	0.718693	0.603146	3.15324e-06	0.00012121	4.46897e-06	6.41788e-06	0.59674	0.000231808	0.000259008	0.939527
835	REACTOME_SMOOTH_MUSCLE_CONTRACTION	0.168037	-1.12491	0.956871	0.00504665	0.0330475	0.0371952	0.188092	0.00427368	0.161952	0.458555	0.112906
836	REACTOME_MRNA_DECAY_BY_3_TO_5_EXORIBONUCLEASE	0.424526	0.595995	-1.02052	0.0682495	0.145188	0.956681	0.116321	0.081005	1	0.34094	0.435539
837	REACTOME_DEADENYLATION_DEPENDENT_MRNA_DECAY	0.798128	0.239874	-1.038	0.0377647	0.0917777	0.591055	0.0349849	0.125195	0.877244	0.143688	0.518552
838	REACTOME_THROMBOXANE_SIGNALLING_THROUGH_TP_RECEPTOR	-0.990694	1.13788	-0.147186	0.00264434	0.0217213	0.00219773	0.115092	0.0244796	0.0239485	0.338863	0.226814
839	REACTOME_CELL_EXTRACELLULAR_MATRIX_INTERACTIONS	-0.454131	-0.490786	0.944917	0.123142	0.234642	0.998327	0.169181	0.157728	1	0.432604	0.568927
840	REACTOME_CELL_JUNCTION_ORGANIZATION	-0.424953	-0.660835	1.08579	0.0347789	0.0876195	0.901359	0.0694077	0.0404108	1	0.230769	0.289389
841	REACTOME_PYRUVATE_METABOLISM	-0.103654	-0.0935531	0.197207	0.935742	0.9528	0.999935	0.944744	0.948264	1	1	0.999997
842	REACTOME_PURINE_CATABOLISM	0.250408	-0.0143689	-0.236039	0.872395	0.900017	0.955849	0.860975	0.968775	1	1	0.999997
843	REACTOME_METABOLISM_OF_RNA	0.842274	-0.565689	-0.276585	0.200486	0.316855	0.204972	0.334756	0.916444	0.476066	0.6499	0.999997
844	REACTOME_MITOTIC_G1_G1_S_PHASES	-0.0888819	0.909276	-0.820394	0.0820869	0.170723	0.313712	0.507374	0.0713344	0.601494	0.866302	0.40306
845	REACTOME_REGULATION_OF_MITOTIC_CELL_CYCLE	-0.412509	0.880043	-0.467535	0.179205	0.296652	0.23996	0.996676	0.217813	0.513825	1	0.627135
846	REACTOME_TAK1_ACTIVATES_NFKB_BY_PHOSPHORYLATION_AND_ACTIVATION_OF_IKKS_COMPLEX	-1.11887	0.67516	0.443712	0.0233388	0.066902	0.0276924	0.0480683	0.892255	0.138462	0.174672	0.999997
847	REACTOME_MYOGENESIS	-0.785997	-0.500874	1.28687	0.000150877	0.00162963	0.440182	0.000187605	0.000429664	0.738675	0.00246152	0.0133332
848	REACTOME_ACTIVATION_OF_KAINATE_RECEPTORS_UPON_GLUTAMATE_BINDING	-1.13744	0.938567	0.198869	0.00488434	0.0328152	0.0042168	0.0318508	0.217506	0.038886	0.136254	0.627135
849	REACTOME_MAPK_TARGETS_NUCLEAR_EVENTS_MEDIATED_BY_MAP_KINASES	0.56543	-0.0243798	-0.54105	0.456728	0.579948	0.765272	0.42749	0.812661	0.967727	0.769561	0.999997
850	REACTOME_GPCR_LIGAND_BINDING	-1.19203	0.743515	0.448517	0.00627061	0.0369532	0.00731035	0.0157969	0.756592	0.0590568	0.0855485	0.999997
851	REACTOME_JNK_C_JUN_KINASES_PHOSPHORYLATION_AND_ACTIVATION_MEDIATED_BY_ACTIVATED_HUMAN_TAK1	-0.292456	-0.248893	0.541349	0.581762	0.698614	0.998591	0.621496	0.650115	1	0.961567	0.972306
852	REACTOME_THROMBIN_SIGNALLING_THROUGH_PROTEINASE_ACTIVATED_RECEPTORS_PARS	-0.789701	1.29197	-0.502269	9.47693e-05	0.00114367	0.000117934	0.38625	0.000273337	0.00187448	0.714398	0.00954238
853	REACTOME_ENERGY_DEPENDENT_REGULATION_OF_MTOR_BY_LKB1_AMPK	0.515594	0.630645	-1.14624	0.0172675	0.0567359	0.968902	0.0308812	0.0233273	1	0.133568	0.226261
854	REACTOME_MITOTIC_G2_G2_M_PHASES	-0.428982	0.580426	-0.151443	0.504462	0.62937	0.495415	0.942324	0.677009	0.797149	1	0.980677
855	REACTOME_ACTIVATED_TAK1_MEDIATES_P38_MAPK_ACTIVATION	-0.294093	-0.142193	0.436286	0.701657	0.772673	0.984067	0.704379	0.798762	1	0.985022	0.999997
856	REACTOME_DNA_REPAIR	1.32421	-0.673601	-0.650605	2.48552e-06	0.000108326	3.99266e-06	4.28373e-06	0.976174	0.000229578	0.000199398	0.999997
857	REACTOME_EFFECTS_OF_PIP2_HYDROLYSIS	0.475	-0.333664	-0.141336	0.6498	0.740994	0.647709	0.770995	0.973976	0.910644	1	0.999997
858	REACTOME_POST_TRANSLATIONAL_PROTEIN_MODIFICATION	0.275288	0.814828	-1.09012	0.0212469	0.0627459	0.555178	0.0741777	0.0200541	0.849448	0.240392	0.207484
859	REACTOME_CHROMOSOME_MAINTENANCE	1.1919	-0.427508	-0.764389	0.00579542	0.0355834	0.0157855	0.00651399	0.692317	0.0998725	0.0516731	0.980783
860	REACTOME_L1CAM_INTERACTIONS	-0.180395	-0.162787	0.343182	0.81398	0.855555	0.999794	0.83808	0.847653	1	1	0.999997
861	REACTOME_INTERACTION_BETWEEN_L1_AND_ANKYRINS	0.697545	0.0720976	-0.769643	0.209009	0.324296	0.682066	0.188122	0.516818	0.932475	0.458555	0.889418
862	REACTOME_SIGNAL_TRANSDUCTION_BY_L1	-0.271892	-0.135977	0.407868	0.736218	0.795197	0.987418	0.739863	0.821687	1	1	0.999997
863	REACTOME_TRANSPORT_OF_VITAMINS_NUCLEOSIDES_AND_RELATED_MOLECULES	-0.186048	1.00011	-0.814058	0.048003	0.109633	0.17285	0.545665	0.0429792	0.439419	0.909673	0.301162
864	REACTOME_DCC_MEDIATED_ATTRACTIVE_SIGNALING	-0.320937	-0.18811	0.509047	0.616148	0.724335	0.98725	0.62918	0.7158	1	0.963987	0.995234
865	REACTOME_RECYCLING_PATHWAY_OF_L1	0.135819	-0.143429	0.00760989	0.95668	0.96857	0.952489	0.989725	0.985777	1	1	0.999997
866	REACTOME_SYNTHESIS_OF_SUBSTRATES_IN_N_GLYCAN_BIOSYTHESIS	-0.420127	0.637424	-0.217297	0.445484	0.567376	0.453375	0.967325	0.582668	0.756834	1	0.931412
867	REACTOME_RESPIRATORY_ELECTRON_TRANSPORT	1.11058	-0.243102	-0.867479	0.0126692	0.0505474	0.0561983	0.0114866	0.411524	0.212922	0.0712901	0.787982
868	REACTOME_ASPARAGINE_N_LINKED_GLYCOSYLATION	0.88602	0.148695	-1.03472	0.0258906	0.0718979	0.381848	0.0223162	0.13046	0.681126	0.108528	0.526644
869	REACTOME_ASSEMBLY_OF_THE_PRE_REPLICATIVE_COMPLEX	-0.336505	0.820123	-0.483618	0.235575	0.348069	0.330895	0.978579	0.260409	0.617861	1	0.65398
870	REACTOME_BIOSYNTHESIS_OF_THE_N_GLYCAN_PRECURSOR_DOLICHOL_LIPID_LINKED_OLIGOSACCHARIDE_LLO_AND_TRANSFER_TO_A_NASCENT_PROTEIN	-0.804876	0.835339	-0.0304629	0.121321	0.232532	0.105705	0.512357	0.442842	0.323909	0.872524	0.824529
871	REACTOME_REGULATION_OF_SIGNALING_BY_CBL	0.0950886	-1.04256	0.947472	0.0160737	0.0559377	0.115674	0.247865	0.0134086	0.343682	0.540219	0.183313
872	REACTOME_CALNEXIN_CALRETICULIN_CYCLE	-0.457556	-0.540982	0.998538	0.0839348	0.173643	0.990206	0.126152	0.106359	1	0.360677	0.486154
873	REACTOME_PLATELET_HOMEOSTASIS	-0.438361	1.27867	-0.840313	0.000125119	0.00135893	0.000452018	0.217067	0.000138748	0.00581378	0.497498	0.00577133
874	REACTOME_N_GLYCAN_TRIMMING_IN_THE_ER_AND_CALNEXIN_CALRETICULIN_CYCLE	0.207851	-0.68858	0.480729	0.372212	0.485117	0.536973	0.938467	0.371286	0.834853	1	0.747542
875	REACTOME_PLATELET_SENSITIZATION_BY_LDL	0.936137	0.146108	-1.08225	0.0112608	0.0492696	0.25712	0.00953484	0.0741676	0.533835	0.0642779	0.41131
876	REACTOME_AQUAPORIN_MEDIATED_TRANSPORT	-1.1032	1.00508	0.0981218	0.00418686	0.0299828	0.0034256	0.0439312	0.116534	0.0341686	0.166768	0.496347
877	REACTOME_RAP1_SIGNALLING	0.0634768	0.345274	-0.408751	0.707657	0.776357	0.946719	0.859659	0.689976	1	1	0.980677
878	REACTOME_PLATELET_CALCIUM_HOMEOSTASIS	-0.219135	1.01885	-0.799718	0.0439452	0.102521	0.147714	0.583073	0.0401924	0.402762	0.936898	0.288883
879	REACTOME_PROSTACYCLIN_SIGNALLING_THROUGH_PROSTACYCLIN_RECEPTOR	-1.03445	1.03079	0.00366021	0.00803117	0.0423131	0.00651955	0.107348	0.110971	0.0535535	0.322374	0.488094
880	REACTOME_GABA_SYNTHESIS_RELEASE_REUPTAKE_AND_DEGRADATION	-0.374905	-0.588348	0.963253	0.103517	0.206501	0.942172	0.176303	0.11571	1	0.444543	0.496347
881	REACTOME_INCRETIN_SYNTHESIS_SECRETION_AND_INACTIVATION	-0.840172	0.622094	0.218079	0.187475	0.305428	0.181106	0.362239	0.842205	0.450292	0.685554	0.999997
882	REACTOME_TRANSPORT_OF_ORGANIC_ANIONS	-0.819122	0.440267	0.378855	0.2405	0.351619	0.282178	0.311716	0.996248	0.560058	0.626528	0.999997
883	REACTOME_IRAK1_RECRUITS_IKK_COMPLEX	0.217341	-0.370835	0.153494	0.783475	0.83471	0.799369	0.997262	0.835826	0.987218	1	0.999997
884	REACTOME_TRAF6_MEDIATED_IRF7_ACTIVATION	-1.08492	0.854703	0.230221	0.0185641	0.0592313	0.0167738	0.078114	0.451572	0.100284	0.250349	0.833529
885	REACTOME_CIRCADIAN_CLOCK	-1.15243	0.923336	0.229094	0.00429714	0.0305488	0.00378893	0.0253818	0.239846	0.0366701	0.118146	0.635009
886	REACTOME_FACTORS_INVOLVED_IN_MEGAKARYOCYTE_DEVELOPMENT_AND_PLATELET_PRODUCTION	0.701422	-0.673934	-0.0274883	0.26821	0.37914	0.242745	0.624436	0.686228	0.517118	0.963707	0.980677
887	REACTOME_REGULATION_OF_IFNG_SIGNALING	-1.2997	0.700829	0.598868	0.000109682	0.0012639	0.000169797	0.000228154	0.876618	0.00245892	0.00284102	0.999997
888	REACTOME_REGULATION_OF_MRNA_STABILITY_BY_PROTEINS_THAT_BIND_AU_RICH_ELEMENTS	-0.46345	0.184177	0.279273	0.675651	0.755231	0.754013	0.693516	0.993635	0.963673	0.978933	0.999997
889	REACTOME_TRAF3_DEPENDENT_IRF_ACTIVATION_PATHWAY	-1.08492	0.854703	0.230221	0.0185641	0.0592313	0.0167738	0.078114	0.451572	0.100284	0.250349	0.833529
890	REACTOME_GABA_B_RECEPTOR_ACTIVATION	-0.917162	1.16964	-0.252479	0.00321742	0.0249605	0.00288408	0.237289	0.0181859	0.0301518	0.527759	0.200867
891	REACTOME_TRANSPORT_TO_THE_GOLGI_AND_SUBSEQUENT_MODIFICATION	1.0836	-0.162492	-0.92111	0.0124242	0.0499779	0.0746954	0.0106309	0.289786	0.258459	0.0676985	0.666507
892	REACTOME_IRON_UPTAKE_AND_TRANSPORT	-0.2143	0.35521	-0.14091	0.799223	0.843672	0.811319	0.996409	0.852118	0.994438	1	0.999997
893	REACTOME_INTERFERON_GAMMA_SIGNALING	-1.31168	0.503748	0.807932	3.28601e-06	0.00012121	9.66521e-06	3.69992e-06	0.0847849	0.000343793	0.000184289	0.443886
894	REACTOME_N_GLYCAN_ANTENNAE_ELONGATION	-1.15238	0.904478	0.247897	0.00510503	0.0330475	0.00458309	0.0270612	0.28757	0.0403601	0.122465	0.666507
895	REACTOME_TRAF6_MEDIATED_IRF7_ACTIVATION_IN_TLR7_8_OR_9_SIGNALING	0.217341	-0.370835	0.153494	0.783475	0.83471	0.799369	0.997262	0.835826	0.987218	1	0.999997
896	REACTOME_ACTIVATION_OF_IRF3_IRF7_MEDIATED_BY_TBK1_IKK_EPSILON	-0.190749	-0.31111	0.501859	0.626368	0.729097	0.989572	0.719979	0.641701	1	0.994741	0.964278
897	REACTOME_ION_TRANSPORT_BY_P_TYPE_ATPASES	0.376579	-0.472259	0.09568	0.635506	0.7357	0.61978	0.945186	0.799413	0.893229	1	0.999997
898	REACTOME_INTERFERON_ALPHA_BETA_SIGNALING	-1.31777	0.709974	0.607791	9.60644e-06	0.000229032	1.47228e-05	2.01375e-05	0.748436	0.000487848	0.000452514	0.999997
899	REACTOME_ADVANCED_GLYCOSYLATION_ENDPRODUCT_RECEPTOR_SIGNALING	0.358471	-1.27596	0.917493	1.67911e-05	0.000300834	9.03667e-05	0.0233745	1.60839e-05	0.00150997	0.112278	0.00163411
900	REACTOME_GABA_RECEPTOR_ACTIVATION	-0.917162	1.16964	-0.252479	0.00321742	0.0249605	0.00288408	0.237289	0.0181859	0.0301518	0.527759	0.200867
901	REACTOME_KINESINS	0.264378	-0.759149	0.49477	0.295242	0.406141	0.43078	0.952154	0.30486	0.727987	1	0.681538
902	REACTOME_N_GLYCAN_ANTENNAE_ELONGATION_IN_THE_MEDIAL_TRANS_GOLGI	-1.15238	0.904478	0.247897	0.00510503	0.0330475	0.00458309	0.0270612	0.28757	0.0403601	0.122465	0.666507
903	REACTOME_REGULATION_OF_IFNA_SIGNALING	-1.14128	0.93895	0.202332	0.00454056	0.0313668	0.00392594	0.0296265	0.213381	0.0376236	0.130879	0.625646
904	REACTOME_INTERFERON_SIGNALING	-1.17271	0.287486	0.885225	0.00405239	0.0295613	0.019174	0.00376701	0.320557	0.107411	0.0340949	0.699429
905	REACTOME_TRANSFERRIN_ENDOCYTOSIS_AND_RECYCLING	0.761128	-0.388552	-0.372577	0.3063	0.417585	0.361589	0.37031	0.999765	0.657587	0.695443	0.999997
906	REACTOME_DSCAM_INTERACTIONS	0.252661	-1.11304	0.860379	0.0127957	0.0509483	0.0547245	0.429635	0.0117017	0.209197	0.771747	0.183015
907	REACTOME_ION_CHANNEL_TRANSPORT	-0.21722	-0.142605	0.359825	0.794349	0.842165	0.996281	0.806633	0.848454	1	1	0.999997
908	REACTOME_IKK_COMPLEX_RECRUITMENT_MEDIATED_BY_RIP1	-0.313033	0.566744	-0.253712	0.548681	0.66818	0.586014	0.997339	0.624969	0.872765	1	0.954567
909	REACTOME_FORMATION_OF_INCISION_COMPLEX_IN_GG_NER	1.13422	-0.984915	-0.149308	0.00307687	0.0243088	0.00256404	0.0273649	0.127789	0.0274344	0.123471	0.524846
910	REACTOME_TRANSCRIPTIONAL_REGULATION_OF_WHITE_ADIPOCYTE_DIFFERENTIATION	-0.493566	0.213776	0.27979	0.640846	0.738427	0.712186	0.669407	0.996871	0.94365	0.97051	0.999997
911	REACTOME_ENDOSOMAL_SORTING_COMPLEX_REQUIRED_FOR_TRANSPORT_ESCRT	-0.618795	0.198142	0.420653	0.466081	0.589302	0.612424	0.468937	0.961423	0.889408	0.817905	0.999997
912	REACTOME_MEIOTIC_RECOMBINATION	1.15245	-0.175704	-0.976747	0.00233179	0.0198202	0.0193994	0.00196663	0.126289	0.107744	0.0195166	0.521162
913	REACTOME_PLATELET_AGGREGATION_PLUG_FORMATION	-0.767796	-0.32919	1.09699	0.0236471	0.0673907	0.677976	0.0237412	0.0677863	0.931945	0.113482	0.392325
914	REACTOME_SIGNALING_BY_NOTCH	-0.733673	0.775847	-0.042174	0.186907	0.305085	0.166278	0.620347	0.522888	0.427167	0.960998	0.894354
915	REACTOME_LAGGING_STRAND_SYNTHESIS	1.137	-0.274529	-0.862469	0.00899964	0.0445494	0.0384975	0.00835086	0.413501	0.165777	0.0595837	0.790992
916	REACTOME_INHIBITION_OF_REPLICATION_INITIATION_OF_DAMAGED_DNA_BY_RB1_E2F1	0.414883	0.219479	-0.634362	0.450305	0.573142	0.969732	0.459457	0.58429	1	0.804873	0.932976
917	REACTOME_ETHANOL_OXIDATION	0.872697	-1.05186	0.17916	0.0237541	0.0675971	0.0207955	0.411344	0.110857	0.112931	0.749467	0.488094
918	REACTOME_SYNTHESIS_OF_VERY_LONG_CHAIN_FATTY_ACYL_COAS	0.291242	0.277679	-0.56892	0.547145	0.667708	0.999861	0.598559	0.607463	1	0.945984	0.946288
919	REACTOME_DNA_REPLICATION	0.0435121	0.870821	-0.914333	0.0646814	0.138502	0.405404	0.314619	0.0551774	0.701385	0.628964	0.346855
920	REACTOME_E2F_MEDIATED_REGULATION_OF_DNA_REPLICATION	0.871188	-0.315044	-0.556144	0.177675	0.296632	0.287646	0.188348	0.938533	0.566883	0.458555	0.999997
921	REACTOME_METABOLISM_OF_CARBOHYDRATES	0.927041	-0.439239	-0.487803	0.137502	0.254079	0.188826	0.172434	0.997171	0.457775	0.438944	0.999997
922	REACTOME_SIGNALING_BY_INSULIN_RECEPTOR	0.714415	-0.371636	-0.342779	0.362086	0.473815	0.414829	0.431822	0.999276	0.710844	0.773796	0.999997
923	REACTOME_SIGNAL_ATTENUATION	0.971294	-0.880103	-0.0911907	0.0438504	0.102521	0.0373922	0.219411	0.394533	0.162448	0.501881	0.771138
924	REACTOME_SOS_MEDIATED_SIGNALLING	0.222196	-0.584477	0.362281	0.520034	0.643868	0.6293	0.985017	0.537644	0.898671	1	0.897573
925	REACTOME_HEMOSTASIS	-0.0468643	-0.647839	0.694703	0.288557	0.399242	0.725635	0.621699	0.262937	0.950949	0.961567	0.65398
926	REACTOME_HIV_INFECTION	0.748815	-0.575934	-0.172881	0.279897	0.388396	0.267623	0.490906	0.86062	0.54218	0.8426	0.999997
927	REACTOME_HIV_LIFE_CYCLE	1.18109	-0.97102	-0.210071	0.00121668	0.0110121	0.00104411	0.00959303	0.106027	0.0120073	0.064448	0.486154
928	REACTOME_EARLY_PHASE_OF_HIV_LIFE_CYCLE	0.920289	-1.13726	0.216974	0.00580619	0.0355834	0.00509078	0.260411	0.0339208	0.0440375	0.560672	0.274234
929	REACTOME_HOST_INTERACTIONS_OF_HIV_FACTORS	-0.191825	0.192988	-0.00116349	0.918994	0.938189	0.911221	0.977166	0.976336	1	1	0.999997
930	REACTOME_VIRAL_MESSENGER_RNA_SYNTHESIS	1.1934	-0.349708	-0.84369	0.00359097	0.0271917	0.0136902	0.00358155	0.426752	0.0939102	0.0325671	0.80843
931	REACTOME_INTERACTIONS_OF_VPR_WITH_HOST_CELLULAR_PROTEINS	1.31583	-0.699685	-0.61615	1.51923e-05	0.000277578	2.41997e-05	3.10926e-05	0.843907	0.000558981	0.000578915	0.999997
932	REACTOME_FORMATION_OF_ATP_BY_CHEMIOSMOTIC_COUPLING	-0.27165	0.15057	0.121079	0.880121	0.905599	0.893014	0.906511	0.999437	1	1	0.999997
933	REACTOME_ACTIVATION_OF_ATR_IN_RESPONSE_TO_REPLICATION_STRESS	1.15469	-0.154451	-1.00024	0.00155606	0.0137651	0.0153336	0.0012918	0.0859461	0.0982862	0.0132919	0.44443
934	REACTOME_UNWINDING_OF_DNA	1.16669	-0.239272	-0.927419	0.00308368	0.0243088	0.0185379	0.00273139	0.215223	0.105353	0.0254279	0.625646
935	REACTOME_GLUCURONIDATION	-1.32026	0.621046	0.69921	6.20449e-06	0.000181041	1.23002e-05	9.63048e-06	0.819339	0.000429409	0.000325499	0.999997
936	REACTOME_INNATE_IMMUNE_SYSTEM	-0.854259	0.387576	0.466684	0.203647	0.319432	0.274273	0.239733	0.993432	0.552064	0.531381	0.999997
937	REACTOME_MITOTIC_PROMETAPHASE	1.31835	-0.613404	-0.704945	8.97157e-06	0.000224864	1.84419e-05	1.39171e-05	0.786645	0.000540098	0.000362301	0.999997
938	REACTOME_G1_S_SPECIFIC_TRANSCRIPTION	1.11099	-0.287561	-0.823431	0.0159768	0.0559377	0.0574643	0.0151776	0.530824	0.215629	0.0837905	0.897573
939	REACTOME_SIGNALING_BY_TGF_BETA_RECEPTOR_COMPLEX	-0.758904	0.0748119	0.684092	0.223021	0.337051	0.529223	0.201554	0.69982	0.827705	0.473035	0.984988
940	REACTOME_PHOSPHORYLATION_OF_THE_APC_C	1.07169	-0.0926556	-0.979033	0.00882444	0.0443491	0.0775373	0.00728008	0.177016	0.264086	0.0553796	0.59258
941	REACTOME_CYTOSOLIC_SULFONATION_OF_SMALL_MOLECULES	0.706401	-0.0900608	-0.616341	0.297247	0.407802	0.584484	0.274222	0.781395	0.872765	0.575219	0.999997
942	REACTOME_INTEGRATION_OF_PROVIRUS	0.710213	-1.30417	0.593955	6.75941e-05	0.000868156	0.000103144	0.819664	0.000144749	0.0016665	1	0.00577519
943	REACTOME_GLUTATHIONE_CONJUGATION	-0.515717	0.230528	0.28519	0.613767	0.72197	0.683508	0.647777	0.997822	0.933142	0.966351	0.999997
944	REACTOME_COMPLEMENT_CASCADE	0.0165966	-1.02416	1.00756	0.0115226	0.0492696	0.127987	0.147488	0.00941162	0.368736	0.392201	0.173582
945	REACTOME_MTORC1_MEDIATED_SIGNALLING	-0.0328399	0.257214	-0.224374	0.873468	0.900515	0.947353	0.976572	0.863527	1	1	0.999997
946	REACTOME_ACTIVATION_OF_BH3_ONLY_PROTEINS	-0.707543	0.0597507	0.647793	0.27917	0.388188	0.599743	0.25452	0.732727	0.88357	0.551038	0.999997
947	REACTOME_GLUCOSE_METABOLISM	0.382807	0.508185	-0.890992	0.166831	0.284107	0.982498	0.241423	0.192909	1	0.531966	0.607306
948	REACTOME_ADAPTIVE_IMMUNE_SYSTEM	-1.03536	0.796214	0.239149	0.0388987	0.0936539	0.036042	0.128047	0.595064	0.157633	0.362673	0.939527
949	REACTOME_NOD1_2_SIGNALING_PATHWAY	-0.724706	0.00513903	0.719567	0.225727	0.339719	0.607925	0.202116	0.619708	0.886936	0.473217	0.954567
950	REACTOME_CYTOKINE_SIGNALING_IN_IMMUNE_SYSTEM	-1.14357	0.190983	0.952585	0.00376981	0.0279011	0.0267835	0.00322701	0.181677	0.134953	0.0297586	0.599964
951	REACTOME_MEIOTIC_SYNAPSIS	0.915813	-1.04509	0.129275	0.0196037	0.0602741	0.0166378	0.313468	0.116145	0.10016	0.628412	0.496347
952	REACTOME_THE_NLRP3_INFLAMMASOME	-1.29413	0.752031	0.542098	0.000122597	0.00133898	0.000165991	0.000305343	0.604026	0.00243753	0.00357179	0.944234
953	REACTOME_CLASS_I_MHC_MEDIATED_ANTIGEN_PROCESSING_PRESENTATION	-0.575552	0.879419	-0.303867	0.167407	0.284578	0.174652	0.921358	0.283311	0.442285	1	0.666507
954	REACTOME_INFLAMMASOMES	-1.29413	0.752031	0.542098	0.000122597	0.00133898	0.000165991	0.000305343	0.604026	0.00243753	0.00357179	0.944234
955	REACTOME_POTASSIUM_CHANNELS	-1.02798	0.93911	0.0888717	0.0196908	0.0602741	0.0164597	0.13523	0.26824	0.10016	0.369756	0.65398
956	REACTOME_NUCLEOTIDE_BINDING_DOMAIN_LEUCINE_RICH_REPEAT_CONTAINING_RECEPTOR_NLR_SIGNALING_PATHWAYS	-1.05125	0.504859	0.546391	0.0540286	0.120338	0.0807696	0.0737855	0.997175	0.270384	0.239717	0.999997
957	REACTOME_TELOMERE_MAINTENANCE	1.20066	-0.343889	-0.856769	0.00273175	0.02216	0.0110513	0.00269608	0.374436	0.0809189	0.0252193	0.750792
958	REACTOME_PLATELET_ACTIVATION_SIGNALING_AND_AGGREGATION	-0.587086	-0.73638	1.32347	1.17989e-06	8.23813e-05	0.339027	2.51799e-06	1.71081e-06	0.62884	0.000158796	0.000549747
959	REACTOME_APC_CDC20_MEDIATED_DEGRADATION_OF_NEK2A	1.28404	-0.582745	-0.701297	0.000342048	0.00329411	0.000717247	0.000511631	0.885098	0.00849829	0.00565107	0.999997
960	REACTOME_EXTENSION_OF_TELOMERES	1.20066	-0.343889	-0.856769	0.00273175	0.02216	0.0110513	0.00269608	0.374436	0.0809189	0.0252193	0.750792
961	REACTOME_G2_M_CHECKPOINTS	-0.141669	0.639327	-0.497658	0.4157	0.534667	0.626613	0.901712	0.400441	0.898114	1	0.773201
962	REACTOME_G2_M_DNA_DAMAGE_CHECKPOINT	1.02202	-0.970506	-0.0515134	0.0164071	0.0563723	0.013542	0.138864	0.209753	0.0935498	0.378085	0.625646
963	REACTOME_S_PHASE	0.331024	0.72269	-1.05371	0.0416687	0.0983843	0.769289	0.102802	0.0425547	0.969727	0.312562	0.29926
964	REACTOME_TRYPTOPHAN_CATABOLISM	-1.31703	0.706762	0.610271	1.14741e-05	0.000243824	1.78347e-05	2.39092e-05	0.782382	0.000540098	0.000491465	0.999997
965	REACTOME_DNA_STRAND_ELONGATION	1.1775	-0.208981	-0.968523	0.00140176	0.0125135	0.0108857	0.00120336	0.114765	0.0806119	0.0124474	0.496347
966	REACTOME_CHOLESTEROL_BIOSYNTHESIS	0.526279	-0.908249	0.381969	0.150637	0.268455	0.17307	0.976115	0.225429	0.439419	1	0.63398
967	REACTOME_FGFR2C_LIGAND_BINDING_AND_ACTIVATION	-1.31742	0.683458	0.633957	1.26088e-05	0.000244062	2.09961e-05	2.43847e-05	0.937465	0.000540098	0.000491465	0.999997
968	REACTOME_METABOLISM_OF_PORPHYRINS	-1.13004	0.777726	0.352311	0.0152093	0.0548601	0.0155698	0.0447518	0.656284	0.0994736	0.168282	0.974634
969	REACTOME_VIF_MEDIATED_DEGRADATION_OF_APOBEC3G	-0.64844	0.684737	-0.0362962	0.295413	0.406141	0.269134	0.719188	0.63892	0.544675	0.994352	0.962317
970	REACTOME_SIGNALING_BY_FGFR	0.759444	0.311115	-1.07056	0.0320464	0.0826452	0.691944	0.0317359	0.0898552	0.93527	0.136254	0.450428
971	REACTOME_FGFR1_LIGAND_BINDING_AND_ACTIVATION	-1.31742	0.683458	0.633957	1.26088e-05	0.000244062	2.09961e-05	2.43847e-05	0.937465	0.000540098	0.000491465	0.999997
972	REACTOME_GAP_JUNCTION_ASSEMBLY	0.10247	-0.438219	0.335749	0.685607	0.761481	0.81979	0.962685	0.674633	0.998182	1	0.980677
973	REACTOME_INTRINSIC_PATHWAY_FOR_APOPTOSIS	-0.695398	0.021559	0.673839	0.272365	0.382524	0.634728	0.246592	0.683103	0.900355	0.538646	0.980677
974	REACTOME_APOPTOTIC_EXECUTION_PHASE	-0.35507	-0.520088	0.875157	0.179478	0.296852	0.97065	0.267602	0.200285	1	0.568655	0.619291
975	NABA_COLLAGENS	-0.627965	-0.694527	1.32249	3.62717e-06	0.000124405	0.840651	6.84068e-06	5.54657e-06	1	0.000260257	0.000903628
976	NABA_ECM_GLYCOPROTEINS	1.12061	-0.302922	-0.81769	0.0145166	0.0541955	0.050697	0.0139922	0.545373	0.199787	0.0783803	0.902948
977	NABA_ECM_REGULATORS	-1.18118	0.778676	0.402502	0.00671688	0.0383962	0.00727442	0.0194309	0.649445	0.0590103	0.0985094	0.972306
978	NABA_ECM_AFFILIATED	-0.909057	-0.159554	1.06861	0.016067	0.0559377	0.322569	0.0137906	0.0906602	0.611068	0.0776962	0.452145
979	NABA_SECRETED_FACTORS	-0.97474	0.052228	0.922512	0.03387	0.0861065	0.214728	0.0284084	0.307447	0.480057	0.12709	0.683128
980	NABA_CORE_MATRISOME	0.00129663	-0.975654	0.974357	0.0236453	0.0673907	0.209626	0.211661	0.0195735	0.47774	0.487969	0.205566
981	NABA_MATRISOME_ASSOCIATED	-1.30378	0.535338	0.76844	3.81153e-05	0.000551966	0.000100547	5.05676e-05	0.422606	0.00163809	0.000837794	0.80409
982	NABA_BASEMENT_MEMBRANES	0.528012	-0.268798	-0.259214	0.599418	0.71228	0.648397	0.654681	0.999932	0.910644	0.966351	0.999997
983	NABA_MATRISOME	-1.3038	0.498281	0.805521	1.77927e-05	0.000305129	5.44325e-05	2.15847e-05	0.188883	0.00102323	0.000479523	0.605544
984	BIOCARTA_PDZS_PATHWAY	-0.413304	-0.389648	0.802952	0.258759	0.368639	0.999456	0.309949	0.321784	1	0.626528	0.700544
985	BIOCARTA_RACC_PATHWAY	-0.789217	0.425146	0.364071	0.273284	0.382989	0.316357	0.347864	0.996443	0.604117	0.667453	0.999997
986	BIOCARTA_EICOSANOID_PATHWAY	1.3095	-0.523375	-0.786122	1.13757e-05	0.000243824	3.19173e-05	1.43012e-05	0.230476	0.000685696	0.000362301	0.635009
987	BIOCARTA_CHREBP_PATHWAY	0.248477	0.570804	-0.819281	0.21921	0.334284	0.900361	0.372919	0.219127	1	0.698999	0.628142
988	BIOCARTA_LIS1_PATHWAY	0.63502	-0.964629	0.329609	0.0967655	0.19543	0.101549	0.883939	0.186721	0.315504	1	0.605544
989	BIOCARTA_HSWI_SNF_PATHWAY	0.781077	-1.01775	0.236678	0.0473515	0.108653	0.0440268	0.625977	0.147401	0.183314	0.963707	0.559203
990	BIOCARTA_PCAF_PATHWAY	-0.992777	0.50401	0.488767	0.0884502	0.182213	0.119205	0.122949	0.999677	0.350484	0.354	0.999997
991	BIOCARTA_LYMPHOCYTE_PATHWAY	-0.471092	-0.516229	0.987322	0.0919113	0.186979	0.997205	0.131311	0.119889	1	0.363102	0.50468
992	BIOCARTA_AMAN_PATHWAY	-0.956823	1.13341	-0.176588	0.00435124	0.030727	0.00369687	0.181553	0.0319315	0.0363185	0.450377	0.265643
993	BIOCARTA_NEUTROPHIL_PATHWAY	-0.696669	-0.598615	1.29528	0.000161495	0.00172526	0.898076	0.000250288	0.000332037	1	0.0030582	0.0110022
994	BIOCARTA_EFP_PATHWAY	1.08954	-0.870965	-0.218572	0.0160905	0.0559377	0.0143632	0.0732909	0.408971	0.0958383	0.239205	0.783861
995	BIOCARTA_CREM_PATHWAY	-0.0778415	0.998445	-0.920604	0.028674	0.0765815	0.178077	0.310067	0.0240916	0.445936	0.626528	0.226261
996	BIOCARTA_ERAD_PATHWAY	0.0282561	0.118565	-0.146821	0.959593	0.970124	0.994889	0.980972	0.956997	1	1	0.999997
997	BIOCARTA_BTG2_PATHWAY	0.349701	-0.679342	0.329641	0.405762	0.523954	0.460764	0.999663	0.473097	0.764516	1	0.854036
998	BIOCARTA_TERT_PATHWAY	0.452807	-0.642945	0.190138	0.42958	0.548191	0.427194	0.945378	0.59385	0.725598	1	0.939527
999	BIOCARTA_ERBB3_PATHWAY	-1.03401	0.819645	0.214364	0.0359028	0.0894139	0.0325353	0.130863	0.538749	0.149618	0.363102	0.897573
1000	BIOCARTA_CTBP1_PATHWAY	1.0437	-0.165954	-0.877748	0.0249647	0.0702673	0.119986	0.0217056	0.400188	0.352212	0.107158	0.773201
1001	BIOCARTA_PRION_PATHWAY	0.324373	-0.392659	0.0682859	0.731376	0.792595	0.716009	0.956189	0.867001	0.944592	1	0.999997
1002	BIOCARTA_PLK3_PATHWAY	0.170991	-1.08845	0.91746	0.012027	0.0498756	0.0706274	0.296098	0.0103361	0.246565	0.60627	0.17942
1003	BIOCARTA_MHC_PATHWAY	-1.15061	0.660762	0.489844	0.0155936	0.055732	0.0199505	0.0303721	0.930869	0.110178	0.132244	0.999997
1004	BIOCARTA_PRC2_PATHWAY	1.13031	-0.951237	-0.179076	0.00487421	0.0328152	0.0041534	0.0345453	0.195651	0.0387747	0.142782	0.611019
1005	BIOCARTA_SM_PATHWAY	0.228717	0.188817	-0.417534	0.732988	0.793461	0.998906	0.760322	0.784628	1	1	0.999997
1006	BIOCARTA_RANBP2_PATHWAY	-0.637045	-0.0323209	0.669366	0.313606	0.42438	0.728994	0.286592	0.658314	0.951205	0.592864	0.974634
1007	BIOCARTA_IRES_PATHWAY	0.50144	0.372859	-0.874299	0.182213	0.300613	0.98213	0.208622	0.261289	1	0.482671	0.65398
1008	BIOCARTA_PLC_PATHWAY	0.248811	-0.385184	0.136373	0.763986	0.816617	0.770508	0.991472	0.836145	0.969727	1	0.999997
1009	BIOCARTA_CDC25_PATHWAY	0.330828	-1.12991	0.799087	0.0139522	0.0532123	0.0448044	0.596632	0.0138783	0.184795	0.943702	0.187711
1010	BIOCARTA_DSP_PATHWAY	0.706511	0.198275	-0.904786	0.118432	0.228789	0.733995	0.110364	0.290628	0.954096	0.328905	0.667659
1011	BIOCARTA_NPC_PATHWAY	0.434126	-0.901391	0.467265	0.15989	0.27687	0.212648	0.998746	0.200275	0.478702	1	0.619291
1012	BIOCARTA_FLUMAZENIL_PATHWAY	-0.0885614	-0.915925	1.00449	0.02812	0.0756185	0.31921	0.169489	0.0236885	0.607057	0.432604	0.226261
1013	BIOCARTA_S1P_PATHWAY	-1.10175	0.239371	0.862376	0.0146047	0.0542273	0.0633822	0.0132341	0.427866	0.229893	0.0763208	0.809755
1014	BIOCARTA_HBX_PATHWAY	0.354691	-1.12889	0.774197	0.0156549	0.0557741	0.0454436	0.665877	0.0160853	0.186252	0.96871	0.194481
1015	BIOCARTA_MALATEX_PATHWAY	1.07055	-0.117098	-0.953449	0.0112669	0.0492696	0.0832493	0.00941466	0.226142	0.277198	0.0641312	0.63398
1016	BIOCARTA_TSP1_PATHWAY	1.30033	-0.878243	-0.422086	9.64243e-07	8.03774e-05	1.14922e-06	3.77062e-06	0.0066991	0.000133743	0.000184289	0.151308
1017	BIOCARTA_CPSF_PATHWAY	0.352659	-0.405256	0.052597	0.706722	0.775767	0.687388	0.939855	0.867246	0.933432	1	0.999997
1018	BIOCARTA_HES_PATHWAY	0.348529	0.0553204	-0.40385	0.710066	0.777722	0.942551	0.691298	0.866743	1	0.977902	0.999997
1019	BIOCARTA_ERBB4_PATHWAY	0.749189	-0.738736	-0.0104533	0.200025	0.316521	0.17802	0.573697	0.597837	0.445936	0.932272	0.939527
1020	BIOCARTA_RNAPOL3_PATHWAY	-0.3979	0.821894	-0.423993	0.238211	0.350138	0.299995	0.999319	0.28753	0.584154	1	0.666507
1021	BIOCARTA_TERC_PATHWAY	0.623464	0.194307	-0.817771	0.204644	0.319915	0.828885	0.195074	0.399344	1	0.465702	0.772988
1022	BIOCARTA_REELIN_PATHWAY	1.06246	-0.891636	-0.170827	0.0191662	0.0600478	0.0166165	0.0984232	0.364677	0.10016	0.301595	0.738813
1023	BIOCARTA_LDL_PATHWAY	0.372976	-0.900386	0.52741	0.157038	0.273627	0.236144	0.973079	0.178451	0.508143	1	0.595343
1024	BIOCARTA_SAM68_PATHWAY	1.12002	-0.262038	-0.857978	0.0118197	0.0492696	0.0498091	0.0108871	0.433639	0.197917	0.068881	0.81525
1025	BIOCARTA_FBW7_PATHWAY	-0.371548	1.00415	-0.632598	0.0741135	0.155965	0.140193	0.905808	0.0813633	0.389316	1	0.435539
1026	BIOCARTA_CB1R_PATHWAY	1.09813	-0.191644	-0.906486	0.0115241	0.0492696	0.0632803	0.0100271	0.317705	0.229893	0.0660036	0.697649
1027	BIOCARTA_SUMO_PATHWAY	0.617147	-0.842493	0.225345	0.187108	0.305085	0.181798	0.850537	0.356433	0.450292	1	0.736347
1028	BIOCARTA_IFNA_PATHWAY	-1.32313	0.637634	0.685496	3.25312e-06	0.00012121	5.90889e-06	5.08544e-06	0.909969	0.000235753	0.000225955	0.999997
1029	BIOCARTA_PKC_PATHWAY	-0.904901	0.414404	0.490497	0.155993	0.273604	0.21682	0.188798	0.993358	0.482783	0.45908	0.999997
1030	BIOCARTA_PPARG_PATHWAY	1.09738	-0.172443	-0.924936	0.0101399	0.04699	0.0619846	0.00869679	0.274829	0.22734	0.060535	0.654434
1031	BIOCARTA_ION_PATHWAY	0.841723	-0.371318	-0.470405	0.2156	0.330846	0.293453	0.248603	0.989913	0.573128	0.541225	0.999997
1032	BIOCARTA_PELP1_PATHWAY	0.17296	0.638996	-0.811956	0.20375	0.319432	0.802209	0.416037	0.191443	0.987861	0.754502	0.605544
1033	BIOCARTA_STAT3_PATHWAY	-0.364182	0.604156	-0.239974	0.496402	0.621703	0.519295	0.988012	0.600019	0.820187	1	0.941667
1034	BIOCARTA_EEA1_PATHWAY	-0.127086	0.30938	-0.182293	0.845486	0.876883	0.884837	0.998004	0.856926	1	1	0.999997
1035	BIOCARTA_MITR_PATHWAY	-0.281096	-0.561159	0.842255	0.201498	0.317428	0.921436	0.33282	0.207027	1	0.648716	0.625646
1036	BIOCARTA_CIRCADIAN_PATHWAY	0.0106995	0.00521114	-0.0159106	0.999556	0.999865	0.999981	0.999561	0.999723	1	1	0.999997
1037	BIOCARTA_RECK_PATHWAY	-0.366107	0.888638	-0.522531	0.167483	0.284578	0.250055	0.972969	0.18909	0.526219	1	0.605544
1038	BIOCARTA_FOSB_PATHWAY	1.06246	-0.891636	-0.170827	0.0191662	0.0600478	0.0166165	0.0984232	0.364677	0.10016	0.301595	0.738813
1039	BIOCARTA_TUBBY_PATHWAY	0.95342	-0.481298	-0.472121	0.116691	0.226097	0.154163	0.156921	0.999893	0.407664	0.410134	0.999997
1040	BIOCARTA_MRP_PATHWAY	0.206702	0.327226	-0.533928	0.586207	0.701612	0.989312	0.683457	0.604364	1	0.974718	0.944234
1041	BIOCARTA_PLCD_PATHWAY	-0.987441	0.018194	0.969247	0.022413	0.0650111	0.190825	0.0185424	0.218859	0.460004	0.0964108	0.628142
1042	BIOCARTA_RAN_PATHWAY	0.0808702	-0.802937	0.722067	0.175865	0.295244	0.468791	0.655097	0.157318	0.771561	0.966351	0.568927
1043	BIOCARTA_PEPI_PATHWAY	-0.855538	1.05956	-0.204022	0.0241152	0.0684256	0.0214763	0.452341	0.102936	0.114404	0.795974	0.486154
1044	BIOCARTA_IFNG_PATHWAY	-1.32915	0.647703	0.681449	2.21197e-07	4.80489e-05	6.22059e-07	5.77351e-07	0.891801	0.000133743	0.000140917	0.999997
1045	BIOCARTA_BOTULIN_PATHWAY	0.856485	-1.09594	0.239456	0.0161947	0.0559377	0.0147054	0.444804	0.0684311	0.0958383	0.787674	0.392325
1046	REACTOME_INTERLEUKIN_6_SIGNALING	-1.31465	0.685697	0.62895	2.01876e-05	0.000331653	3.34865e-05	3.96351e-05	0.930117	0.000703936	0.000681068	0.999997
1047	REACTOME_MAPK3_ERK1_ACTIVATION	0.566236	0.368138	-0.934374	0.126165	0.238773	0.95301	0.1409	0.205302	1	0.381523	0.625646
1048	REACTOME_TRANSLESION_SYNTHESIS_BY_Y_FAMILY_DNA_POLYMERASES_BYPASSES_LESIONS_ON_DNA_TEMPLATE	0.474039	-0.460109	-0.0139301	0.584848	0.701028	0.557311	0.842434	0.865861	0.849877	1	0.999997
1049	REACTOME_RECOGNITION_OF_DNA_DAMAGE_BY_PCNA_CONTAINING_REPLICATION_COMPLEX	1.15564	-0.325228	-0.830414	0.00811152	0.0425148	0.029558	0.00793858	0.49778	0.144397	0.0575001	0.875522
1050	REACTOME_TRANSLESION_SYNTHESIS_BY_POLH	1.14428	-0.439859	-0.704421	0.0156909	0.0557741	0.0351593	0.0183267	0.844978	0.156219	0.0962325	0.999997
1051	REACTOME_DISPLACEMENT_OF_DNA_GLYCOSYLASE_BY_APEX1	0.279534	-0.420113	0.140579	0.721979	0.785239	0.726	0.986769	0.810881	0.950949	1	0.999997
1052	REACTOME_POLB_DEPENDENT_LONG_PATCH_BASE_EXCISION_REPAIR	0.894005	-0.501688	-0.392318	0.16473	0.282003	0.193094	0.234983	0.986588	0.462622	0.525161	0.999997
1053	REACTOME_ACTIVATION_OF_BAD_AND_TRANSLOCATION_TO_MITOCHONDRIA	-0.765477	0.300943	0.464535	0.294587	0.405642	0.404647	0.31618	0.975465	0.700695	0.628964	0.999997
1054	REACTOME_ACTIVATION_OF_NOXA_AND_TRANSLOCATION_TO_MITOCHONDRIA	0.0457132	-0.805752	0.760039	0.156704	0.273604	0.480072	0.585711	0.138333	0.782892	0.936898	0.539802
1055	REACTOME_BH3_ONLY_PROTEINS_ASSOCIATE_WITH_AND_INACTIVATE_ANTI_APOPTOTIC_BCL_2_MEMBERS	-1.32787	0.595012	0.732855	9.86057e-08	3.85548e-05	3.74637e-07	2.55137e-07	0.159323	0.000133743	0.000107059	0.570007
1056	REACTOME_RELEASE_OF_APOPTOTIC_FACTORS_FROM_THE_MITOCHONDRIA	0.53703	-0.195424	-0.341606	0.579608	0.697314	0.687931	0.591968	0.984271	0.933432	0.94069	0.999997
1057	REACTOME_ACTIVATION_OF_CASPASES_THROUGH_APOPTOSOME_MEDIATED_CLEAVAGE	-0.556373	-0.148379	0.704752	0.327665	0.437559	0.864125	0.311822	0.553855	1	0.626528	0.912205
1058	REACTOME_CYTOCHROME_C_MEDIATED_APOPTOTIC_RESPONSE	-0.227949	0.422667	-0.194718	0.72731	0.7895	0.757112	0.999239	0.777475	0.966158	1	0.999997
1059	REACTOME_SMAC_XIAP_REGULATED_APOPTOTIC_RESPONSE	-0.618017	0.260107	0.35791	0.480716	0.603985	0.574393	0.511248	0.992465	0.863799	0.872155	0.999997
1060	REACTOME_APOPTOTIC_FACTOR_MEDIATED_RESPONSE	0.414696	-0.092138	-0.322558	0.712864	0.778809	0.841042	0.701237	0.96403	1	0.982737	0.999997
1061	REACTOME_CAMK_IV_MEDIATED_PHOSPHORYLATION_OF_CREB	0.182644	-1.06353	0.880883	0.0202011	0.0610404	0.0979095	0.390079	0.0176619	0.306261	0.717617	0.197309
1062	REACTOME_G_PROTEIN_MEDIATED_EVENTS	0.21152	-1.0992	0.887684	0.0129174	0.0511206	0.0639454	0.363542	0.0114219	0.231133	0.68669	0.182876
1063	REACTOME_NEUROTRANSMITTER_CLEARANCE	-0.483518	-0.421402	0.90492	0.156291	0.273604	0.99557	0.191367	0.214247	1	0.461829	0.625646
1064	REACTOME_NEUROTRANSMITTER_RECEPTORS_AND_POSTSYNAPTIC_SIGNAL_TRANSMISSION	0.121754	0.190752	-0.312506	0.841697	0.874605	0.996879	0.885749	0.850611	1	1	0.999997
1065	REACTOME_IRS_MEDIATED_SIGNALLING	-0.279377	0.471017	-0.191641	0.667082	0.750372	0.687558	0.994556	0.743674	0.933432	1	0.999997
1066	REACTOME_RAF_INDEPENDENT_MAPK1_3_ACTIVATION	-0.10245	0.762446	-0.659995	0.232291	0.345821	0.51098	0.742371	0.212235	0.814154	1	0.625646
1067	REACTOME_MAPK1_ERK2_ACTIVATION	-0.542726	0.618638	-0.0759115	0.411606	0.530099	0.386059	0.838398	0.686038	0.684808	1	0.980677
1068	REACTOME_FORMATION_OF_THE_EARLY_ELONGATION_COMPLEX	1.10393	-0.352797	-0.751131	0.0230895	0.0663832	0.0619483	0.0238682	0.721354	0.22734	0.113533	0.995234
1069	REACTOME_DISINHIBITION_OF_SNARE_FORMATION	0.749189	-0.738736	-0.0104533	0.200025	0.316521	0.17802	0.573697	0.597837	0.445936	0.932272	0.939527
1070	REACTOME_ACTIVATION_OF_RAS_IN_B_CELLS	0.205734	-0.487285	0.281551	0.64802	0.74025	0.722241	0.995891	0.673267	0.94955	1	0.980677
1071	REACTOME_FERTILIZATION	-1.15238	0.904478	0.247897	0.00510503	0.0330475	0.00458309	0.0270612	0.28757	0.0403601	0.122465	0.666507
1072	REACTOME_ROS_AND_RNS_PRODUCTION_IN_PHAGOCYTES	0.670753	-0.832499	0.161746	0.177104	0.296632	0.16413	0.761115	0.39537	0.42276	1	0.771138
1073	REACTOME_REGULATION_OF_GENE_EXPRESSION_BY_HYPOXIA_INDUCIBLE_FACTOR	0.411572	-1.11911	0.707536	0.0217408	0.0639147	0.0497018	0.828252	0.0244233	0.197917	1	0.226814
1074	REACTOME_CELLULAR_RESPONSE_TO_HYPOXIA	-0.68942	0.716849	-0.027429	0.248595	0.360269	0.224039	0.66823	0.605975	0.491579	0.969852	0.944722
1075	REACTOME_CROSS_PRESENTATION_OF_PARTICULATE_EXOGENOUS_ANTIGENS_PHAGOSOMES	-1.12028	0.268578	0.851706	0.0122123	0.0498887	0.0499096	0.0113254	0.450765	0.197917	0.0707384	0.833529
1076	REACTOME_METHIONINE_SALVAGE_PATHWAY	1.11586	-0.201145	-0.914716	0.00850639	0.0436483	0.0485761	0.00741311	0.28866	0.196617	0.0557409	0.666507
1077	REACTOME_SHC1_EVENTS_IN_ERBB2_SIGNALING	-0.252331	-0.689683	0.942013	0.100531	0.202345	0.78302	0.230634	0.0972515	0.974414	0.520058	0.473094
1078	REACTOME_DOWNREGULATION_OF_ERBB4_SIGNALING	-0.158878	-0.877884	1.03676	0.0265839	0.0728914	0.400434	0.128214	0.0230538	0.697726	0.362673	0.226261
1079	REACTOME_INTERLEUKIN_7_SIGNALING	-0.452869	-0.475913	0.928782	0.136326	0.252624	0.99936	0.182807	0.175083	1	0.451292	0.589297
1080	REACTOME_G_PROTEIN_GATED_POTASSIUM_CHANNELS	-1.02798	0.93911	0.0888717	0.0196908	0.0602741	0.0164597	0.13523	0.26824	0.10016	0.369756	0.65398
1081	REACTOME_INWARDLY_RECTIFYING_KPLUS_CHANNELS	-1.02798	0.93911	0.0888717	0.0196908	0.0602741	0.0164597	0.13523	0.26824	0.10016	0.369756	0.65398
1082	REACTOME_DOWNREGULATION_OF_ERBB2.ERBB3_SIGNALING	-0.802946	-0.133576	0.936522	0.0754914	0.158524	0.552619	0.0665658	0.264825	0.848014	0.222836	0.65398
1083	REACTOME_TRANSCRIPTION_OF_E2F_TARGETS_UNDER_NEGATIVE_CONTROL_BY_DREAM_COMPLEX	1.15376	-0.302323	-0.851439	0.00737861	0.0408909	0.0296918	0.00702506	0.435721	0.144397	0.0542845	0.817196
1084	REACTOME_TRANSCRIPTION_OF_E2F_TARGETS_UNDER_NEGATIVE_CONTROL_BY_P107_RBL1_AND_P130_RBL2_IN_COMPLEX_WITH_HDAC1	1.00736	-0.0461832	-0.961174	0.0201717	0.0610404	0.161214	0.0167029	0.229963	0.418846	0.0899564	0.635009
1085	REACTOME_MITOCHONDRIAL_IRON_SULFUR_CLUSTER_BIOGENESIS	0.497405	-0.140505	-0.3569	0.618581	0.724471	0.754179	0.613778	0.966678	0.963673	0.955364	0.999997
1086	REACTOME_RORA_ACTIVATES_GENE_EXPRESSION	-0.783879	1.08782	-0.303937	0.0246877	0.0698473	0.0240955	0.635374	0.0757073	0.123965	0.966351	0.415752
1087	REACTOME_BMAL1.CLOCK_NPAS2_ACTIVATES_CIRCADIAN_GENE_EXPRESSION	-1.11702	0.957865	0.159154	0.0056911	0.0352092	0.00480268	0.0423758	0.191755	0.0421042	0.163402	0.605544
1088	REACTOME_ABC_TRANSPORTERS_IN_LIPID_HOMEOSTASIS	0.00432489	0.438812	-0.443137	0.623155	0.728026	0.874628	0.867724	0.596678	1	1	0.939527
1089	REACTOME_ACTIVATION_OF_PUMA_AND_TRANSLOCATION_TO_MITOCHONDRIA	0.0457132	-0.805752	0.760039	0.156704	0.273604	0.480072	0.585711	0.138333	0.782892	0.936898	0.539802
1090	REACTOME_CASPASE_ACTIVATION_VIA_DEATH_RECEPTORS_IN_THE_PRESENCE_OF_LIGAND	-0.332166	1.11986	-0.787689	0.0167136	0.0564337	0.051403	0.628505	0.0167125	0.199787	0.963707	0.194481
1091	REACTOME_EXTRINSIC_PATHWAY_OF_FIBRIN_CLOT_FORMATION	-1.01528	0.193288	0.821996	0.0414431	0.0979701	0.153732	0.0371314	0.530273	0.407664	0.148754	0.897573
1092	REACTOME_INTRINSIC_PATHWAY_OF_FIBRIN_CLOT_FORMATION	0.56226	0.260347	-0.822607	0.218467	0.334007	0.911749	0.220792	0.363748	1	0.504261	0.738813
1093	REACTOME_THE_CITRIC_ACID_TCA_CYCLE_AND_RESPIRATORY_ELECTRON_TRANSPORT	0.964346	-0.000621432	-0.963724	0.0278118	0.0749959	0.230149	0.023107	0.231181	0.501608	0.111541	0.635009
1094	REACTOME_COLLAGEN_DEGRADATION	-0.469906	-0.821927	1.29183	5.50715e-05	0.000752901	0.214933	0.000182024	6.42871e-05	0.480057	0.00242334	0.0035909
1095	REACTOME_TRANSLOCATION_OF_SLC2A4_GLUT4_TO_THE_PLASMA_MEMBRANE	-0.790357	0.366991	0.423366	0.272136	0.382478	0.345264	0.316252	0.996964	0.637385	0.628964	0.999997
1096	REACTOME_REPRODUCTION	1.13057	-0.285561	-0.845007	0.0109911	0.0492561	0.0433146	0.0103472	0.465775	0.182107	0.0665418	0.846274
1097	REACTOME_ACYL_CHAIN_REMODELING_OF_CL	-0.513233	1.04257	-0.529335	0.0586568	0.127699	0.0846474	0.999586	0.081761	0.279784	1	0.435539
1098	REACTOME_SYNTHESIS_OF_PG	1.09813	-0.191644	-0.906486	0.0115241	0.0492696	0.0632803	0.0100271	0.317705	0.229893	0.0660036	0.697649
1099	REACTOME_SYNTHESIS_OF_PI	-0.800167	1.1248	-0.324629	0.0148767	0.0546113	0.0147066	0.593954	0.0480904	0.0958383	0.941137	0.321975
1100	REACTOME_SYNTHESIS_OF_PIPS_AT_THE_ER_MEMBRANE	0.679876	0.0819603	-0.761837	0.223092	0.337051	0.708608	0.202024	0.521958	0.942318	0.473217	0.893544
1101	REACTOME_INOSITOL_PHOSPHATE_METABOLISM	0.100438	0.778786	-0.879224	0.109826	0.216223	0.581366	0.354812	0.0968565	0.870936	0.677399	0.473094
1102	REACTOME_SIGNALING_BY_ACTIVIN	-0.862983	1.00968	-0.146701	0.0360529	0.089551	0.0312958	0.43486	0.162819	0.148144	0.775037	0.572724
1103	REACTOME_PHASE_II_CONJUGATION_OF_COMPOUNDS	-0.856419	-0.261638	1.11806	0.0122489	0.0498887	0.438616	0.0112854	0.0512671	0.737312	0.0707146	0.33254
1104	REACTOME_METHYLATION	-0.350365	-0.794008	1.14437	0.0116126	0.0492696	0.609745	0.0362952	0.0117965	0.888601	0.14752	0.183033
1105	REACTOME_ELASTIC_FIBRE_FORMATION	-0.597684	-0.0466042	0.644288	0.357247	0.468736	0.775641	0.329802	0.677061	0.969832	0.643475	0.980677
1106	REACTOME_FIBRONECTIN_MATRIX_FORMATION	-0.18083	-0.408624	0.589454	0.502131	0.627664	0.960584	0.650659	0.501912	1	0.966351	0.880034
1107	REACTOME_POLO_LIKE_KINASE_MEDIATED_EVENTS	0.556285	-0.178373	-0.377912	0.548282	0.66818	0.681967	0.550903	0.970429	0.932475	0.912726	0.999997
1108	REACTOME_GAP_JUNCTION_TRAFFICKING_AND_REGULATION	0.0905961	-0.0698567	-0.0207394	0.98487	0.989933	0.984122	0.992312	0.998498	1	1	0.999997
1109	REACTOME_MITOCHONDRIAL_BIOGENESIS	0.465131	-0.0678674	-0.397264	0.631542	0.732304	0.81999	0.610477	0.925518	0.998182	0.951994	0.999997
1110	REACTOME_TRANSPORT_OF_THE_SLBP_DEPENDANT_MATURE_MRNA	1.32461	-0.621733	-0.702881	1.64337e-06	0.000107093	3.09674e-06	2.46097e-06	0.721034	0.000229578	0.000158796	0.995234
1111	REACTOME_TRANSPORT_OF_MATURE_MRNAS_DERIVED_FROM_INTRONLESS_TRANSCRIPTS	1.32761	-0.645148	-0.682462	5.73056e-07	5.9662e-05	1.21115e-06	1.11985e-06	0.902888	0.000133743	0.000144429	0.999997
1112	REACTOME_ACTIVATION_OF_MATRIX_METALLOPROTEINASES	-0.823432	1.08998	-0.266548	0.0204743	0.061475	0.0191454	0.532561	0.0742672	0.107411	0.894465	0.41131
1113	REACTOME_ZBP1_DAI_MEDIATED_INDUCTION_OF_TYPE_I_IFNS	-1.09244	0.960516	0.131921	0.00799646	0.0423131	0.00668816	0.0612891	0.201572	0.0544806	0.208383	0.620587
1114	REACTOME_IRF3_MEDIATED_ACTIVATION_OF_TYPE_1_IFN	-0.989503	0.780403	0.209099	0.0584335	0.127355	0.0534913	0.183247	0.618789	0.205857	0.451763	0.954567
1115	REACTOME_SULFIDE_OXIDATION_TO_SULFATE	-0.51391	0.036861	0.477049	0.541564	0.662967	0.800799	0.514053	0.866032	0.987736	0.873131	0.999997
1116	REACTOME_DEGRADATION_OF_CYSTEINE_AND_HOMOCYSTEINE	-0.254923	-0.14474	0.399663	0.748304	0.804252	0.991752	0.756573	0.822213	1	1	0.999997
1117	REACTOME_BUDDING_AND_MATURATION_OF_HIV_VIRION	-0.436701	-0.48628	0.922981	0.140891	0.257936	0.997076	0.193137	0.17612	1	0.463291	0.591604
1118	REACTOME_GOLGI_CISTERNAE_PERICENTRIOLAR_STACK_REORGANIZATION	-0.259275	1.1082	-0.848927	0.0145261	0.0541955	0.0588719	0.461945	0.0133964	0.220488	0.808507	0.183313
1119	REACTOME_ATTACHMENT_OF_GPI_ANCHOR_TO_UPAR	-0.351159	0.170432	0.180727	0.805959	0.848949	0.838697	0.833016	0.999929	1	1	0.999997
1120	REACTOME_POST_TRANSLATIONAL_MODIFICATION._SYNTHESIS_OF_GPI_ANCHORED_PROTEINS	-0.190808	0.474982	-0.284174	0.661827	0.748267	0.741137	0.993821	0.681265	0.957649	1	0.980677
1121	REACTOME_RESPIRATORY_ELECTRON_TRANSPORT_ATP_SYNTHESIS_BY_CHEMIOSMOTIC_COUPLING_AND_HEAT_PRODUCTION_BY_UNCOUPLING_PROTEINS	0.956748	-0.00465419	-0.952094	0.0317942	0.0823281	0.2442	0.0265012	0.252268	0.518412	0.122193	0.643922
1122	REACTOME_MACROAUTOPHAGY	0.388806	0.135429	-0.524235	0.57879	0.696758	0.953712	0.569709	0.735563	1	0.931255	0.999997
1123	REACTOME_PKA_MEDIATED_PHOSPHORYLATION_OF_KEY_METABOLIC_FACTORS	0.317296	-0.398587	0.0812907	0.729465	0.790962	0.716537	0.962591	0.856845	0.944592	1	0.999997
1124	REACTOME_TRIGLYCERIDE_CATABOLISM	0.00764586	-0.0078454	0.000199537	0.999865	0.999865	0.999851	0.999966	0.99996	1	1	0.999997
1125	REACTOME_CHREBP_ACTIVATES_METABOLIC_GENE_EXPRESSION	1.03282	-0.860285	-0.172534	0.0301632	0.0789412	0.0264459	0.133203	0.441745	0.133596	0.367813	0.82432
1126	REACTOME_PP2A_MEDIATED_DEPHOSPHORYLATION_OF_KEY_METABOLIC_FACTORS	0.829319	0.191177	-1.0205	0.0385638	0.092962	0.513902	0.0344343	0.147595	0.815822	0.142625	0.559203
1127	REACTOME_GAMMA_CARBOXYLATION_HYPUSINE_FORMATION_AND_ARYLSULFATASE_ACTIVATION	0.309593	-0.639102	0.329508	0.456839	0.579948	0.523346	0.999681	0.510655	0.822498	1	0.886788
1128	REACTOME_DISEASE	0.116238	-0.765228	0.64899	0.235339	0.348069	0.50064	0.761822	0.216336	0.802914	1	0.625646
1129	REACTOME_PKA_ACTIVATION_IN_GLUCAGON_SIGNALLING	-0.237267	0.699133	-0.461866	0.366445	0.479198	0.508859	0.95753	0.374117	0.812097	1	0.750792
1130	REACTOME_2_LTR_CIRCLE_FORMATION	0.892168	-1.08065	0.188483	0.0156747	0.0557741	0.0136864	0.358784	0.0801161	0.0939102	0.682982	0.43387
1131	REACTOME_NEF_AND_SIGNAL_TRANSDUCTION	0.166643	-1.09157	0.924931	0.0109334	0.0491956	0.0670051	0.277644	0.00935704	0.239295	0.579909	0.173582
1132	REACTOME_THE_ROLE_OF_NEF_IN_HIV_1_REPLICATION_AND_DISEASE_PATHOGENESIS	-0.706111	0.409057	0.297054	0.368895	0.481756	0.400105	0.466781	0.98923	0.697726	0.816074	0.999997
1133	REACTOME_COLLAGEN_BIOSYNTHESIS_AND_MODIFYING_ENZYMES	-0.826628	-0.333509	1.16014	0.00768347	0.041267	0.507115	0.00758844	0.0274702	0.809975	0.0559826	0.242383
1134	REACTOME_MTOR_SIGNALLING	0.201363	0.421314	-0.622677	0.461591	0.58522	0.962164	0.606722	0.465195	1	0.949266	0.846006
1135	REACTOME_REGULATION_OF_CHOLESTEROL_BIOSYNTHESIS_BY_SREBP_SREBF	0.172641	0.292835	-0.465476	0.670877	0.752043	0.989834	0.759489	0.682917	1	1	0.980677
1136	REACTOME_TOLL_LIKE_RECEPTOR_4_TLR4_CASCADE	-0.5173	0.900784	-0.383484	0.157659	0.273734	0.181959	0.979722	0.231918	0.450292	1	0.635009
1137	REACTOME_SIGNALING_BY_NTRKS	0.748833	-0.68753	-0.0613027	0.228153	0.342054	0.205765	0.548735	0.688557	0.476501	0.912726	0.980677
1138	REACTOME_FORMATION_OF_HIV_ELONGATION_COMPLEX_IN_THE_ABSENCE_OF_HIV_TAT	1.12121	-1.01324	-0.10797	0.00269857	0.0220741	0.00220498	0.029909	0.0929829	0.0239485	0.131103	0.46078
1139	REACTOME_TRANSCRIPTION_OF_THE_HIV_GENOME	1.09078	-1.01418	-0.0766047	0.00456713	0.0314392	0.00371658	0.0517837	0.109995	0.0363296	0.183666	0.488094
1140	REACTOME_ABORTIVE_ELONGATION_OF_HIV_1_TRANSCRIPT_IN_THE_ABSENCE_OF_TAT	1.10393	-0.352797	-0.751131	0.0230895	0.0663832	0.0619483	0.0238682	0.721354	0.22734	0.113533	0.995234
1141	REACTOME_HIV_ELONGATION_ARREST_AND_RECOVERY	1.10451	-1.02406	-0.0804451	0.00316569	0.0247557	0.00256803	0.0386249	0.0885356	0.0274344	0.151935	0.44867
1142	REACTOME_NEF_MEDIATED_CD4_DOWN_REGULATION	0.415973	0.565911	-0.981885	0.0932554	0.189123	0.969875	0.149363	0.110492	1	0.395134	0.488094
1143	REACTOME_TOLL_LIKE_RECEPTOR_9_TLR9_CASCADE	-0.542985	0.879251	-0.336267	0.172928	0.292452	0.187898	0.953907	0.270929	0.456727	1	0.654029
1144	REACTOME_TOLL_LIKE_RECEPTOR_TLR1.TLR2_CASCADE	-0.537794	0.503813	0.0339805	0.504212	0.62937	0.475836	0.783296	0.846086	0.779111	1	0.999997
1145	REACTOME_HOST_INTERACTIONS_WITH_INFLUENZA_FACTORS	1.30989	-0.677079	-0.632807	4.10464e-05	0.000586538	6.92408e-05	7.88274e-05	0.965575	0.00125339	0.00122308	0.999997
1146	REACTOME_INFLUENZA_INFECTION	0.728332	-1.11263	0.384299	0.0222975	0.0648686	0.0240529	0.778949	0.0548895	0.123965	1	0.346562
1147	REACTOME_EXPORT_OF_VIRAL_RIBONUCLEOPROTEINS_FROM_NUCLEUS	1.30978	-0.52187	-0.787907	1.02904e-05	0.000239497	2.90368e-05	1.28299e-05	0.215184	0.000660081	0.000358762	0.625646
1148	REACTOME_NEUROTOXICITY_OF_CLOSTRIDIUM_TOXINS	0.856485	-1.09594	0.239456	0.0161947	0.0559377	0.0147054	0.444804	0.0684311	0.0958383	0.787674	0.392325
1149	REACTOME_TOLL_LIKE_RECEPTOR_CASCADES	-0.991615	0.82862	0.162995	0.0481573	0.109857	0.0425126	0.185697	0.510754	0.179121	0.455895	0.886788
1150	REACTOME_TICAM1_RIP1_MEDIATED_IKK_COMPLEX_RECRUITMENT	-0.313033	0.566744	-0.253712	0.548681	0.66818	0.586014	0.997339	0.624969	0.872765	1	0.954567
1151	REACTOME_DDX58_IFIH1_MEDIATED_INDUCTION_OF_INTERFERON_ALPHA_BETA	-1.21951	0.724382	0.495124	0.00362374	0.0272477	0.00456863	0.00843375	0.814755	0.0403601	0.059752	0.999997
1152	REACTOME_FRS2_MEDIATED_ACTIVATION	-0.217092	-0.851896	1.06899	0.022343	0.0649044	0.460676	0.0933397	0.0200585	0.764516	0.291967	0.207484
1153	REACTOME_TELOMERE_EXTENSION_BY_TELOMERASE	0.983504	-0.0587759	-0.924728	0.0313464	0.0813715	0.200699	0.0262745	0.302726	0.472162	0.121722	0.680265
1154	REACTOME_APC_C.CDC20_MEDIATED_DEGRADATION_OF_CYCLIN_B	0.975414	-0.74431	-0.231104	0.0716986	0.151536	0.0672371	0.196528	0.691496	0.239295	0.465702	0.980783
1155	REACTOME_APC_C.CDH1_MEDIATED_DEGRADATION_OF_CDC20_AND_OTHER_APC_C.CDH1_TARGETED_PROTEINS_IN_LATE_MITOSIS_EARLY_G1	-0.500111	0.878375	-0.378264	0.178666	0.296652	0.205956	0.983828	0.255203	0.476501	1	0.649639
1156	REACTOME_TRANSPORT_AND_SYNTHESIS_OF_PAPS	0.786213	-0.0893633	-0.69685	0.198264	0.316521	0.487096	0.178859	0.691913	0.789116	0.447146	0.980783
1157	REACTOME_GLUTATHIONE_SYNTHESIS_AND_RECYCLING	-1.07143	0.772771	0.298657	0.0304083	0.0793701	0.0296586	0.0897598	0.659919	0.144397	0.282577	0.975164
1158	REACTOME_PROCESSIVE_SYNTHESIS_ON_THE_C_STRAND_OF_THE_TELOMERE	1.18351	-0.315048	-0.868465	0.0037008	0.0275097	0.0159848	0.00354068	0.358558	0.10016	0.032346	0.736347
1159	REACTOME_TELOMERE_C_STRAND_LAGGING_STRAND_SYNTHESIS	1.17993	-0.373702	-0.806228	0.00600779	0.0364759	0.0194786	0.00622944	0.561404	0.107877	0.0507494	0.914901
1160	REACTOME_PLASMA_LIPOPROTEIN_ASSEMBLY_REMODELING_AND_CLEARANCE	0.108121	0.831993	-0.940114	0.0662366	0.141616	0.491777	0.264171	0.0575246	0.793254	0.563815	0.358155
1161	REACTOME_ASSEMBLY_OF_THE_HIV_VIRION	-0.475594	-0.416228	0.891822	0.168157	0.28537	0.99605	0.204928	0.227867	1	0.476944	0.63398
1162	REACTOME_CONVERSION_FROM_APC_C.CDC20_TO_APC_C.CDH1_IN_LATE_ANAPHASE	0.819853	0.302812	-1.12267	0.0139825	0.0532123	0.538991	0.013466	0.04926	0.836737	0.0765772	0.326452
1163	REACTOME_PHOSPHORYLATION_OF_EMI1	1.31469	-0.782381	-0.532313	4.12568e-06	0.000130092	4.97671e-06	1.09905e-05	0.171224	0.000231808	0.000330559	0.584015
1164	REACTOME_ACTIVATION_OF_APC_C_AND_APC_C.CDC20_MEDIATED_DEGRADATION_OF_MITOTIC_PROTEINS	-0.401273	0.838732	-0.437459	0.220405	0.334284	0.282741	0.998657	0.266212	0.560222	1	0.65398
1165	REACTOME_INTERACTIONS_OF_REV_WITH_HOST_CELLULAR_PROTEINS	1.32302	-0.605273	-0.717749	2.21469e-06	0.000108326	4.4061e-06	3.13929e-06	0.578482	0.000231808	0.000180509	0.93064
1166	REACTOME_SIGNALING_BY_EGFR	-0.459229	0.227461	0.231768	0.68466	0.761481	0.730312	0.72758	0.999987	0.951205	0.998656	0.999997
1167	REACTOME_APOBEC3G_MEDIATED_RESISTANCE_TO_HIV_1_INFECTION	0.28149	-1.07794	0.796453	0.0261119	0.0720657	0.0846579	0.601917	0.0249179	0.279784	0.949266	0.227638
1168	REACTOME_NUCLEAR_IMPORT_OF_REV_PROTEIN	1.31757	-0.541657	-0.775911	2.30957e-06	0.000108326	5.76617e-06	2.82309e-06	0.157294	0.000234851	0.000167247	0.568927
1169	REACTOME_RIP_MEDIATED_NFKB_ACTIVATION_VIA_ZBP1	-1.06172	1.1131	-0.051378	0.00139276	0.0124901	0.00111393	0.042207	0.0236284	0.0127352	0.163073	0.226261
1170	REACTOME_SEROTONIN_NEUROTRANSMITTER_RELEASE_CYCLE	-0.147182	-0.000490141	0.147673	0.951889	0.965222	0.986555	0.947141	0.986286	1	1	0.999997
1171	REACTOME_NEF_MEDIATED_CD8_DOWN_REGULATION	0.415973	0.565911	-0.981885	0.0932554	0.189123	0.969875	0.149363	0.110492	1	0.395134	0.488094
1172	REACTOME_STING_MEDIATED_INDUCTION_OF_HOST_IMMUNE_RESPONSES	-0.489832	0.923596	-0.433764	0.140269	0.257936	0.174416	0.996257	0.19361	0.442262	1	0.60771
1173	REACTOME_CYTOSOLIC_SENSORS_OF_PATHOGEN_ASSOCIATED_DNA	-1.11862	0.977316	0.141304	0.00449958	0.0313049	0.00375083	0.0382068	0.153091	0.036482	0.150593	0.564669
1174	REACTOME_SIGNALING_BY_CYTOSOLIC_FGFR1_FUSION_MUTANTS	-1.01573	0.171505	0.844228	0.0375304	0.0913973	0.15428	0.0330681	0.478466	0.407664	0.139328	0.856513
1175	REACTOME_FGFR1_MUTANT_RECEPTOR_ACTIVATION	-1.1411	0.350406	0.790692	0.0123614	0.0499779	0.0381612	0.0125724	0.619671	0.165056	0.0744818	0.954567
1176	REACTOME_FGFR2_MUTANT_RECEPTOR_ACTIVATION	0.260437	0.475565	-0.736003	0.3237	0.433447	0.959341	0.457334	0.334903	1	0.801872	0.709849
1177	REACTOME_ORGANELLE_BIOGENESIS_AND_MAINTENANCE	1.30558	-0.687237	-0.618342	6.54897e-05	0.000863422	0.000106434	0.00013009	0.930405	0.00170556	0.00184294	0.999997
1178	REACTOME_SYNTHESIS_OF_PYROPHOSPHATES_IN_THE_CYTOSOL	0.231766	0.271405	-0.503172	0.630064	0.732304	0.998864	0.692988	0.66719	1	0.978895	0.978657
1179	REACTOME_SYNTHESIS_OF_IP2_IP_AND_INS_IN_THE_CYTOSOL	-0.0395275	0.083989	-0.0444615	0.98813	0.99219	0.99056	0.999985	0.989796	1	1	0.999997
1180	REACTOME_SYNTHESIS_OF_IP3_AND_IP4_IN_THE_CYTOSOL	-0.0284668	0.728234	-0.699768	0.235109	0.348069	0.59141	0.656389	0.211267	0.877244	0.966351	0.625646
1181	REACTOME_SIGNALING_BY_NTRK1_TRKA	0.671292	-0.646757	-0.024535	0.306082	0.417578	0.279085	0.660534	0.714489	0.558455	0.966351	0.995234
1182	REACTOME_SCF_SKP2_MEDIATED_DEGRADATION_OF_P27_P21	-0.568302	0.904841	-0.336539	0.148362	0.266428	0.16004	0.939636	0.244826	0.417171	1	0.63681
1183	REACTOME_CELLULAR_HEXOSE_TRANSPORT	-0.849292	-0.291485	1.14078	0.00921316	0.0445835	0.449144	0.00870093	0.0368977	0.751135	0.060535	0.281784
1184	REACTOME_HEME_BIOSYNTHESIS	-0.222621	0.490493	-0.267872	0.645617	0.739798	0.709028	0.998532	0.679748	0.942318	1	0.980677
1185	REACTOME_HEME_DEGRADATION	-1.10456	0.269123	0.835433	0.0163082	0.0561725	0.0621155	0.0152152	0.499128	0.22734	0.0837905	0.876726
1186	REACTOME_FGFR3_LIGAND_BINDING_AND_ACTIVATION	-1.31742	0.683458	0.633957	1.26088e-05	0.000244062	2.09961e-05	2.43847e-05	0.937465	0.000540098	0.000491465	0.999997
1187	REACTOME_FGFR2_LIGAND_BINDING_AND_ACTIVATION	-1.31742	0.683458	0.633957	1.26088e-05	0.000244062	2.09961e-05	2.43847e-05	0.937465	0.000540098	0.000491465	0.999997
1188	REACTOME_FGFR1B_LIGAND_BINDING_AND_ACTIVATION	-1.31742	0.683458	0.633957	1.26088e-05	0.000244062	2.09961e-05	2.43847e-05	0.937465	0.000540098	0.000491465	0.999997
1189	REACTOME_FGFR1C_LIGAND_BINDING_AND_ACTIVATION	-1.31742	0.683458	0.633957	1.26088e-05	0.000244062	2.09961e-05	2.43847e-05	0.937465	0.000540098	0.000491465	0.999997
1190	REACTOME_FGFR2B_LIGAND_BINDING_AND_ACTIVATION	-1.31742	0.683458	0.633957	1.26088e-05	0.000244062	2.09961e-05	2.43847e-05	0.937465	0.000540098	0.000491465	0.999997
1191	REACTOME_TRANSPORT_OF_CONNEXONS_TO_THE_PLASMA_MEMBRANE	0.10247	-0.438219	0.335749	0.685607	0.761481	0.81979	0.962685	0.674633	0.998182	1	0.980677
1192	REACTOME_PRE_NOTCH_PROCESSING_IN_THE_ENDOPLASMIC_RETICULUM	-0.103951	0.658806	-0.554855	0.369743	0.482542	0.628831	0.843155	0.347468	0.898671	1	0.725748
1193	REACTOME_P75NTR_SIGNALS_VIA_NF_KB	-1.16869	0.185626	0.983067	0.00142305	0.0126458	0.0122782	0.00120235	0.0992632	0.0879263	0.0124474	0.476627
1194	REACTOME_P75NTR_NEGATIVELY_REGULATES_CELL_CYCLE_VIA_SC1	0.581637	0.363842	-0.945478	0.116408	0.225771	0.942103	0.128759	0.196037	1	0.363102	0.611248
1195	REACTOME_P75NTR_REGULATES_AXONOGENESIS	0.0235936	-0.496665	0.473071	0.558182	0.677809	0.821124	0.86213	0.530296	0.998597	1	0.897573
1196	REACTOME_SIGNALING_BY_VEGF	-0.0705935	-0.925222	0.995815	0.0284425	0.0760671	0.30092	0.181763	0.023848	0.58479	0.450377	0.226261
1197	REACTOME_RHO_GTPASE_CYCLE	-0.225773	-0.882888	1.10866	0.0117982	0.0492696	0.371946	0.0567085	0.0105307	0.670188	0.195875	0.17942
1198	REACTOME_DEGRADATION_OF_BETA_CATENIN_BY_THE_DESTRUCTION_COMPLEX	-0.366002	0.809101	-0.443098	0.25082	0.362687	0.327606	0.994177	0.289604	0.613477	1	0.666507
1199	REACTOME_RHO_GTPASE_EFFECTORS	0.523347	-0.95402	0.430673	0.115094	0.224144	0.141023	0.989129	0.168752	0.390569	1	0.58391
1200	REACTOME_METABOLISM_OF_STEROID_HORMONES	-0.391846	0.520776	-0.12893	0.581106	0.698614	0.570366	0.950345	0.742306	0.862386	1	0.999997
1201	REACTOME_PREGNENOLONE_BIOSYNTHESIS	-1.31923	0.683629	0.635602	8.75451e-06	0.000222273	1.44437e-05	1.67445e-05	0.9337	0.000486853	0.000394404	0.999997
1202	REACTOME_BETA_CATENIN_PHOSPHORYLATION_CASCADE	0.881392	0.194225	-1.07562	0.0177138	0.0574304	0.386365	0.0155643	0.0856565	0.684808	0.0845226	0.44443
1203	REACTOME_COBALAMIN_CBL_VITAMIN_B12_TRANSPORT_AND_METABOLISM	-1.11754	0.245772	0.871772	0.0112415	0.0492696	0.0508136	0.0101943	0.39733	0.199787	0.0662024	0.771138
1204	REACTOME_METABOLISM_OF_FOLATE_AND_PTERINES	0.762073	-0.150892	-0.611181	0.254358	0.366178	0.486914	0.238768	0.818441	0.789116	0.529843	0.999997
1205	REACTOME_BIOTIN_TRANSPORT_AND_METABOLISM	0.940943	0.111782	-1.05273	0.0151999	0.0548601	0.258043	0.0127422	0.10449	0.533835	0.0745837	0.486154
1206	REACTOME_COENZYME_A_BIOSYNTHESIS	-0.599798	1.32765	-0.727851	1.60451e-07	4.52202e-05	5.48816e-07	0.235049	4.03432e-07	0.000133743	0.525161	0.000271378
1207	REACTOME_VITAMIN_D_CALCIFEROL_METABOLISM	0.295123	-0.909419	0.614297	0.137138	0.253647	0.254229	0.886902	0.140343	0.530435	1	0.542366
1208	REACTOME_NICOTINATE_METABOLISM	-1.31592	0.767322	0.548597	4.89693e-06	0.000147284	6.19529e-06	1.23696e-05	0.253866	0.000242236	0.000358762	0.647078
1209	REACTOME_VITAMIN_C_ASCORBATE_METABOLISM	-0.999098	-0.0542008	1.0533	0.00906847	0.0445494	0.150706	0.00741224	0.0930988	0.406949	0.0557409	0.46078
1210	REACTOME_METABOLISM_OF_WATER_SOLUBLE_VITAMINS_AND_COFACTORS	-1.13525	0.940002	0.19525	0.00500482	0.0330475	0.0043114	0.0329617	0.216083	0.0395718	0.139328	0.625646
1211	REACTOME_NICOTINAMIDE_SALVAGING	-1.29887	0.788745	0.510127	4.84994e-05	0.000672456	6.11253e-05	0.000138915	0.336225	0.00113809	0.00193985	0.709849
1212	REACTOME_AKT_PHOSPHORYLATES_TARGETS_IN_THE_NUCLEUS	-0.475951	0.35262	0.123331	0.64211	0.738427	0.633792	0.780828	0.963142	0.900355	1	0.999997
1213	REACTOME_CREB_PHOSPHORYLATION	-0.378554	-0.141791	0.520345	0.58677	0.701612	0.959601	0.580087	0.734938	1	0.936474	0.999997
1214	REACTOME_ER_TO_GOLGI_ANTEROGRADE_TRANSPORT	1.11741	-0.206369	-0.911045	0.00855828	0.0437996	0.0478209	0.00748696	0.296634	0.195152	0.0558664	0.673942
1215	REACTOME_IMPORT_OF_PALMITOYL_COA_INTO_THE_MITOCHONDRIAL_MATRIX	0.675813	0.0934386	-0.769251	0.219856	0.334284	0.719467	0.199657	0.506917	0.947177	0.469711	0.884053
1216	REACTOME_TCF_DEPENDENT_SIGNALING_IN_RESPONSE_TO_WNT	-0.056657	0.905625	-0.848968	0.0745956	0.156811	0.326203	0.447655	0.0640816	0.612836	0.78986	0.379635
1217	REACTOME_WNT_MEDIATED_ACTIVATION_OF_DVL	0.507503	-0.0731707	-0.434333	0.573163	0.690835	0.785459	0.550459	0.908643	0.975569	0.912726	0.999997
1218	REACTOME_FORMATION_OF_THE_BETA_CATENIN.TCF_TRANSACTIVATING_COMPLEX	-0.106701	1.04531	-0.938607	0.0167009	0.0564337	0.113503	0.265029	0.0139987	0.338775	0.565029	0.187711
1219	REACTOME_METABOLISM_OF_NITRIC_OXIDE._ENOS_ACTIVATION_AND_REGULATION	0.526447	-0.0794452	-0.447002	0.548899	0.66818	0.76673	0.526286	0.904309	0.968318	0.886973	0.999997
1220	REACTOME_ASSEMBLY_OF_COLLAGEN_FIBRILS_AND_OTHER_MULTIMERIC_STRUCTURES	-0.717787	-0.379014	1.0968	0.0274911	0.0744473	0.797078	0.0295823	0.0656261	0.986258	0.130879	0.38434
1221	REACTOME_METABOLISM_OF_ANGIOTENSINOGEN_TO_ANGIOTENSINS	-0.441567	0.267045	0.174522	0.701927	0.772673	0.718247	0.776039	0.994049	0.946208	1	0.999997
1222	REACTOME_DERMATAN_SULFATE_BIOSYNTHESIS	0.38507	-0.862436	0.477366	0.19513	0.313201	0.267596	0.990946	0.228298	0.54218	1	0.63398
1223	REACTOME_CALCINEURIN_ACTIVATES_NFAT	0.0146596	-0.688275	0.673616	0.277313	0.38642	0.646767	0.679583	0.251219	0.910644	0.974718	0.642845
1224	REACTOME_FCGAMMA_RECEPTOR_FCGR_DEPENDENT_PHAGOCYTOSIS	-0.141603	-0.398253	0.539856	0.558889	0.677809	0.952009	0.718737	0.550316	1	0.994352	0.907895
1225	REACTOME_FCGR_ACTIVATION	-0.770092	0.822406	-0.0523146	0.143016	0.260817	0.125879	0.574146	0.45365	0.365666	0.932272	0.834227
1226	REACTOME_REGULATION_OF_ACTIN_DYNAMICS_FOR_PHAGOCYTIC_CUP_FORMATION	-0.104296	-0.407199	0.511495	0.583505	0.700278	0.934899	0.764379	0.566894	1	1	0.921262
1227	REACTOME_ROLE_OF_PHOSPHOLIPIDS_IN_PHAGOCYTOSIS	0.27764	-1.08112	0.803477	0.0245653	0.0696016	0.0819422	0.584284	0.0233174	0.273374	0.936898	0.226261
1228	REACTOME_ENOS_ACTIVATION	0.843892	-0.394827	-0.449066	0.214773	0.330095	0.280839	0.256424	0.996959	0.560058	0.554546	0.999997
1229	REACTOME_NOSTRIN_MEDIATED_ENOS_TRAFFICKING	0.510961	0.80178	-1.31274	3.23662e-06	0.00012121	0.0974791	9.24849e-06	3.69727e-06	0.305403	0.000322872	0.000742087
1230	REACTOME_COPII_MEDIATED_VESICLE_TRANSPORT	0.813628	0.272967	-1.0866	0.0222006	0.0647793	0.558278	0.0209267	0.0772082	0.850688	0.104634	0.422807
1231	REACTOME_ALPHA_LINOLENIC_OMEGA3_AND_LINOLEIC_OMEGA6_ACID_METABOLISM	0.665243	-0.215459	-0.449784	0.406492	0.524549	0.556296	0.41038	0.955409	0.849748	0.748408	0.999997
1232	REACTOME_LINOLEIC_ACID_LA_METABOLISM	0.125354	0.197885	-0.323239	0.831225	0.867616	0.996538	0.87826	0.840418	1	1	0.999997
1233	REACTOME_NADE_MODULATES_DEATH_SIGNALLING	-0.22512	-0.154888	0.380008	0.773234	0.825599	0.996674	0.78859	0.829277	1	1	0.999997
1234	REACTOME_NF_KB_IS_ACTIVATED_AND_SIGNALS_SURVIVAL	-1.16194	0.203622	0.958314	0.00239415	0.0202622	0.0175018	0.0020573	0.151891	0.101387	0.0203132	0.563277
1235	REACTOME_REGULATION_OF_GENE_EXPRESSION_IN_LATE_STAGE_BRANCHING_MORPHOGENESIS_PANCREATIC_BUD_PRECURSOR_CELLS	0.542179	-0.908263	0.366083	0.149009	0.266508	0.167244	0.964587	0.231036	0.428522	1	0.635009
1236	REACTOME_GENE_SILENCING_BY_RNA	1.28645	-0.606655	-0.679798	0.000315562	0.00306928	0.000617291	0.000501097	0.952814	0.00740371	0.00556616	0.999997
1237	REACTOME_PHASE_I_FUNCTIONALIZATION_OF_COMPOUNDS	0.496868	-0.731446	0.234578	0.323049	0.433447	0.326324	0.940322	0.476543	0.612836	1	0.855503
1238	REACTOME_EPIGENETIC_REGULATION_OF_GENE_EXPRESSION	0.956309	-0.559942	-0.396367	0.110981	0.218278	0.128448	0.17668	0.966252	0.369289	0.444543	0.999997
1239	REACTOME_PRC2_METHYLATES_HISTONES_AND_DNA	0.94194	-0.986571	0.0446316	0.0274174	0.0744473	0.0228502	0.268974	0.194955	0.119126	0.569713	0.610798
1240	REACTOME_EGFR_INTERACTS_WITH_PHOSPHOLIPASE_C_GAMMA	-0.838347	1.01049	-0.172147	0.0401474	0.0957999	0.0354518	0.491515	0.160827	0.156246	0.842905	0.572709
1241	REACTOME_MOLECULES_ASSOCIATED_WITH_ELASTIC_FIBRES	-0.746258	0.35256	0.393699	0.32343	0.433447	0.395602	0.372541	0.998472	0.693432	0.698961	0.999997
1242	REACTOME_SYNTHESIS_OF_5_EICOSATETRAENOIC_ACIDS	0.970179	-0.923949	-0.0462307	0.0346778	0.0874777	0.0290735	0.222137	0.304714	0.143895	0.506742	0.681538
1243	REACTOME_SYNTHESIS_OF_LEUKOTRIENES_LT_AND_EOXINS_EX	0.837588	0.25923	-1.09682	0.0176957	0.0574304	0.494526	0.0163828	0.0682927	0.796374	0.0884762	0.392325
1244	REACTOME_SYNTHESIS_OF_LIPOXINS_LX	0.445701	0.503189	-0.94889	0.119757	0.230665	0.995853	0.168524	0.15089	1	0.432368	0.563277
1245	REACTOME_SYNTHESIS_OF_12_EICOSATETRAENOIC_ACID_DERIVATIVES	0.742702	-1.11903	0.376323	0.0197834	0.0602741	0.0210408	0.74628	0.0511525	0.113319	1	0.33254
1246	REACTOME_ARACHIDONIC_ACID_METABOLISM	0.524524	-0.368539	-0.155986	0.585894	0.701612	0.583691	0.722871	0.967251	0.872765	0.996256	0.999997
1247	REACTOME_SYNTHESIS_OF_15_EICOSATETRAENOIC_ACID_DERIVATIVES	0.742702	-1.11903	0.376323	0.0197834	0.0602741	0.0210408	0.74628	0.0511525	0.113319	1	0.33254
1248	REACTOME_TRANSCRIPTIONAL_ACTIVATION_OF_MITOCHONDRIAL_BIOGENESIS	0.341508	0.00493509	-0.346443	0.756673	0.810457	0.926721	0.736709	0.92049	1	1	0.999997
1249	REACTOME_ACTIVATION_OF_PPARGC1A_PGC_1ALPHA_BY_PHOSPHORYLATION	0.866437	0.188531	-1.05497	0.0238367	0.0677335	0.426093	0.0209963	0.107615	0.724989	0.104714	0.488094
1250	REACTOME_ABACAVIR_METABOLISM	-1.31637	0.694743	0.621625	1.432e-05	0.000264109	2.31191e-05	2.8804e-05	0.875073	0.000553801	0.000546717	0.999997
1251	REACTOME_SYNTHESIS_OF_PROSTAGLANDINS_PG_AND_THROMBOXANES_TX	-0.280659	-0.195365	0.476024	0.661172	0.748267	0.994838	0.68278	0.737514	1	0.974718	0.999997
1252	REACTOME_SCAVENGING_OF_HEME_FROM_PLASMA	-0.721496	0.66902	0.0524764	0.257154	0.368036	0.233018	0.587059	0.705374	0.506166	0.936898	0.990356
1253	REACTOME_DAP12_INTERACTIONS	-0.258994	-0.669386	0.92838	0.113105	0.221341	0.811899	0.244418	0.110625	0.994525	0.535691	0.488094
1254	REACTOME_BINDING_AND_UPTAKE_OF_LIGANDS_BY_SCAVENGER_RECEPTORS	-1.0772	0.224405	0.852791	0.0204055	0.061475	0.0853342	0.018388	0.457564	0.279913	0.0962325	0.838825
1255	REACTOME_TRANSCRIPTIONAL_ACTIVITY_OF_SMAD2_SMAD3_SMAD4_HETEROTRIMER	-0.484912	0.286909	0.198004	0.650028	0.740994	0.67159	0.728942	0.994362	0.930517	0.998656	0.999997
1256	REACTOME_DOWNREGULATION_OF_SMAD2_3.SMAD4_TRANSCRIPTIONAL_ACTIVITY	-0.151484	0.465673	-0.314189	0.66547	0.750284	0.772006	0.981428	0.668354	0.969727	1	0.978657
1257	REACTOME_SMAD2_SMAD3.SMAD4_HETEROTRIMER_REGULATES_TRANSCRIPTION	-1.05456	0.109468	0.94509	0.0144419	0.0540924	0.101833	0.0120845	0.248978	0.315504	0.0742929	0.640464
1258	REACTOME_EGFR_TRANSACTIVATION_BY_GASTRIN	0.147644	-0.5623	0.414655	0.529044	0.652544	0.695596	0.947273	0.520365	0.937209	1	0.891599
1259	REACTOME_VISUAL_PHOTOTRANSDUCTION	0.443973	0.215876	-0.659849	0.414046	0.532891	0.957932	0.418689	0.56145	1	0.758607	0.914901
1260	REACTOME_MUCOPOLYSACCHARIDOSES	0.379974	-0.512046	0.132072	0.594812	0.707764	0.585805	0.956022	0.747532	0.872765	1	0.999997
1261	REACTOME_ANCHORING_FIBRIL_FORMATION	-0.75282	-0.0975956	0.850415	0.134769	0.250211	0.620006	0.119742	0.396685	0.893229	0.346809	0.771138
1262	REACTOME_PI3K_AKT_SIGNALING_IN_CANCER	-0.670628	0.689104	-0.0184762	0.27863	0.387979	0.252538	0.685045	0.643723	0.529167	0.974718	0.966573
1263	REACTOME_CONSTITUTIVE_SIGNALING_BY_ABERRANT_PI3K_IN_CANCER	-0.772953	0.0499334	0.72302	0.194089	0.313083	0.523103	0.173208	0.638283	0.822498	0.439198	0.9621
1264	REACTOME_CROSSLINKING_OF_COLLAGEN_FIBRILS	-0.75282	-0.0975956	0.850415	0.134769	0.250211	0.620006	0.119742	0.396685	0.893229	0.346809	0.771138
1265	REACTOME_CELLULAR_RESPONSES_TO_STRESS	0.464882	-0.898021	0.433139	0.162939	0.279918	0.20395	0.998857	0.215949	0.476066	1	0.625646
1266	REACTOME_CONDENSATION_OF_PROPHASE_CHROMOSOMES	0.979233	-1.01157	0.0323363	0.0168352	0.0565606	0.0138638	0.196923	0.152171	0.0947684	0.465702	0.563277
1267	REACTOME_PHOSPHATE_BOND_HYDROLYSIS_BY_NUDT_PROTEINS	1.11182	-0.912304	-0.199512	0.00918332	0.0445494	0.00800349	0.0518119	0.29681	0.0631249	0.183666	0.673942
1268	REACTOME_SIGNALING_BY_TYPE_1_INSULIN_LIKE_GROWTH_FACTOR_1_RECEPTOR_IGF1R	-0.292753	0.193004	0.0997482	0.857811	0.887782	0.860625	0.905862	0.994345	1	1	0.999997
1269	REACTOME_METABOLISM_OF_INGESTED_SEMET_SEC_MESEC_INTO_H2SE	-0.260299	-0.865333	1.12563	0.0104529	0.0475243	0.41116	0.0455782	0.00959208	0.706964	0.170233	0.175257
1270	REACTOME_SELENOAMINO_ACID_METABOLISM	0.15629	-0.903243	0.746953	0.107626	0.212646	0.305014	0.655225	0.0972807	0.59157	0.966351	0.473094
1271	REACTOME_DAP12_SIGNALING	0.00469431	-0.963227	0.958532	0.0290819	0.0770395	0.232492	0.240401	0.0241885	0.505587	0.531966	0.226261
1272	REACTOME_ACTIVATION_OF_GENE_EXPRESSION_BY_SREBF_SREBP	0.198844	-0.0717412	-0.127103	0.933103	0.950608	0.954941	0.935508	0.998057	1	1	0.999997
1273	REACTOME_SHC_RELATED_EVENTS_TRIGGERED_BY_IGF1R	0.401849	-0.858884	0.457035	0.199671	0.316521	0.263787	0.996775	0.240018	0.541202	1	0.635009
1274	REACTOME_THE_CANONICAL_RETINOID_CYCLE_IN_RODS_TWILIGHT_VISION	0.798713	0.257154	-1.05587	0.032128	0.0826452	0.592999	0.030097	0.106054	0.877603	0.131338	0.486154
1275	REACTOME_FC_EPSILON_RECEPTOR_FCERI_SIGNALING	-0.692372	0.757624	-0.065252	0.21968	0.334284	0.197905	0.684812	0.535608	0.468407	0.974718	0.897573
1276	REACTOME_MASTL_FACILITATES_MITOTIC_PROGRESSION	0.871188	-0.315044	-0.556144	0.177675	0.296632	0.287646	0.188348	0.938533	0.566883	0.458555	0.999997
1277	REACTOME_ESTABLISHMENT_OF_SISTER_CHROMATID_COHESION	0.985264	-0.22683	-0.758434	0.0644655	0.138191	0.185708	0.0600258	0.665406	0.453823	0.205158	0.978097
1278	REACTOME_COHESIN_LOADING_ONTO_CHROMATIN	0.985264	-0.22683	-0.758434	0.0644655	0.138191	0.185708	0.0600258	0.665406	0.453823	0.205158	0.978097
1279	REACTOME_ACTIVATION_OF_THE_PHOTOTRANSDUCTION_CASCADE	-0.843123	1.08899	-0.245864	0.0188318	0.0596875	0.0172478	0.48099	0.0748278	0.101241	0.831419	0.41208
1280	REACTOME_RESOLUTION_OF_SISTER_CHROMATID_COHESION	1.04297	-0.354318	-0.688655	0.0494946	0.111993	0.109368	0.0523435	0.832794	0.329961	0.184414	0.999997
1281	REACTOME_CONDENSATION_OF_PROMETAPHASE_CHROMOSOMES	1.30361	-0.856784	-0.446826	1.98879e-06	0.000108326	2.08018e-06	7.19417e-06	0.0192031	0.000181249	0.00026537	0.204749
1282	REACTOME_THE_PHOTOTRANSDUCTION_CASCADE	0.460034	0.0381267	-0.498161	0.565674	0.684254	0.87763	0.538854	0.812137	1	0.901484	0.999997
1283	REACTOME_INTERACTION_WITH_CUMULUS_CELLS_AND_THE_ZONA_PELLUCIDA	-1.15238	0.904478	0.247897	0.00510503	0.0330475	0.00458309	0.0270612	0.28757	0.0403601	0.122465	0.666507
1284	REACTOME_MITOTIC_METAPHASE_AND_ANAPHASE	-0.157254	0.698845	-0.541591	0.339465	0.450852	0.555292	0.879445	0.325375	0.849448	1	0.70366
1285	REACTOME_OXIDATIVE_STRESS_INDUCED_SENESCENCE	0.460532	-0.919796	0.459265	0.143969	0.261822	0.187592	0.999998	0.188033	0.456727	1	0.605544
1286	REACTOME_SENESCENCE_ASSOCIATED_SECRETORY_PHENOTYPE_SASP	-0.793095	0.758856	0.0342397	0.16433	0.281564	0.145145	0.50281	0.582047	0.398538	0.860765	0.931412
1287	REACTOME_CELLULAR_SENESCENCE	-0.736464	-0.394927	1.13139	0.017194	0.0566568	0.765176	0.0187294	0.0432552	0.967727	0.0968105	0.302014
1288	REACTOME_FORMATION_OF_SENESCENCE_ASSOCIATED_HETEROCHROMATIN_FOCI_SAHF	0.163617	-1.0957	0.93208	0.00979537	0.0465415	0.0625577	0.25961	0.00835331	0.228172	0.559579	0.164453
1289	REACTOME_ONCOGENE_INDUCED_SENESCENCE	-0.20413	-0.372342	0.576472	0.527053	0.650909	0.978587	0.647931	0.537683	1	0.966351	0.897573
1290	REACTOME_DNA_DAMAGE_TELOMERE_STRESS_INDUCED_SENESCENCE	0.365727	-1.17298	0.80725	0.0068071	0.0387016	0.0222315	0.56154	0.00699442	0.116835	0.923306	0.151308
1291	REACTOME_TRIF_MEDIATED_PROGRAMMED_CELL_DEATH	-0.332166	1.11986	-0.787689	0.0167136	0.0564337	0.051403	0.628505	0.0167125	0.199787	0.963707	0.194481
1292	REACTOME_CYTOSOLIC_IRON_SULFUR_CLUSTER_ASSEMBLY	0.801255	0.33641	-1.13767	0.0123987	0.0499779	0.589619	0.0123898	0.0400548	0.875916	0.0743391	0.288883
1293	REACTOME_REGULATION_OF_PLK1_ACTIVITY_AT_G2_M_TRANSITION	0.978856	-0.90906	-0.0697964	0.0356006	0.0892297	0.030009	0.208292	0.334436	0.145577	0.482477	0.709849
1294	REACTOME_SIGNALING_BY_LEPTIN	-1.3048	0.615914	0.688883	7.06895e-05	0.000885884	0.0001412	0.00011418	0.924229	0.00215661	0.00165349	0.999997
1295	REACTOME_SIGNALING_BY_NOTCH1_IN_CANCER	0.942055	-0.850977	-0.0910777	0.0604802	0.131019	0.0520625	0.263808	0.451939	0.201949	0.563815	0.833529
1296	REACTOME_FBXW7_MUTANTS_AND_NOTCH1_IN_CANCER	-0.500378	1.0286	-0.52822	0.0662938	0.141616	0.095885	0.998813	0.0903916	0.303589	1	0.451958
1297	REACTOME_INSULIN_PROCESSING	-0.429843	-0.237923	0.667767	0.408962	0.527388	0.969847	0.420951	0.540228	1	0.760861	0.897573
1298	REACTOME_STIMULI_SENSING_CHANNELS	-0.880046	0.827689	0.0523566	0.0921252	0.187219	0.0796672	0.367343	0.483269	0.268533	0.692532	0.861249
1299	REACTOME_EPH_EPHRIN_SIGNALING	0.918884	-0.996506	0.0776214	0.0294253	0.0777383	0.0247365	0.313724	0.181034	0.126597	0.628412	0.599866
1300	REACTOME_SIGNALING_BY_NOTCH1_HD_DOMAIN_MUTANTS_IN_CANCER	0.165596	-1.0741	0.9085	0.0151739	0.0548601	0.0851517	0.32215	0.0130544	0.279784	0.634244	0.183313
1301	REACTOME_ROLE_OF_LAT2_NTAL_LAB_ON_CALCIUM_MOBILIZATION	0.441497	-0.958916	0.517419	0.111764	0.218936	0.16154	0.992615	0.139333	0.418846	1	0.541544
1302	REACTOME_FCERI_MEDIATED_MAPK_ACTIVATION	0.581979	-0.974512	0.392533	0.0967526	0.19543	0.110676	0.953048	0.161574	0.332367	1	0.572724
1303	REACTOME_FCERI_MEDIATED_CAPLUS2_MOBILIZATION	0.461672	-0.746017	0.284346	0.31589	0.42532	0.334374	0.971905	0.433688	0.621981	1	0.81525
1304	REACTOME_FCERI_MEDIATED_NF_KB_ACTIVATION	-0.607451	0.92838	-0.320928	0.124846	0.236965	0.131049	0.904711	0.225916	0.375321	1	0.63398
1305	REACTOME_POU5F1_OCT4_SOX2_NANOG_ACTIVATE_GENES_RELATED_TO_PROLIFERATION	-1.32981	0.634246	0.695565	9.5553e-08	3.85548e-05	3.2546e-07	2.73808e-07	0.624898	0.000133743	0.000107059	0.954567
1306	REACTOME_NOTCH2_ACTIVATION_AND_TRANSMISSION_OF_SIGNAL_TO_THE_NUCLEUS	0.154167	-1.06322	0.909057	0.0170295	0.0565606	0.0963097	0.324106	0.0145902	0.303686	0.635533	0.187711
1307	REACTOME_PEPTIDE_HORMONE_METABOLISM	-0.914839	0.472324	0.442515	0.148086	0.266337	0.187477	0.19805	0.998959	0.456727	0.467054	0.999997
1308	REACTOME_NUCLEAR_ENVELOPE_BREAKDOWN	1.31685	-0.684209	-0.632637	1.39618e-05	0.000262456	2.32285e-05	2.71282e-05	0.934526	0.000553801	0.000525105	0.999997
1309	REACTOME_ACTIVATION_OF_NIMA_KINASES_NEK9_NEK6_NEK7	1.08631	-0.145158	-0.941154	0.010276	0.0471865	0.0696995	0.00868353	0.244502	0.244488	0.060535	0.63681
1310	REACTOME_SUMOYLATION	1.31113	-0.809654	-0.501478	3.52381e-06	0.000124405	3.95516e-06	1.0492e-05	0.0843895	0.000229578	0.000330559	0.443499
1311	REACTOME_NUCLEAR_ENVELOPE_REASSEMBLY	0.186919	-0.453886	0.266967	0.68827	0.763226	0.759514	0.995512	0.708968	0.967727	1	0.992139
1312	REACTOME_LAMININ_INTERACTIONS	-0.111565	0.0224198	0.0891451	0.976675	0.982202	0.988862	0.975236	0.997222	1	1	0.999997
1313	REACTOME_SYNDECAN_INTERACTIONS	-0.875742	-0.241074	1.11682	0.0110717	0.0492561	0.387086	0.00999693	0.0510918	0.684844	0.0660036	0.33254
1314	REACTOME_NON_INTEGRIN_MEMBRANE_ECM_INTERACTIONS	-0.566682	-0.344099	0.910781	0.143964	0.261822	0.943604	0.156589	0.236217	1	0.410083	0.635009
1315	REACTOME_ECM_PROTEOGLYCANS	-0.905823	-0.155274	1.0611	0.0177885	0.0574818	0.332043	0.0152628	0.0988615	0.618822	0.0838167	0.476627
1316	REACTOME_SCAVENGING_BY_CLASS_A_RECEPTORS	-0.874296	-0.183708	1.058	0.022172	0.0647793	0.406788	0.0194372	0.104071	0.701463	0.0985094	0.486154
1317	REACTOME_SCAVENGING_BY_CLASS_F_RECEPTORS	-0.130134	0.0578184	0.0723151	0.971578	0.979771	0.978202	0.97477	0.999868	1	1	0.999997
1318	REACTOME_SUMO_IS_CONJUGATED_TO_E1_UBA2.SAE1	0.199036	-0.262985	0.0639489	0.878324	0.904225	0.873654	0.988274	0.933872	1	1	0.999997
1319	REACTOME_SUMO_IS_TRANSFERRED_FROM_E1_TO_E2_UBE2I_UBC9	0.617147	-0.842493	0.225345	0.187108	0.305085	0.181798	0.850537	0.356433	0.450292	1	0.736347
1320	REACTOME_SUMO_IS_PROTEOLYTICALLY_PROCESSED	0.0844516	-0.514287	0.429836	0.569427	0.687179	0.773654	0.915829	0.548366	0.969727	1	0.906218
1321	REACTOME_SUMOYLATION_OF_DNA_DAMAGE_RESPONSE_AND_REPAIR_PROTEINS	1.1656	-0.96489	-0.200713	0.00201356	0.0172654	0.00172384	0.0153483	0.135006	0.0189332	0.0840502	0.535758
1322	REACTOME_DEX_H_BOX_HELICASES_ACTIVATE_TYPE_I_IFN_AND_INFLAMMATORY_CYTOKINES_PRODUCTION	-1.30659	0.78613	0.520464	1.85527e-05	0.000315396	2.35899e-05	5.23317e-05	0.269417	0.000555642	0.00085257	0.65398
1323	REACTOME_LRR_FLII_INTERACTING_PROTEIN_1_LRRFIP1_ACTIVATES_TYPE_I_IFN_PRODUCTION	-1.09529	0.831351	0.263941	0.0185723	0.0592313	0.0172877	0.0696827	0.51127	0.101241	0.231129	0.886897
1324	REACTOME_REGULATION_OF_INNATE_IMMUNE_RESPONSES_TO_CYTOSOLIC_DNA	-0.653672	-0.129135	0.782807	0.220041	0.334284	0.763534	0.202695	0.472553	0.967727	0.473439	0.854036
1325	REACTOME_HDACS_DEACETYLATE_HISTONES	1.29228	-0.575242	-0.717038	0.00018384	0.00190163	0.000404851	0.000269112	0.809401	0.00531197	0.00324761	0.999997
1326	REACTOME_PKMTS_METHYLATE_HISTONE_LYSINES	-1.15209	0.8673	0.284791	0.00683355	0.0387235	0.00637935	0.0297516	0.390437	0.0532857	0.131001	0.76637
1327	REACTOME_HDMS_DEMETHYLATE_HISTONES	0.892627	0.25126	-1.14389	0.0065238	0.0376132	0.325962	0.005894	0.0325265	0.612836	0.0488253	0.268446
1328	REACTOME_HATS_ACETYLATE_HISTONES	0.403119	-0.562989	0.15987	0.532658	0.655759	0.527842	0.956069	0.687499	0.826205	1	0.980677
1329	REACTOME_RMTS_METHYLATE_HISTONE_ARGININES	1.12243	-0.787842	-0.334583	0.0161596	0.0559377	0.0161952	0.0496794	0.628162	0.10016	0.177893	0.954567
1330	REACTOME_PROCESSING_AND_ACTIVATION_OF_SUMO	0.617147	-0.842493	0.225345	0.187108	0.305085	0.181798	0.850537	0.356433	0.450292	1	0.736347
1331	REACTOME_GLYCOGEN_STORAGE_DISEASES	-0.739617	-0.214592	0.954209	0.0829677	0.172006	0.692244	0.0771803	0.225127	0.93527	0.248579	0.63398
1332	REACTOME_SUMOYLATION_OF_TRANSCRIPTION_FACTORS	-0.0822037	-0.993541	1.07574	0.00722651	0.0405972	0.15	0.0704095	0.00592548	0.405602	0.232518	0.141272
1333	REACTOME_SUMOYLATION_OF_UBIQUITINYLATION_PROTEINS	1.19118	-0.424865	-0.766311	0.00583281	0.0356348	0.0160099	0.00652852	0.686351	0.10016	0.0516731	0.980677
1334	REACTOME_WNT_LIGAND_BIOGENESIS_AND_TRAFFICKING	-0.745654	1.01367	-0.268017	0.054543	0.120688	0.0524061	0.7039	0.148263	0.202879	0.985022	0.560645
1335	REACTOME_IRF3_MEDIATED_INDUCTION_OF_TYPE_I_IFN	-0.174765	0.554735	-0.379971	0.549364	0.668331	0.685562	0.968781	0.550774	0.933432	1	0.907895
1336	REACTOME_TRP_CHANNELS	-1.1319	0.948526	0.18337	0.00487466	0.0328152	0.00416506	0.033928	0.200158	0.0387747	0.142219	0.619291
1337	REACTOME_DEFECTS_IN_COBALAMIN_B12_METABOLISM	-1.11754	0.245772	0.871772	0.0112415	0.0492696	0.0508136	0.0101943	0.39733	0.199787	0.0662024	0.771138
1338	REACTOME_DEFECTS_IN_VITAMIN_AND_COFACTOR_METABOLISM	-0.842533	0.365832	0.476701	0.214274	0.329847	0.295123	0.245066	0.987368	0.57524	0.535973	0.999997
1339	REACTOME_DETOXIFICATION_OF_REACTIVE_OXYGEN_SPECIES	-0.248441	-0.830663	1.0791	0.0222898	0.0648686	0.514114	0.0839104	0.0205361	0.815822	0.266306	0.211306
1340	REACTOME_NUCLEAR_PORE_COMPLEX_NPC_DISASSEMBLY	1.31405	-0.540714	-0.773339	6.39775e-06	0.000183935	1.67724e-05	8.08706e-06	0.244446	0.000537542	0.000292782	0.63681
1341	REACTOME_SIGNALING_BY_TGF_BETA_RECEPTOR_COMPLEX_IN_CANCER	-1.13831	0.210265	0.928047	0.00531686	0.0338582	0.0325072	0.0046329	0.241011	0.149618	0.0404345	0.635009
1342	REACTOME_GLYCOGEN_SYNTHESIS	-1.11241	0.310915	0.801497	0.0173344	0.0567651	0.056632	0.0169181	0.590738	0.21415	0.0908652	0.938937
1343	REACTOME_DEFECTS_IN_BIOTIN_BTN_METABOLISM	0.940943	0.111782	-1.05273	0.0151999	0.0548601	0.258043	0.0127422	0.10449	0.533835	0.0745837	0.486154
1344	REACTOME_REGULATION_BY_C_FLIP	-0.332166	1.11986	-0.787689	0.0167136	0.0564337	0.051403	0.628505	0.0167125	0.199787	0.963707	0.194481
1345	REACTOME_REGULATION_OF_HSF1_MEDIATED_HEAT_SHOCK_RESPONSE	1.14648	-0.305745	-0.840733	0.00886692	0.0444483	0.0340182	0.0084984	0.471355	0.153767	0.0599797	0.854036
1346	REACTOME_HSP90_CHAPERONE_CYCLE_FOR_STEROID_HORMONE_RECEPTORS_SHR	0.316945	-1.17311	0.856165	0.00503339	0.0330475	0.0205506	0.406975	0.00484488	0.112668	0.743585	0.124628
1347	REACTOME_HSF1_ACTIVATION	0.2949	-0.52037	0.22547	0.607171	0.717602	0.637451	0.996477	0.682894	0.902402	1	0.980677
1348	REACTOME_CELLULAR_RESPONSE_TO_HEAT_STRESS	1.31584	-0.663488	-0.652351	1.76716e-05	0.000305129	3.12739e-05	3.233e-05	0.997052	0.000679339	0.000596274	0.999997
1349	REACTOME_ATTENUATION_PHASE	0.162632	-0.75636	0.593729	0.266293	0.377248	0.487575	0.840401	0.252299	0.789116	1	0.643922
1350	REACTOME_HSF1_DEPENDENT_TRANSACTIVATION	0.348889	-1.06436	0.715467	0.0384687	0.0928472	0.0922061	0.788988	0.0400905	0.295513	1	0.288883
1351	REACTOME_GRB2.SOS_PROVIDES_LINKAGE_TO_MAPK_SIGNALING_FOR_INTEGRINS	-0.478133	-0.194333	0.672466	0.389864	0.505428	0.934641	0.386227	0.561576	1	0.714398	0.914901
1352	REACTOME_DISEASES_ASSOCIATED_WITH_GLYCOSAMINOGLYCAN_METABOLISM	0.291029	0.220392	-0.511421	0.618343	0.724471	0.996376	0.647418	0.693527	1	0.966351	0.981786
1353	REACTOME_DEFECTIVE_B4GALT7_CAUSES_EDS_PROGEROID_TYPE	0.38507	-0.862436	0.477366	0.19513	0.313201	0.267596	0.990946	0.228298	0.54218	1	0.63398
1354	REACTOME_DEFECTIVE_CHST3_CAUSES_SEDCJD	0.38507	-0.862436	0.477366	0.19513	0.313201	0.267596	0.990946	0.228298	0.54218	1	0.63398
1355	REACTOME_DEFECTIVE_CHST14_CAUSES_EDS_MUSCULOCONTRACTURAL_TYPE	0.38507	-0.862436	0.477366	0.19513	0.313201	0.267596	0.990946	0.228298	0.54218	1	0.63398
1356	REACTOME_DEFECTIVE_CHSY1_CAUSES_TPBS	0.38507	-0.862436	0.477366	0.19513	0.313201	0.267596	0.990946	0.228298	0.54218	1	0.63398
1357	REACTOME_DEFECTIVE_B4GALT1_CAUSES_B4GALT1_CDG_CDG_2D	-1.15238	0.904478	0.247897	0.00510503	0.0330475	0.00458309	0.0270612	0.28757	0.0403601	0.122465	0.666507
1358	REACTOME_LOSS_OF_FUNCTION_OF_TGFBR1_IN_CANCER	-1.13831	0.210265	0.928047	0.00531686	0.0338582	0.0325072	0.0046329	0.241011	0.149618	0.0404345	0.635009
1359	REACTOME_TRANSCRIPTIONAL_REGULATION_BY_TP53	1.16809	-0.909022	-0.25907	0.00360238	0.0271917	0.00325268	0.0194499	0.260046	0.0331198	0.0985094	0.65398
1360	REACTOME_CLASS_A_1_RHODOPSIN_LIKE_RECEPTORS	-0.890202	-0.263155	1.15336	0.00564174	0.0350146	0.324971	0.00514239	0.0276478	0.61265	0.0437103	0.242383
1361	REACTOME_NETRIN_1_SIGNALING	0.355331	-0.481386	0.126055	0.6356	0.7357	0.627615	0.963024	0.77513	0.898671	1	0.999997
1362	REACTOME_NEPHRIN_FAMILY_INTERACTIONS	0.169847	-0.72147	0.551623	0.314265	0.42438	0.52337	0.878075	0.302022	0.822498	1	0.679462
1363	REACTOME_SIGNALING_BY_ROBO_RECEPTORS	0.285251	-0.859609	0.574358	0.183911	0.302903	0.312101	0.914147	0.188882	0.600465	1	0.605544
1364	REACTOME_DEACTIVATION_OF_THE_BETA_CATENIN_TRANSACTIVATING_COMPLEX	-0.0128128	0.60359	-0.590777	0.392925	0.509058	0.736965	0.763391	0.363689	0.95605	1	0.738813
1365	REACTOME_DISEASES_ASSOCIATED_WITH_N_GLYCOSYLATION_OF_PROTEINS	-0.89509	1.07396	-0.178873	0.0165879	0.0564337	0.0144103	0.353688	0.0863854	0.0958383	0.675914	0.44443
1366	REACTOME_DISEASES_OF_GLYCOSYLATION	0.216401	0.601388	-0.817789	0.211732	0.327222	0.860454	0.389316	0.205557	1	0.717617	0.625646
1367	REACTOME_MYOCLONIC_EPILEPSY_OF_LAFORA	-0.56359	-0.351673	0.915263	0.140908	0.257936	0.94834	0.154647	0.22918	1	0.406363	0.635009
1368	REACTOME_CENTROSOME_MATURATION	0.979592	-0.945572	-0.0340205	0.0282127	0.0757636	0.0234949	0.205875	0.262741	0.121631	0.478464	0.65398
1369	REACTOME_ATF4_ACTIVATES_GENES_IN_RESPONSE_TO_ENDOPLASMIC_RETICULUM_STRESS	0.347514	-0.218727	-0.128787	0.805791	0.848949	0.813638	0.862932	0.994628	0.994837	1	0.999997
1370	REACTOME_ATF6_ATF6_ALPHA_ACTIVATES_CHAPERONES	-0.840484	-0.16853	1.00901	0.040231	0.0957999	0.486391	0.0354507	0.162882	0.789116	0.144689	0.572724
1371	REACTOME_PERK_REGULATES_GENE_EXPRESSION	-0.0229444	-0.0924206	0.115365	0.975036	0.981058	0.996987	0.98813	0.973477	1	1	0.999997
1372	REACTOME_IRE1ALPHA_ACTIVATES_CHAPERONES	0.190192	-0.832518	0.642326	0.186962	0.305085	0.383305	0.80758	0.176892	0.681237	1	0.59258
1373	REACTOME_UNFOLDED_PROTEIN_RESPONSE_UPR	0.305581	-0.871458	0.565876	0.175722	0.295244	0.291125	0.9286	0.184132	0.570862	1	0.60298
1374	REACTOME_ATF6_ATF6_ALPHA_ACTIVATES_CHAPERONE_GENES	-0.840484	-0.16853	1.00901	0.040231	0.0957999	0.486391	0.0354507	0.162882	0.789116	0.144689	0.572724
1375	REACTOME_REGULATION_OF_INSULIN_LIKE_GROWTH_FACTOR_IGF_TRANSPORT_AND_UPTAKE_BY_INSULIN_LIKE_GROWTH_FACTOR_BINDING_PROTEINS_IGFBPS	-1.07853	0.136646	0.941885	0.0112556	0.0492696	0.0769606	0.00948622	0.246496	0.262579	0.0642779	0.637514
1376	REACTOME_GLUCAGON_LIKE_PEPTIDE_1_GLP1_REGULATES_INSULIN_SECRETION	-0.485968	1.0636	-0.577634	0.0474758	0.108795	0.0761189	0.985745	0.0621456	0.261154	1	0.37383
1377	REACTOME_TRANSPORT_OF_SMALL_MOLECULES	-0.719195	0.84427	-0.125075	0.151309	0.269063	0.136602	0.680863	0.394821	0.38592	0.974718	0.771138
1378	REACTOME_BETA_CATENIN_INDEPENDENT_WNT_SIGNALING	-0.675907	0.786812	-0.110905	0.207386	0.32229	0.188964	0.728564	0.476208	0.457775	0.998656	0.855503
1379	REACTOME_RECEPTOR_TYPE_TYROSINE_PROTEIN_PHOSPHATASES	-0.836842	0.363762	0.473081	0.220171	0.334284	0.301617	0.251468	0.987825	0.585562	0.546245	0.999997
1380	REACTOME_ALPHA_OXIDATION_OF_PHYTANATE	0.322294	0.247793	-0.570087	0.543633	0.665083	0.995794	0.57694	0.62584	1	0.93413	0.954567
1381	REACTOME_GLYOXYLATE_METABOLISM_AND_GLYCINE_DEGRADATION	0.811307	-0.0688914	-0.742415	0.161608	0.278119	0.462524	0.143535	0.621493	0.765652	0.385455	0.954567
1382	REACTOME_BETA_OXIDATION_OF_PRISTANOYL_COA	0.964586	-0.674334	-0.290252	0.0905038	0.184499	0.0905371	0.196307	0.821203	0.291598	0.465702	0.999997
1383	REACTOME_SUMOYLATION_OF_TRANSCRIPTION_COFACTORS	0.937398	-1.11798	0.180585	0.00680989	0.0387016	0.00583445	0.23468	0.0444837	0.0500279	0.525161	0.307299
1384	REACTOME_PD_1_SIGNALING	-0.931963	0.441223	0.490739	0.133416	0.248408	0.184015	0.167643	0.99703	0.451378	0.430674	0.999997
1385	REACTOME_COOPERATION_OF_PREFOLDIN_AND_TRIC_CCT_IN_ACTIN_AND_TUBULIN_FOLDING	0.881945	-0.929199	0.0472547	0.0564897	0.124227	0.0480145	0.385613	0.289769	0.195152	0.714398	0.666507
1386	REACTOME_BETA_OXIDATION_OF_VERY_LONG_CHAIN_FATTY_ACIDS	-0.20096	0.407377	-0.206418	0.745264	0.801867	0.784446	0.99998	0.781161	0.975378	1	0.999997
1387	REACTOME_FOLDING_OF_ACTIN_BY_CCT_TRIC	1.05625	-0.613287	-0.442965	0.0494298	0.111976	0.0598509	0.0870927	0.952543	0.223726	0.275512	0.999997
1388	REACTOME_DISEASES_ASSOCIATED_WITH_O_GLYCOSYLATION_OF_PROTEINS	0.901295	-1.04995	0.148651	0.0205021	0.061475	0.0175807	0.344852	0.1116	0.101387	0.664222	0.488094
1389	REACTOME_SIGNAL_REGULATORY_PROTEIN_FAMILY_INTERACTIONS	-0.966158	-0.0921171	1.05828	0.0116645	0.0492696	0.206352	0.00966506	0.0943099	0.476854	0.0647096	0.465596
1390	REACTOME_ADP_SIGNALLING_THROUGH_P2Y_PURINOCEPTOR_12	-0.999484	1.11655	-0.117066	0.00356344	0.0271071	0.00293058	0.116733	0.0355904	0.0303136	0.34103	0.280673
1391	REACTOME_G_BETA.GAMMA_SIGNALLING_THROUGH_PI3KGAMMA	-1.14136	0.436143	0.705218	0.0163202	0.0561725	0.0367077	0.0189582	0.842089	0.160186	0.0972787	0.999997
1392	REACTOME_EPHB_MEDIATED_FORWARD_SIGNALING	-0.311835	-0.171692	0.483528	0.646778	0.739798	0.986046	0.655914	0.746235	1	0.966351	0.999997
1393	REACTOME_EPHA_MEDIATED_GROWTH_CONE_COLLAPSE	0.537078	-0.378149	-0.158929	0.569176	0.687179	0.566682	0.710533	0.964885	0.859474	0.988407	0.999997
1394	REACTOME_EPHRIN_SIGNALING	-0.0319816	-0.966375	0.998357	0.020943	0.0622558	0.222181	0.174036	0.017322	0.488599	0.440725	0.196648
1395	REACTOME_EPH_EPHRIN_MEDIATED_REPULSION_OF_CELLS	0.445935	-0.131806	-0.31413	0.685917	0.761481	0.797895	0.683593	0.976983	0.986645	0.974718	0.999997
1396	REACTOME_G_PROTEIN_BETA.GAMMA_SIGNALLING	-1.11963	0.423226	0.696408	0.0221568	0.0647793	0.0488123	0.0253703	0.851878	0.196711	0.118146	0.999997
1397	REACTOME_GLUTAMATE_BINDING_ACTIVATION_OF_AMPA_RECEPTORS_AND_SYNAPTIC_PLASTICITY	0.892341	-0.366713	-0.525627	0.163993	0.281364	0.246229	0.185108	0.971925	0.520972	0.455202	0.999997
1398	REACTOME_ACETYLCHOLINE_REGULATES_INSULIN_SECRETION	0.234454	-0.39462	0.160167	0.756979	0.810457	0.772903	0.996254	0.816861	0.969727	1	0.999997
1399	REACTOME_ADRENALINE_NORADRENALINE_INHIBITS_INSULIN_SECRETION	-1.29552	0.879289	0.416229	3.88085e-06	0.000130092	3.74505e-06	1.64629e-05	0.0183471	0.000229578	0.000392499	0.201508
1400	REACTOME_REGULATION_OF_LIPID_METABOLISM_BY_PEROXISOME_PROLIFERATOR_ACTIVATED_RECEPTOR_ALPHA_PPARALPHA	0.661876	-0.0152926	-0.646584	0.312847	0.42385	0.676044	0.285441	0.709545	0.931945	0.592397	0.992139
1401	REACTOME_FREE_FATTY_ACIDS_REGULATE_INSULIN_SECRETION	-0.224172	0.889746	-0.665574	0.139126	0.256354	0.300689	0.799027	0.133158	0.58479	1	0.532193
1402	REACTOME_SYNTHESIS_SECRETION_AND_INACTIVATION_OF_GLUCOSE_DEPENDENT_INSULINOTROPIC_POLYPEPTIDE_GIP	-0.260315	0.663057	-0.402742	0.420016	0.538447	0.531259	0.983387	0.442308	0.829563	1	0.82432
1403	REACTOME_SIALIC_ACID_METABOLISM	0.574789	-0.399576	-0.175213	0.521119	0.644768	0.52045	0.667493	0.962191	0.821211	0.969501	0.999997
1404	REACTOME_SUMOYLATION_OF_SUMOYLATION_PROTEINS	1.32427	-0.696315	-0.627953	2.03667e-06	0.000108326	3.06698e-06	3.75664e-06	0.802401	0.000229578	0.000184289	0.999997
1405	REACTOME_CA2PLUS_PATHWAY	-1.1279	0.993017	0.134882	0.00313383	0.024605	0.00259361	0.0296569	0.119066	0.0275571	0.130879	0.50384
1406	REACTOME_PCP_CE_PATHWAY	-0.561378	0.658245	-0.096867	0.366785	0.479321	0.343622	0.834261	0.633527	0.634954	1	0.957885
1407	REACTOME_SUMOYLATION_OF_INTRACELLULAR_RECEPTORS	0.456891	-1.02069	0.563797	0.0698546	0.148119	0.1099	0.982985	0.0877695	0.330546	1	0.448014
1408	REACTOME_G_ALPHA_12_13_SIGNALLING_EVENTS	-1.04223	0.249892	0.792341	0.0371967	0.0910834	0.12017	0.034749	0.605819	0.352224	0.143321	0.944722
1409	REACTOME_SEMA4D_MEDIATED_INHIBITION_OF_CELL_ATTACHMENT_AND_MIGRATION	-0.200376	-0.92892	1.1293	0.00614043	0.036937	0.245998	0.0378953	0.00532291	0.520972	0.150079	0.131725
1410	REACTOME_REDUCTION_OF_CYTOSOLIC_CAPLUSPLUS_LEVELS	-0.219135	1.01885	-0.799718	0.0439452	0.102521	0.147714	0.583073	0.0401924	0.402762	0.936898	0.288883
1411	REACTOME_ADP_SIGNALLING_THROUGH_P2Y_PURINOCEPTOR_1	-0.860516	1.10165	-0.241136	0.0147779	0.0545732	0.0134143	0.432787	0.0635467	0.0935498	0.774106	0.378761
1412	REACTOME_NETRIN_MEDIATED_REPULSION_SIGNALS	0.517465	0.41731	-0.934775	0.130019	0.243975	0.98782	0.156691	0.189365	1	0.410083	0.605544
1413	REACTOME_ROLE_OF_SECOND_MESSENGERS_IN_NETRIN_1_SIGNALING	0.744359	-0.214532	-0.529826	0.300354	0.410624	0.473589	0.29704	0.913342	0.776733	0.60627	0.999997
1414	REACTOME_NECTIN_NECL_TRANS_HETERODIMERIZATION	-0.856283	-0.236815	1.0931	0.0167652	0.0565102	0.445953	0.0151999	0.0708542	0.746437	0.0837905	0.401507
1415	REACTOME_TRANSPORT_OF_BILE_SALTS_AND_ORGANIC_ACIDS_METAL_IONS_AND_AMINE_COMPOUNDS	-1.32246	0.740101	0.582362	1.5499e-06	0.000104484	2.13234e-06	3.31737e-06	0.333168	0.000181249	0.000184289	0.70876
1416	REACTOME_SODIUM_CALCIUM_EXCHANGERS	-0.960591	0.925685	0.0349056	0.0366549	0.0903384	0.0307256	0.238135	0.301423	0.147227	0.529039	0.678896
1417	REACTOME_ARACHIDONATE_PRODUCTION_FROM_DAG	0.944222	-0.000702864	-0.943519	0.0365385	0.0901929	0.266788	0.0305611	0.268059	0.54218	0.132771	0.65398
1418	REACTOME_SMALL_INTERFERING_RNA_SIRNA_BIOGENESIS	-0.205893	0.293989	-0.088096	0.854081	0.88439	0.853047	0.990984	0.910368	1	1	0.999997
1419	REACTOME_ERCC6_CSB_AND_EHMT2_G9A_POSITIVELY_REGULATE_RRNA_EXPRESSION	1.30869	-0.603464	-0.705228	4.17027e-05	0.000586538	8.76546e-05	6.50488e-05	0.835623	0.00149013	0.00104238	0.999997
1420	REACTOME_ACTIVATION_OF_RAC1	0.258898	-1.15262	0.893724	0.00555789	0.0348259	0.0277675	0.316	0.00504495	0.138483	0.628964	0.128089
1421	REACTOME_INACTIVATION_OF_CDC42_AND_RAC1	-0.0559964	-0.686976	0.742972	0.232433	0.345821	0.686399	0.558799	0.2096	0.933432	0.921124	0.625646
1422	REACTOME_ORGANIC_ANION_TRANSPORTERS	0.104283	-0.26203	0.157748	0.887068	0.912266	0.918185	0.998157	0.894415	1	1	0.999997
1423	REACTOME_ROLE_OF_ABL_IN_ROBO_SLIT_SIGNALING	0.945128	-0.0436579	-0.90147	0.0464877	0.107278	0.263818	0.0392656	0.348337	0.541202	0.154145	0.726546
1424	REACTOME_GP1B_IX_V_ACTIVATION_SIGNALLING	-0.118232	-0.879244	0.997476	0.036511	0.0901929	0.397981	0.180085	0.0312884	0.695312	0.448625	0.262815
1425	REACTOME_VASOPRESSIN_REGULATES_RENAL_WATER_HOMEOSTASIS_VIA_AQUAPORINS	-1.1032	1.00508	0.0981218	0.00418686	0.0299828	0.0034256	0.0439312	0.116534	0.0341686	0.166768	0.496347
1426	REACTOME_PROTON_COUPLED_MONOCARBOXYLATE_TRANSPORT	-1.32022	0.665813	0.654406	7.47334e-06	0.00020578	1.29396e-05	1.34058e-05	0.995883	0.000443807	0.000359017	0.999997
1427	REACTOME_FATTY_ACIDS_BOUND_TO_GPR40_FFAR1_REGULATE_INSULIN_SECRETION	0.404233	0.207284	-0.611517	0.478906	0.602097	0.969874	0.486153	0.613664	1	0.836645	0.95291
1428	REACTOME_ZINC_EFFLUX_AND_COMPARTMENTALIZATION_BY_THE_SLC30_FAMILY	-1.31339	0.775777	0.537609	6.92548e-06	0.000194368	8.73693e-06	1.83932e-05	0.238813	0.000322987	0.000418124	0.635009
1429	REACTOME_UNBLOCKING_OF_NMDA_RECEPTORS_GLUTAMATE_BINDING_AND_ACTIVATION	-0.667816	-0.646432	1.31425	2.27534e-05	0.000364614	0.990058	3.97145e-05	4.23098e-05	1	0.000681068	0.00275719
1430	REACTOME_BINDING_OF_TCF_LEF.CTNNB1_TO_TARGET_GENE_PROMOTERS	-1.10315	0.176841	0.926307	0.00928154	0.0446931	0.0570578	0.0079706	0.268697	0.214929	0.0575001	0.65398
1431	REACTOME_DEPOLYMERISATION_OF_THE_NUCLEAR_LAMINA	0.484289	-0.95519	0.470902	0.115322	0.224193	0.151915	0.999772	0.155906	0.407664	1	0.568927
1432	REACTOME_ZINC_INFLUX_INTO_CELLS_BY_THE_SLC39_GENE_FAMILY	-1.31825	0.630268	0.687982	1.04648e-05	0.000240691	2.0431e-05	1.71335e-05	0.911237	0.000540098	0.000398762	0.999997
1433	REACTOME_CREB1_PHOSPHORYLATION_THROUGH_THE_ACTIVATION_OF_ADENYLATE_CYCLASE	-0.039922	0.334504	-0.294582	0.791198	0.839735	0.911622	0.95775	0.775691	1	1	0.999997
1434	REACTOME_CREB1_PHOSPHORYLATION_THROUGH_THE_ACTIVATION_OF_CAMKII_CAMKK_CAMKIV_CASCASDE	1.11137	-0.753543	-0.357826	0.0209954	0.0622558	0.0218	0.0566774	0.717206	0.115499	0.195875	0.995234
1435	REACTOME_CREB1_PHOSPHORYLATION_THROUGH_NMDA_RECEPTOR_MEDIATED_ACTIVATION_OF_RAS_SIGNALING	-0.6236	-0.702111	1.32571	1.07533e-06	8.03774e-05	0.703862	2.08374e-06	1.71248e-06	0.938895	0.000158796	0.000549747
1436	REACTOME_ACTIVATION_OF_NMDA_RECEPTORS_AND_POSTSYNAPTIC_EVENTS	-0.0194349	-0.731053	0.750488	0.203538	0.319432	0.612389	0.567554	0.181391	0.889408	0.930066	0.599964
1437	REACTOME_RAS_ACTIVATION_UPON_CA2PLUS_INFLUX_THROUGH_NMDA_RECEPTOR	-0.0579064	-0.789711	0.847617	0.121623	0.232654	0.546851	0.414805	0.106432	0.842896	0.752966	0.486154
1438	REACTOME_RSK_ACTIVATION	0.051925	0.528285	-0.58021	0.453146	0.576382	0.837185	0.736352	0.425515	1	1	0.806868
1439	REACTOME_FORMYL_PEPTIDE_RECEPTORS_BIND_FORMYL_PEPTIDES_AND_MANY_OTHER_LIGANDS	-0.545504	-0.442956	0.98846	0.090178	0.184499	0.985596	0.11166	0.137389	1	0.331754	0.539802
1440	REACTOME_TYPE_I_HEMIDESMOSOME_ASSEMBLY	0.973411	-0.493238	-0.480173	0.101837	0.204405	0.135784	0.139345	0.999773	0.384722	0.378103	0.999997
1441	REACTOME_SYNTHESIS_OF_GDP_MANNOSE	-1.02314	0.121012	0.902129	0.0261353	0.0720657	0.144494	0.0222405	0.346903	0.397309	0.108429	0.725344
1442	REACTOME_SYNTHESIS_OF_UDP_N_ACETYL_GLUCOSAMINE	-0.793811	1.05108	-0.257271	0.0341978	0.0867143	0.0320912	0.604111	0.11079	0.149618	0.949266	0.488094
1443	REACTOME_REGULATION_OF_CYTOSKELETAL_REMODELING_AND_CELL_SPREADING_BY_IPP_COMPLEX_COMPONENTS	-0.706787	0.489019	0.217768	0.350714	0.461954	0.351185	0.512182	0.938001	0.644664	0.872524	0.999997
1444	REACTOME_INTERLEUKIN_1_FAMILY_SIGNALING	-1.05439	0.900402	0.153984	0.0197243	0.0602741	0.0169476	0.106638	0.345998	0.100707	0.321228	0.725001
1445	REACTOME_CHL1_INTERACTIONS	-0.365944	-0.467364	0.833308	0.224169	0.337895	0.989571	0.304072	0.257089	1	0.617137	0.651892
1446	REACTOME_NEUROFASCIN_INTERACTIONS	-1.1099	0.88834	0.221562	0.011195	0.0492696	0.00995001	0.0553598	0.357404	0.0751053	0.193958	0.736347
1447	REACTOME_INTERLEUKIN_12_FAMILY_SIGNALING	-0.468133	-0.455799	0.923933	0.14044	0.257936	0.999818	0.181602	0.18582	1	0.450377	0.605544
1448	REACTOME_INTERLEUKIN_17_SIGNALING	-0.205349	0.499872	-0.294523	0.631532	0.732304	0.712443	0.994273	0.654492	0.94365	1	0.974634
1449	REACTOME_INTERLEUKIN_1_PROCESSING	-1.32601	0.72245	0.603562	5.72058e-07	5.9662e-05	1.0347e-06	1.32992e-06	0.405853	0.000133743	0.000144429	0.779412
1450	REACTOME_SIGNALING_BY_INTERLEUKINS	-1.10564	0.139942	0.965696	0.00628345	0.0369532	0.0495577	0.00525708	0.183698	0.197917	0.0442685	0.602568
1451	REACTOME_OTHER_INTERLEUKIN_SIGNALING	-0.595593	0.740352	-0.144759	0.279178	0.388188	0.262609	0.829632	0.515597	0.541202	1	0.888882
1452	REACTOME_ACTIVATION_OF_THE_AP_1_FAMILY_OF_TRANSCRIPTION_FACTORS	0.936416	0.067695	-1.00411	0.0247347	0.0698716	0.277705	0.0206585	0.168696	0.556834	0.103824	0.58391
1453	REACTOME_BUTYRATE_RESPONSE_FACTOR_1_BRF1_BINDS_AND_DESTABILIZES_MRNA	-0.492676	0.120676	0.371999	0.617647	0.724471	0.769609	0.606948	0.955383	0.969727	0.949266	0.999997
1454	REACTOME_AUF1_HNRNP_D0_BINDS_AND_DESTABILIZES_MRNA	-0.691492	0.635067	0.056425	0.298418	0.409121	0.272944	0.620101	0.744304	0.550109	0.960998	0.999997
1455	REACTOME_TRISTETRAPROLIN_TTP_ZFP36_BINDS_AND_DESTABILIZES_MRNA	-0.397244	0.127934	0.26931	0.747349	0.803667	0.833048	0.749106	0.986464	1	1	0.999997
1456	REACTOME_HUR_ELAVL1_BINDS_AND_STABILIZES_MRNA	0.794145	-1.12813	0.333989	0.0146003	0.0542273	0.014592	0.61064	0.0459608	0.0958383	0.951994	0.314493
1457	REACTOME_KSRP_KHSRP_BINDS_AND_DESTABILIZES_MRNA	0.860386	-0.943801	0.0834151	0.0574038	0.125395	0.0492192	0.432458	0.262137	0.197584	0.774106	0.65398
1458	REACTOME_INTERLEUKIN_2_FAMILY_SIGNALING	-0.739622	-0.561581	1.3012	7.23643e-05	0.000901097	0.645745	0.00010216	0.000171758	0.910644	0.0015246	0.00645745
1459	REACTOME_TRANSCRIPTIONAL_REGULATION_OF_PLURIPOTENT_STEM_CELLS	-1.32981	0.634246	0.695565	9.5553e-08	3.85548e-05	3.2546e-07	2.73808e-07	0.624898	0.000133743	0.000107059	0.954567
1460	REACTOME_SUMOYLATION_OF_CHROMATIN_ORGANIZATION_PROTEINS	1.32386	-0.690116	-0.633747	2.49345e-06	0.000108326	3.81532e-06	4.53412e-06	0.867769	0.000229578	0.000206144	0.999997
1461	REACTOME_SUMOYLATION_OF_RNA_BINDING_PROTEINS	1.32419	-0.680806	-0.643387	2.40593e-06	0.000108326	3.78138e-06	4.23807e-06	0.93791	0.000229578	0.000199398	0.999997
1462	REACTOME_ASYMMETRIC_LOCALIZATION_OF_PCP_PROTEINS	-0.562367	0.844497	-0.282131	0.199293	0.316521	0.204864	0.921071	0.329922	0.476066	1	0.707234
1463	REACTOME_SUMOYLATION_OF_DNA_REPLICATION_PROTEINS	1.31952	-0.781519	-0.538	8.56166e-07	7.85106e-05	1.23139e-06	2.19793e-06	0.0842959	0.000133743	0.000158796	0.443499
1464	REACTOME_DEGRADATION_OF_AXIN	-0.562367	0.844497	-0.282131	0.199293	0.316521	0.204864	0.921071	0.329922	0.476066	1	0.707234
1465	REACTOME_DEGRADATION_OF_DVL	-0.492191	0.844848	-0.352657	0.210491	0.325819	0.23616	0.979973	0.298705	0.508143	1	0.675889
1466	REACTOME_DISASSEMBLY_OF_THE_DESTRUCTION_COMPLEX_AND_RECRUITMENT_OF_AXIN_TO_THE_MEMBRANE	0.921111	0.171663	-1.09277	0.0110858	0.0492561	0.285788	0.00951777	0.0663829	0.56493	0.0642779	0.387399
1467	REACTOME_REGULATION_OF_FZD_BY_UBIQUITINATION	0.2753	-1.11693	0.841635	0.0135015	0.052476	0.0526658	0.479561	0.0126266	0.20308	0.830418	0.183313
1468	REACTOME_REPRESSION_OF_WNT_TARGET_GENES	0.508406	-0.251599	-0.256807	0.624154	0.728055	0.6759	0.672504	0.99998	0.931945	0.972445	0.999997
1469	REACTOME_SUMOYLATION_OF_DNA_METHYLATION_PROTEINS	0.861046	-1.1447	0.283652	0.00805139	0.0423131	0.00752618	0.413213	0.0340864	0.060302	0.750773	0.274234
1470	REACTOME_SUMOYLATION_OF_IMMUNE_RESPONSE_PROTEINS	-1.12277	0.208968	0.913803	0.00773375	0.0414232	0.0437975	0.00676799	0.286582	0.182958	0.0529257	0.666507
1471	REACTOME_SIGNALING_BY_WNT_IN_CANCER	0.82636	-0.0960572	-0.730302	0.157867	0.273851	0.430574	0.141179	0.651424	0.727987	0.381749	0.972306
1472	REACTOME_CHROMATIN_ORGANIZATION	1.09946	-0.178641	-0.920818	0.010185	0.04699	0.0607055	0.00876938	0.283239	0.226332	0.0607948	0.666507
1473	REACTOME_PHOSPHORYLATION_SITE_MUTANTS_OF_CTNNB1_ARE_NOT_TARGETED_TO_THE_PROTEASOME_BY_THE_DESTRUCTION_COMPLEX	0.881392	0.194225	-1.07562	0.0177138	0.0574304	0.386365	0.0155643	0.0856565	0.684808	0.0845226	0.44443
1474	REACTOME_INTERCONVERSION_OF_NUCLEOTIDE_DI_AND_TRIPHOSPHATES	0.433847	-0.689471	0.255624	0.383683	0.498737	0.399644	0.973374	0.507887	0.697593	1	0.884954
1475	REACTOME_PRESYNAPTIC_FUNCTION_OF_KAINATE_RECEPTORS	-1.13744	0.938567	0.198869	0.00488434	0.0328152	0.0042168	0.0318508	0.217506	0.038886	0.136254	0.627135
1476	REACTOME_WNT5A_DEPENDENT_INTERNALIZATION_OF_FZD4	1.06592	-0.0673362	-0.998582	0.0077971	0.0416484	0.0792631	0.006376	0.14627	0.267633	0.0512629	0.556338
1477	REACTOME_INTERLEUKIN_3_INTERLEUKIN_5_AND_GM_CSF_SIGNALING	0.805993	-1.14402	0.338027	0.0110522	0.0492561	0.0110432	0.574752	0.0363364	0.0809189	0.932482	0.280673
1478	REACTOME_WNT5A_DEPENDENT_INTERNALIZATION_OF_FZD2_FZD5_AND_ROR2	0.846991	0.259929	-1.10692	0.0149168	0.0546113	0.467479	0.0137721	0.0599298	0.771241	0.0776962	0.367282
1479	REACTOME_O_LINKED_GLYCOSYLATION	0.258064	-0.284816	0.0267528	0.842135	0.874605	0.829099	0.965671	0.938876	1	1	0.999997
1480	REACTOME_O_GLYCOSYLATION_OF_TSR_DOMAIN_CONTAINING_PROTEINS	0.901295	-1.04995	0.148651	0.0205021	0.061475	0.0175807	0.344852	0.1116	0.101387	0.664222	0.488094
1481	REACTOME_MITOPHAGY	0.0204806	0.194129	-0.21461	0.908273	0.929673	0.980936	0.965429	0.900251	1	1	0.999997
1482	REACTOME_PINK_PARKIN_MEDIATED_MITOPHAGY	-0.284922	0.113001	0.17192	0.867391	0.895327	0.90375	0.875756	0.997746	1	1	0.999997
1483	REACTOME_UPTAKE_AND_FUNCTION_OF_ANTHRAX_TOXINS	-0.0546139	-0.101651	0.156265	0.958147	0.969553	0.998609	0.972539	0.959298	1	1	0.999997
1484	REACTOME_REGULATED_NECROSIS	-1.30476	0.608773	0.69599	6.87713e-05	0.000868156	0.000140526	0.000109003	0.893205	0.00215661	0.0015903	0.999997
1485	REACTOME_VEGFR2_MEDIATED_VASCULAR_PERMEABILITY	-0.390663	-0.730637	1.1213	0.0199221	0.0605718	0.776361	0.0492789	0.0216347	0.969832	0.177422	0.220291
1486	REACTOME_VEGFR2_MEDIATED_CELL_PROLIFERATION	0.256294	-0.845632	0.589339	0.192062	0.310572	0.33972	0.889706	0.192039	0.629529	1	0.605544
1487	REACTOME_MISCELLANEOUS_TRANSPORT_AND_BINDING_EVENTS	-0.267088	0.478931	-0.211843	0.659421	0.747778	0.68945	0.997828	0.724967	0.933432	1	0.998106
1488	REACTOME_POSITIVE_EPIGENETIC_REGULATION_OF_RRNA_EXPRESSION	0.933874	-0.47832	-0.455554	0.132133	0.247433	0.170265	0.177733	0.999369	0.433987	0.445472	0.999997
1489	REACTOME_NEGATIVE_EPIGENETIC_REGULATION_OF_RRNA_EXPRESSION	0.931163	-0.418362	-0.512801	0.133123	0.248408	0.192186	0.160891	0.989244	0.46101	0.41606	0.999997
1490	REACTOME_TOXICITY_OF_BOTULINUM_TOXIN_TYPE_D_BONT_D	0.856485	-1.09594	0.239456	0.0161947	0.0559377	0.0147054	0.444804	0.0684311	0.0958383	0.787674	0.392325
1491	REACTOME_DISEASES_OF_IMMUNE_SYSTEM	-1.32607	0.721033	0.605039	5.79835e-07	5.9662e-05	1.04712e-06	1.33836e-06	0.422815	0.000133743	0.000144429	0.80409
1492	REACTOME_DNA_METHYLATION	1.10181	-1.00136	-0.100442	0.0044882	0.0313049	0.00367811	0.0458019	0.123167	0.0363167	0.170233	0.512322
1493	REACTOME_UPTAKE_AND_FUNCTION_OF_DIPHTHERIA_TOXIN	0.953707	-0.878326	-0.075382	0.0496287	0.112167	0.042274	0.247592	0.396423	0.178887	0.540219	0.771138
1494	REACTOME_UPTAKE_AND_ACTIONS_OF_BACTERIAL_TOXINS	0.576851	-0.904912	0.328061	0.147016	0.26539	0.156844	0.930674	0.247726	0.412136	1	0.638181
1495	REACTOME_CASPASE_ACTIVATION_VIA_EXTRINSIC_APOPTOTIC_SIGNALLING_PATHWAY	-0.332166	1.11986	-0.787689	0.0167136	0.0564337	0.051403	0.628505	0.0167125	0.199787	0.963707	0.194481
1496	REACTOME_TNFR1_INDUCED_PROAPOPTOTIC_SIGNALING	-1.14905	0.890464	0.258585	0.00607451	0.0367668	0.00551904	0.0298674	0.327794	0.0475318	0.131103	0.704991
1497	REACTOME_PROGRAMMED_CELL_DEATH	-0.620417	-0.2534	0.873817	0.162096	0.278713	0.861278	0.160276	0.308796	1	0.41502	0.683688
1498	REACTOME_REGULATION_OF_TNFR1_SIGNALING	-0.845966	0.114684	0.731282	0.145661	0.264009	0.396502	0.130698	0.659062	0.693432	0.363102	0.974634
1499	REACTOME_TNFR1_INDUCED_NFKAPPAB_SIGNALING_PATHWAY	-0.845966	0.114684	0.731282	0.145661	0.264009	0.396502	0.130698	0.659062	0.693432	0.363102	0.974634
1500	REACTOME_HEDGEHOG_LIGAND_BIOGENESIS	-0.723495	0.754391	-0.0308961	0.205311	0.320338	0.183239	0.62799	0.556788	0.450615	0.963707	0.914722
1501	REACTOME_SIGNALING_BY_HEDGEHOG	-0.454501	0.915231	-0.46073	0.147881	0.266213	0.19348	0.999954	0.191274	0.462979	1	0.605544
1502	REACTOME_SYNTHESIS_OF_DIPHTHAMIDE_EEF2	0.157567	-0.848741	0.691174	0.158699	0.275051	0.376319	0.734022	0.14596	0.674339	1	0.556241
1503	REACTOME_MISMATCH_REPAIR	1.19356	-0.36796	-0.825597	0.00405064	0.0295613	0.0142111	0.00414481	0.487315	0.0958383	0.0370005	0.862953
1504	REACTOME_SIGNALING_BY_RETINOIC_ACID	0.827255	-0.0239816	-0.803274	0.12589	0.238484	0.457395	0.109786	0.512284	0.762303	0.32768	0.887868
1505	REACTOME_RA_BIOSYNTHESIS_PATHWAY	0.798713	0.257154	-1.05587	0.032128	0.0826452	0.592999	0.030097	0.106054	0.877603	0.131338	0.486154
1506	REACTOME_MITOCHONDRIAL_TRANSLATION	1.02837	-0.494619	-0.533751	0.0663531	0.141616	0.097157	0.0894264	0.997658	0.304883	0.281981	0.999997
1507	REACTOME_DISEASES_OF_MISMATCH_REPAIR_MMR	1.31772	-0.625854	-0.691871	1.13284e-05	0.000243824	2.24525e-05	1.8372e-05	0.888749	0.000553801	0.000418124	0.999997
1508	REACTOME_AFLATOXIN_ACTIVATION_AND_DETOXIFICATION	-0.119434	0.706547	-0.587113	0.31192	0.423215	0.568062	0.824092	0.291811	0.8609	1	0.669053
1509	REACTOME_METABOLISM_OF_LIPIDS	0.538725	0.40641	-0.945135	0.120735	0.231946	0.97835	0.142479	0.183654	1	0.383673	0.602568
1510	REACTOME_CARDIAC_CONDUCTION	0.839555	-1.29261	0.453051	3.32254e-05	0.000484744	3.74818e-05	0.134066	0.000118847	0.000755749	0.369153	0.00553203
1511	REACTOME_PHASE_0_RAPID_DEPOLARISATION	-0.667816	-0.646432	1.31425	2.27534e-05	0.000364614	0.990058	3.97145e-05	4.23098e-05	1	0.000681068	0.00275719
1512	REACTOME_TRANSCRIPTIONAL_REGULATION_BY_SMALL_RNAS	1.30572	-0.541246	-0.764473	3.17014e-05	0.000473101	8.22856e-05	4.25384e-05	0.43054	0.00141113	0.000723153	0.814029
1513	REACTOME_ION_HOMEOSTASIS	0.839555	-1.29261	0.453051	3.32254e-05	0.000484744	3.74818e-05	0.134066	0.000118847	0.000755749	0.369153	0.00553203
1514	REACTOME_METABOLIC_DISORDERS_OF_BIOLOGICAL_OXIDATION_ENZYMES	-0.223113	-0.302234	0.525347	0.600319	0.71228	0.995411	0.680251	0.628404	1	0.974718	0.954567
1515	REACTOME_PIWI_INTERACTING_RNA_PIRNA_BIOGENESIS	0.743428	-0.744454	0.00102612	0.200113	0.316521	0.178067	0.586971	0.584601	0.445936	0.936898	0.932976
1516	REACTOME_IKBA_VARIANT_LEADS_TO_EDA_ID	-1.32601	0.72245	0.603562	5.72058e-07	5.9662e-05	1.0347e-06	1.32992e-06	0.405853	0.000133743	0.000144429	0.779412
1517	REACTOME_DECTIN_1_MEDIATED_NONCANONICAL_NF_KB_SIGNALING	-0.712606	0.761736	-0.04913	0.206505	0.321754	0.184837	0.651271	0.538253	0.452826	0.966351	0.897573
1518	REACTOME_CLEC7A_DECTIN_1_INDUCES_NFAT_ACTIVATION	0.244193	-0.415365	0.171171	0.733757	0.793854	0.752179	0.996342	0.796549	0.963673	1	0.999997
1519	REACTOME_CLEC7A_DECTIN_1_SIGNALING	-0.739061	0.784355	-0.0452947	0.179117	0.296652	0.159097	0.614655	0.509925	0.41559	0.955968	0.886788
1520	REACTOME_DISEASES_ASSOCIATED_WITH_GLYCOSYLATION_PRECURSOR_BIOSYNTHESIS	-0.287825	0.759052	-0.471227	0.30023	0.410624	0.418308	0.969484	0.317957	0.714229	1	0.697649
1521	REACTOME_DEGRADATION_OF_GLI1_BY_THE_PROTEASOME	-0.511206	0.869063	-0.357857	0.185926	0.304682	0.20866	0.974877	0.272499	0.477216	1	0.654434
1522	REACTOME_HEDGEHOG_OFF_STATE	-0.46339	0.870265	-0.406874	0.188513	0.306608	0.227687	0.996553	0.251176	0.498463	1	0.642845
1523	REACTOME_CILIUM_ASSEMBLY	1.10875	-0.885773	-0.222974	0.0115644	0.0492696	0.0102954	0.0564371	0.36449	0.0770592	0.195875	0.738813
1524	REACTOME_ABC_TRANSPORTER_DISORDERS	-0.539862	0.898097	-0.358235	0.157564	0.273734	0.175418	0.963061	0.243761	0.443077	1	0.63681
1525	REACTOME_SLC_TRANSPORTER_DISORDERS	0.948954	-0.460122	-0.488833	0.120047	0.230995	0.16408	0.155272	0.998964	0.42276	0.407457	0.999997
1526	REACTOME_DEFECTIVE_TPR_MAY_CONFER_SUSCEPTIBILITY_TOWARDS_THYROID_PAPILLARY_CARCINOMA_TPC	1.20608	-0.35088	-0.8552	0.00241058	0.0203133	0.00965479	0.00239715	0.371926	0.073215	0.0230859	0.74806
1527	REACTOME_DISORDERS_OF_TRANSMEMBRANE_TRANSPORTERS	-0.28793	0.780408	-0.492478	0.274082	0.383833	0.395941	0.961098	0.288664	0.693432	1	0.666507
1528	REACTOME_ACTIVATION_OF_HOX_GENES_DURING_DIFFERENTIATION	0.949054	-0.0286199	-0.920435	0.0407889	0.0968921	0.257907	0.0342635	0.311364	0.533835	0.142219	0.68704
1529	REACTOME_ANCHORING_OF_THE_BASAL_BODY_TO_THE_PLASMA_MEMBRANE	0.927944	-0.956412	0.0284675	0.0371827	0.0910834	0.0311576	0.297077	0.245278	0.148144	0.60627	0.63681
1530	REACTOME_VXPX_CARGO_TARGETING_TO_CILIUM	-0.347531	0.516276	-0.168745	0.601377	0.71228	0.605025	0.976877	0.721866	0.885696	1	0.995239
1531	REACTOME_CARGO_TRAFFICKING_TO_THE_PERICILIARY_MEMBRANE	0.715396	-0.30367	-0.411726	0.357802	0.46915	0.453714	0.390193	0.989868	0.756834	0.717617	0.999997
1532	REACTOME_BBSOME_MEDIATED_CARGO_TARGETING_TO_CILIUM	1.08623	-0.805281	-0.280953	0.0230898	0.0663832	0.0219588	0.0774613	0.579998	0.115926	0.249074	0.931412
1533	REACTOME_INTRAFLAGELLAR_TRANSPORT	0.366846	-0.905617	0.538771	0.151528	0.269063	0.233323	0.966391	0.170395	0.506266	1	0.584015
1534	REACTOME_C_TYPE_LECTIN_RECEPTORS_CLRS	-0.711348	0.740413	-0.0290651	0.22073	0.334517	0.197697	0.642448	0.575757	0.468407	0.966351	0.929167
1535	REACTOME_CD209_DC_SIGN_SIGNALING	-0.821201	-0.232416	1.05362	0.0299539	0.0784985	0.53721	0.0274099	0.10912	0.834853	0.123471	0.488094
1536	REACTOME_TRAFFICKING_OF_MYRISTOYLATED_PROTEINS_TO_THE_CILIUM	-0.866098	-0.206481	1.07258	0.0199697	0.0606224	0.424736	0.0177428	0.0893642	0.72394	0.0940032	0.450276
1537	REACTOME_RHO_GTPASES_ACTIVATE_PKNS	0.517444	-1.2834	0.765957	0.000237375	0.00239348	0.000625851	0.570552	0.000305874	0.0074606	0.931485	0.0104909
1538	REACTOME_ACTIVATED_PKN1_STIMULATES_TRANSCRIPTION_OF_AR_ANDROGEN_RECEPTOR_REGULATED_GENES_KLK2_AND_KLK3	-0.797795	0.308707	0.489088	0.257115	0.368036	0.367261	0.276127	0.968927	0.664329	0.577356	0.999997
1539	REACTOME_RHO_GTPASES_ACTIVATE_CIT	0.416979	-1.18204	0.765064	0.0070055	0.039469	0.0192085	0.691784	0.00776435	0.107411	0.977902	0.16124
1540	REACTOME_RHO_GTPASES_ACTIVATE_KTN1	-0.167314	-0.6795	0.846814	0.164069	0.281364	0.753497	0.374945	0.151994	0.963673	0.702124	0.563277
1541	REACTOME_RHO_GTPASES_ACTIVATE_IQGAPS	-0.540175	-0.233332	0.773507	0.26933	0.380175	0.914797	0.268748	0.431493	1	0.569713	0.814256
1542	REACTOME_TNFR1_MEDIATED_CERAMIDE_PRODUCTION	0.277493	-0.420303	0.142809	0.722291	0.785239	0.727197	0.987565	0.809487	0.950949	1	0.999997
1543	REACTOME_RHO_GTPASES_ACTIVATE_ROCKS	0.443227	-1.11081	0.667587	0.0260629	0.0720657	0.052601	0.901725	0.0309855	0.20308	1	0.262815
1544	REACTOME_RHO_GTPASES_ACTIVATE_PAKS	0.513452	-1.18031	0.666862	0.00952069	0.0457321	0.0186736	0.934194	0.0126459	0.105817	1	0.183313
1545	REACTOME_TP53_REGULATES_METABOLIC_GENES	0.569751	-0.607109	0.0373575	0.404449	0.522602	0.375917	0.795703	0.719593	0.674339	1	0.995234
1546	REACTOME_HEDGEHOG_ON_STATE	-0.448122	0.885383	-0.437261	0.174707	0.294359	0.221074	0.999869	0.225368	0.487962	1	0.63398
1547	REACTOME_REGULATION_OF_TP53_ACTIVITY	1.3242	-0.751105	-0.573091	4.59736e-07	5.9662e-05	8.45992e-07	1.22292e-06	0.159693	0.000133743	0.000144429	0.570007
1548	REACTOME_TP53_REGULATES_TRANSCRIPTION_OF_CELL_DEATH_GENES	-0.916373	0.461111	0.455262	0.146898	0.26539	0.190201	0.192263	0.99996	0.459526	0.461829	0.999997
1549	REACTOME_ACTIVATION_OF_SMO	1.08932	-0.174315	-0.915001	0.0121142	0.0498756	0.0701047	0.0104334	0.301418	0.245178	0.0666575	0.678896
1550	REACTOME_SIGNALING_BY_EGFRVIII_IN_CANCER	0.369684	-0.75677	0.387086	0.311389	0.423215	0.376038	0.999723	0.366462	0.674339	1	0.740116
1551	REACTOME_SIGNALING_BY_LIGAND_RESPONSIVE_EGFR_VARIANTS_IN_CANCER	0.351779	-0.821548	0.46977	0.235725	0.348069	0.322242	0.986152	0.265881	0.61104	1	0.65398
1552	REACTOME_PCNA_DEPENDENT_LONG_PATCH_BASE_EXCISION_REPAIR	1.2986	-0.584686	-0.713917	0.000112584	0.0012641	0.000244681	0.000168243	0.813023	0.00339257	0.00229822	0.999997
1553	REACTOME_FRUCTOSE_METABOLISM	-0.904693	1.06301	-0.158319	0.0175612	0.0573158	0.015089	0.334142	0.0969013	0.0970364	0.6499	0.473094
1554	REACTOME_VESICLE_MEDIATED_TRANSPORT	0.81134	-0.364522	-0.446817	0.248208	0.360184	0.326152	0.285808	0.993346	0.612836	0.592529	0.999997
1555	REACTOME_PHOSPHOLIPASE_C_MEDIATED_CASCADE_FGFR2	-0.933145	1.053	-0.119853	0.0160557	0.0559377	0.0135173	0.274197	0.105149	0.0935498	0.575219	0.486154
1556	REACTOME_PHOSPHOLIPASE_C_MEDIATED_CASCADE_FGFR4	-0.933145	1.053	-0.119853	0.0160557	0.0559377	0.0135173	0.274197	0.105149	0.0935498	0.575219	0.486154
1557	REACTOME_DOWNSTREAM_SIGNALING_OF_ACTIVATED_FGFR1	-0.111666	-0.23865	0.350317	0.799038	0.843672	0.9893	0.869989	0.800035	1	1	0.999997
1558	REACTOME_SHC_MEDIATED_CASCADE.FGFR1	-0.244151	-0.792133	1.03628	0.0391783	0.0938648	0.604983	0.126744	0.0364659	0.885696	0.360677	0.280673
1559	REACTOME_PI_3K_CASCADE.FGFR1	-0.334965	-0.727291	1.06226	0.0380762	0.0920136	0.762767	0.0951701	0.0389746	0.967727	0.294395	0.287529
1560	REACTOME_FRS_MEDIATED_FGFR1_SIGNALING	-0.357609	-0.395853	0.753463	0.314975	0.42438	0.998668	0.385854	0.364683	1	0.714398	0.738813
1561	REACTOME_PI_3K_CASCADE.FGFR2	-0.334965	-0.727291	1.06226	0.0380762	0.0920136	0.762767	0.0951701	0.0389746	0.967727	0.294395	0.287529
1562	REACTOME_DOWNSTREAM_SIGNALING_OF_ACTIVATED_FGFR2	-0.111666	-0.23865	0.350317	0.799038	0.843672	0.9893	0.869989	0.800035	1	1	0.999997
1563	REACTOME_SHC_MEDIATED_CASCADE.FGFR2	-0.244151	-0.792133	1.03628	0.0391783	0.0938648	0.604983	0.126744	0.0364659	0.885696	0.360677	0.280673
1564	REACTOME_FRS_MEDIATED_FGFR2_SIGNALING	-0.357609	-0.395853	0.753463	0.314975	0.42438	0.998668	0.385854	0.364683	1	0.714398	0.738813
1565	REACTOME_SHC_MEDIATED_CASCADE.FGFR3	-0.244151	-0.792133	1.03628	0.0391783	0.0938648	0.604983	0.126744	0.0364659	0.885696	0.360677	0.280673
1566	REACTOME_FRS_MEDIATED_FGFR3_SIGNALING	-0.357609	-0.395853	0.753463	0.314975	0.42438	0.998668	0.385854	0.364683	1	0.714398	0.738813
1567	REACTOME_DOWNSTREAM_SIGNALING_OF_ACTIVATED_FGFR3	-0.111666	-0.23865	0.350317	0.799038	0.843672	0.9893	0.869989	0.800035	1	1	0.999997
1568	REACTOME_PI_3K_CASCADE.FGFR3	-0.334965	-0.727291	1.06226	0.0380762	0.0920136	0.762767	0.0951701	0.0389746	0.967727	0.294395	0.287529
1569	REACTOME_FRS_MEDIATED_FGFR4_SIGNALING	-0.357609	-0.395853	0.753463	0.314975	0.42438	0.998668	0.385854	0.364683	1	0.714398	0.738813
1570	REACTOME_DOWNSTREAM_SIGNALING_OF_ACTIVATED_FGFR4	-0.111666	-0.23865	0.350317	0.799038	0.843672	0.9893	0.869989	0.800035	1	1	0.999997
1571	REACTOME_SHC_MEDIATED_CASCADE.FGFR4	-0.244151	-0.792133	1.03628	0.0391783	0.0938648	0.604983	0.126744	0.0364659	0.885696	0.360677	0.280673
1572	REACTOME_PI_3K_CASCADE.FGFR4	-0.334965	-0.727291	1.06226	0.0380762	0.0920136	0.762767	0.0951701	0.0389746	0.967727	0.294395	0.287529
1573	REACTOME_NEGATIVE_REGULATION_OF_FGFR1_SIGNALING	0.0141557	0.217588	-0.231743	0.890364	0.913733	0.973789	0.962015	0.88043	1	1	0.999997
1574	REACTOME_NEGATIVE_REGULATION_OF_FGFR2_SIGNALING	0.0141557	0.217588	-0.231743	0.890364	0.913733	0.973789	0.962015	0.88043	1	1	0.999997
1575	REACTOME_NEGATIVE_REGULATION_OF_FGFR3_SIGNALING	0.0141557	0.217588	-0.231743	0.890364	0.913733	0.973789	0.962015	0.88043	1	1	0.999997
1576	REACTOME_NEGATIVE_REGULATION_OF_FGFR4_SIGNALING	0.0141557	0.217588	-0.231743	0.890364	0.913733	0.973789	0.962015	0.88043	1	1	0.999997
1577	REACTOME_SIGNALING_BY_FGFR1	0.499981	-0.493283	-0.00669819	0.541328	0.662967	0.512586	0.827697	0.839593	0.81472	1	0.999997
1578	REACTOME_SIGNALING_BY_FGFR2	0.759444	0.311115	-1.07056	0.0320464	0.0826452	0.691944	0.0317359	0.0898552	0.93527	0.136254	0.450428
1579	REACTOME_SIGNALING_BY_FGFR3	0.499981	-0.493283	-0.00669819	0.541328	0.662967	0.512586	0.827697	0.839593	0.81472	1	0.999997
1580	REACTOME_SIGNALING_BY_FGFR4	0.499981	-0.493283	-0.00669819	0.541328	0.662967	0.512586	0.827697	0.839593	0.81472	1	0.999997
1581	REACTOME_SIGNALING_BY_FGFR2_IN_DISEASE	0.128783	0.0974118	-0.226194	0.9156	0.935702	0.999372	0.923675	0.936006	1	1	0.999997
1582	REACTOME_SIGNALING_BY_FGFR4_IN_DISEASE	0.270954	-0.390425	0.119471	0.753458	0.808224	0.752855	0.984522	0.841947	0.963673	1	0.999997
1583	REACTOME_SIGNALING_BY_FGFR1_IN_DISEASE	-0.857981	0.252073	0.605908	0.177932	0.296652	0.327439	0.176524	0.87381	0.613477	0.444543	0.999997
1584	REACTOME_TRANSLESION_SYNTHESIS_BY_POLK	1.03443	-0.645919	-0.388509	0.0573686	0.125395	0.0639606	0.111573	0.900634	0.231133	0.331754	0.999997
1585	REACTOME_TERMINATION_OF_TRANSLESION_DNA_SYNTHESIS	0.292004	-0.574006	0.282002	0.540641	0.662967	0.593601	0.999924	0.600162	0.877829	1	0.941667
1586	REACTOME_REGULATION_OF_RAS_BY_GAPS	-0.445614	0.840143	-0.394529	0.218685	0.334007	0.261249	0.997318	0.284489	0.539896	1	0.666507
1587	REACTOME_FGFRL1_MODULATION_OF_FGFR1_SIGNALING	-1.31742	0.683458	0.633957	1.26088e-05	0.000244062	2.09961e-05	2.43847e-05	0.937465	0.000540098	0.000491465	0.999997
1588	REACTOME_RESPONSE_TO_METAL_IONS	-0.34411	-0.498922	0.843033	0.211427	0.327009	0.97546	0.304307	0.234582	1	0.617137	0.635009
1589	REACTOME_CLEC7A_INFLAMMASOME_PATHWAY	-1.32807	0.688652	0.639421	4.08737e-07	5.9662e-05	8.77721e-07	9.70514e-07	0.822147	0.000133743	0.000144429	0.999997
1590	REACTOME_FORMATION_OF_XYLULOSE_5_PHOSPHATE	0.29976	-0.519452	0.219692	0.607685	0.717602	0.634955	0.99532	0.687347	0.900355	1	0.980677
1591	REACTOME_DISEASES_OF_CARBOHYDRATE_METABOLISM	0.0371912	-0.663126	0.625934	0.325175	0.434827	0.662397	0.743049	0.298002	0.921043	1	0.675081
1592	REACTOME_DISEASES_OF_SIGNAL_TRANSDUCTION	-0.685062	0.681548	0.00351413	0.274389	0.383988	0.24833	0.656565	0.664446	0.524849	0.966351	0.978097
1593	REACTOME_INFECTIOUS_DISEASE	0.670195	-0.800956	0.130761	0.19977	0.316521	0.183242	0.745671	0.448981	0.450615	1	0.831998
1594	REACTOME_RHO_GTPASES_ACTIVATE_WASPS_AND_WAVES	-0.277815	-0.0255147	0.30333	0.82084	0.860258	0.958999	0.806094	0.931678	1	1	0.999997
1595	REACTOME_RHO_GTPASES_ACTIVATE_FORMINS	0.524892	-0.313784	-0.211108	0.599179	0.71228	0.621	0.688271	0.992284	0.893345	0.975758	0.999997
1596	REACTOME_RHO_GTPASES_ACTIVATE_RHOTEKIN_AND_RHOPHILINS	-0.355217	-0.552305	0.907521	0.14841	0.266428	0.955851	0.235584	0.164065	1	0.525161	0.573189
1597	REACTOME_TNFR2_NON_CANONICAL_NF_KB_PATHWAY	-0.709492	0.743049	-0.0335572	0.220092	0.334284	0.197194	0.647107	0.570117	0.467901	0.966351	0.924809
1598	REACTOME_RHO_GTPASES_ACTIVATE_NADPH_OXIDASES	0.270321	-1.15226	0.881936	0.00613175	0.036937	0.0287758	0.348748	0.00563373	0.142784	0.667453	0.135975
1599	REACTOME_DISEASES_OF_METABOLISM	-0.0758006	-0.653887	0.729688	0.259499	0.368692	0.734837	0.564817	0.236522	0.954556	0.926357	0.635009
1600	REACTOME_TNFS_BIND_THEIR_PHYSIOLOGICAL_RECEPTORS	-0.592645	-0.464045	1.05669	0.0501677	0.113254	0.972699	0.0631096	0.0837256	1	0.213459	0.442674
1601	REACTOME_RAF_ACTIVATION	-0.0495252	-0.246591	0.296116	0.839618	0.873579	0.974899	0.925423	0.829045	1	1	0.999997
1602	REACTOME_MAP2K_AND_MAPK_ACTIVATION	-0.509362	0.312971	0.196391	0.617407	0.724471	0.634337	0.710374	0.990166	0.900355	0.988407	0.999997
1603	REACTOME_CONSTITUTIVE_SIGNALING_BY_AKT1_E17K_IN_CANCER	-0.147813	1.08211	-0.934297	0.0114445	0.0492696	0.0745333	0.26116	0.00970147	0.258356	0.560672	0.175615
1604	REACTOME_NEGATIVE_FEEDBACK_REGULATION_OF_MAPK_PATHWAY	-0.663282	0.746691	-0.0834085	0.242191	0.353083	0.220382	0.728511	0.54013	0.487936	0.998656	0.897573
1605	REACTOME_NEGATIVE_REGULATION_OF_MAPK_PATHWAY	0.0837287	0.148357	-0.232086	0.909624	0.930567	0.997331	0.938796	0.912827	1	1	0.999997
1606	REACTOME_PROTEIN_REPAIR	-1.00792	0.244713	0.763205	0.0540745	0.120338	0.157401	0.0508324	0.663215	0.413046	0.181345	0.978097
1607	REACTOME_DEFECTIVE_CFTR_CAUSES_CYSTIC_FIBROSIS	-0.539862	0.898097	-0.358235	0.157564	0.273734	0.175418	0.963061	0.243761	0.443077	1	0.63681
1608	REACTOME_MAPK_FAMILY_SIGNALING_CASCADES	-0.578014	0.669788	-0.0917741	0.347909	0.459258	0.324267	0.8176	0.624187	0.61265	1	0.954567
1609	REACTOME_SURFACTANT_METABOLISM	-0.999139	-0.0260496	1.02519	0.0123682	0.0499779	0.160298	0.0101215	0.128664	0.417287	0.0661791	0.525132
1610	REACTOME_MAP3K8_TPL2_DEPENDENT_MAPK1_3_ACTIVATION	-0.935035	1.04123	-0.106197	0.0178514	0.057546	0.0149799	0.27347	0.118868	0.0970364	0.575219	0.50384
1611	REACTOME_HDR_THROUGH_SINGLE_STRAND_ANNEALING_SSA	0.960596	-0.358625	-0.601971	0.103726	0.206501	0.183133	0.113348	0.925759	0.450615	0.334737	0.999997
1612	REACTOME_HDR_THROUGH_MMEJ_ALT_NHEJ	1.17441	-0.358414	-0.815997	0.00632323	0.0370117	0.0214351	0.00642683	0.532908	0.114404	0.0512835	0.897573
1613	REACTOME_HDR_THROUGH_HOMOLOGOUS_RECOMBINATION_HRR	1.27636	-0.743715	-0.532649	0.000426554	0.00402857	0.000569472	0.00103838	0.707693	0.00695823	0.0110931	0.991074
1614	REACTOME_REGULATION_OF_TLR_BY_ENDOGENOUS_LIGAND	-0.372319	-0.39877	0.771089	0.294635	0.405642	0.999348	0.360966	0.346797	1	0.685135	0.725344
1615	REACTOME_MAPK6_MAPK4_SIGNALING	-0.627924	0.685309	-0.057385	0.307258	0.418599	0.281576	0.752141	0.626562	0.560058	1	0.954567
1616	REACTOME_DEUBIQUITINATION	-0.482544	0.868723	-0.38618	0.188874	0.306939	0.22095	0.990029	0.261172	0.487962	1	0.65398
1617	REACTOME_UCH_PROTEINASES	-0.489948	0.87477	-0.384821	0.182758	0.301257	0.212981	0.988018	0.256	0.478702	1	0.650148
1618	REACTOME_JOSEPHIN_DOMAIN_DUBS	0.637973	-1.28963	0.651654	0.000267722	0.00264342	0.000480642	0.998201	0.000462214	0.00614154	1	0.013902
1619	REACTOME_UB_SPECIFIC_PROCESSING_PROTEASES	-0.531468	0.951954	-0.420486	0.116174	0.225542	0.140001	0.984506	0.173506	0.389316	1	0.586857
1620	REACTOME_OVARIAN_TUMOR_DOMAIN_PROTEASES	-0.880223	-0.176495	1.05672	0.021724	0.0639147	0.392774	0.0189493	0.105217	0.691777	0.0972787	0.486154
1621	REACTOME_METALLOPROTEASE_DUBS	0.870123	-1.141	0.27088	0.00804307	0.0423131	0.00742351	0.389708	0.0356914	0.0597241	0.717617	0.280673
1622	REACTOME_DNA_DOUBLE_STRAND_BREAK_REPAIR	1.15058	-0.963992	-0.186589	0.00286478	0.0230479	0.00243783	0.0218649	0.152002	0.0263313	0.107672	0.563277
1623	REACTOME_HOMOLOGY_DIRECTED_REPAIR	1.17362	-0.879524	-0.294097	0.00417012	0.0299828	0.00390466	0.0191433	0.336139	0.037604	0.0979717	0.709849
1624	REACTOME_SENSING_OF_DNA_DOUBLE_STRAND_BREAKS	1.11137	-0.753543	-0.357826	0.0209954	0.0622558	0.0218	0.0566774	0.717206	0.115499	0.195875	0.995234
1625	REACTOME_NONHOMOLOGOUS_END_JOINING_NHEJ	1.04524	-0.565119	-0.480123	0.0566661	0.124335	0.0737891	0.0886923	0.988425	0.25623	0.280119	0.999997
1626	REACTOME_HOMOLOGOUS_DNA_PAIRING_AND_STRAND_EXCHANGE	0.960596	-0.358625	-0.601971	0.103726	0.206501	0.183133	0.113348	0.925759	0.450615	0.334737	0.999997
1627	REACTOME_DNA_DOUBLE_STRAND_BREAK_RESPONSE	0.621174	-1.30382	0.682648	7.98905e-05	0.000982302	0.000156545	0.947507	0.000130933	0.0023542	1	0.00559803
1628	REACTOME_PROCESSING_OF_DNA_DOUBLE_STRAND_BREAK_ENDS	0.919664	-1.00802	0.088358	0.0266942	0.0730912	0.0224587	0.311124	0.164234	0.117713	0.626528	0.573189
1629	REACTOME_CARGO_CONCENTRATION_IN_THE_ER	0.645772	0.126376	-0.772148	0.23153	0.345791	0.770662	0.213587	0.487083	0.969727	0.49125	0.862953
1630	REACTOME_DNA_DAMAGE_RECOGNITION_IN_GG_NER	1.1049	-0.689173	-0.415731	0.0268044	0.073188	0.0304678	0.0580043	0.859863	0.146711	0.199645	0.999997
1631	REACTOME_GAP_FILLING_DNA_REPAIR_SYNTHESIS_AND_LIGATION_IN_GG_NER	1.27636	-0.743715	-0.532649	0.000426554	0.00402857	0.000569472	0.00103838	0.707693	0.00695823	0.0110931	0.991074
1632	REACTOME_GLOBAL_GENOME_NUCLEOTIDE_EXCISION_REPAIR_GG_NER	1.30209	-0.66718	-0.634911	9.80985e-05	0.00116941	0.000167074	0.000183455	0.986126	0.00243753	0.00242334	0.999997
1633	REACTOME_DUAL_INCISION_IN_GG_NER	1.29203	-0.66068	-0.631349	0.000225145	0.00229249	0.00038122	0.00041465	0.99128	0.00510469	0.00467411	0.999997
1634	REACTOME_RNA_POLYMERASE_II_PRE_TRANSCRIPTION_EVENTS	1.27519	-0.749923	-0.525268	0.000436371	0.00410147	0.000573564	0.00108717	0.679758	0.00696471	0.0115512	0.980677
1635	REACTOME_FORMATION_OF_TC_NER_PRE_INCISION_COMPLEX	0.700893	-0.149791	-0.551102	0.333496	0.444132	0.557295	0.317966	0.86884	0.849877	0.631659	0.999997
1636	REACTOME_TRANSCRIPTION_COUPLED_NUCLEOTIDE_EXCISION_REPAIR_TC_NER	1.2584	-0.425258	-0.833142	0.000475406	0.0044258	0.00167721	0.000519469	0.335794	0.0185251	0.00570541	0.709849
1637	REACTOME_DUAL_INCISION_IN_TC_NER	1.28798	-0.576197	-0.711782	0.000255179	0.0025427	0.000553075	0.000375039	0.839928	0.00684343	0.0042628	0.999997
1638	REACTOME_TRNA_MODIFICATION_IN_THE_NUCLEUS_AND_CYTOSOL	-0.0504427	0.937785	-0.887342	0.0523092	0.117544	0.275363	0.375922	0.0443828	0.553273	0.703055	0.307299
1639	REACTOME_INTERLEUKIN_6_FAMILY_SIGNALING	-1.31465	0.685697	0.62895	2.01876e-05	0.000331653	3.34865e-05	3.96351e-05	0.930117	0.000703936	0.000681068	0.999997
1640	REACTOME_INTERLEUKIN_10_SIGNALING	-1.1392	0.224761	0.914442	0.00591118	0.0360011	0.0333525	0.00521556	0.273235	0.151637	0.0441403	0.654434
1641	REACTOME_TRNA_PROCESSING_IN_THE_NUCLEUS	1.31346	-0.584449	-0.729007	1.69267e-05	0.000300834	3.83651e-05	2.48918e-05	0.627741	0.000755749	0.000496565	0.954567
1642	REACTOME_TRNA_PROCESSING_IN_THE_MITOCHONDRION	0.896713	0.0643428	-0.961056	0.0430782	0.101345	0.359125	0.0364498	0.236684	0.654323	0.147535	0.635009
1643	REACTOME_ERBB2_REGULATES_CELL_MOTILITY	0.37184	-0.823712	0.451872	0.235047	0.348069	0.310639	0.99359	0.2726	0.598914	1	0.654434
1644	REACTOME_INTERLEUKIN_4_AND_INTERLEUKIN_13_SIGNALING	-0.866469	-0.434207	1.30068	2.38005e-06	0.000108326	0.0173481	2.39662e-06	9.17343e-06	0.101241	0.000158796	0.0011956
1645	REACTOME_TRNA_MODIFICATION_IN_THE_MITOCHONDRION	0.287093	0.204862	-0.491955	0.641833	0.738427	0.995154	0.665841	0.719085	1	0.96871	0.995234
1646	REACTOME_RRNA_MODIFICATION_IN_THE_NUCLEUS_AND_CYTOSOL	0.199128	0.276993	-0.476121	0.661572	0.748267	0.995697	0.735104	0.685134	1	1	0.980677
1647	REACTOME_TP53_REGULATES_TRANSCRIPTION_OF_CELL_CYCLE_GENES	1.14312	-0.765595	-0.377523	0.0132673	0.0520834	0.0140167	0.0370306	0.690677	0.0954799	0.148754	0.980677
1648	REACTOME_NEUREXINS_AND_NEUROLIGINS	-0.989621	0.135414	0.854207	0.043704	0.102448	0.190392	0.0379222	0.452862	0.459526	0.150079	0.834227
1649	REACTOME_PROTEIN_PROTEIN_INTERACTIONS_AT_SYNAPSES	-0.985077	0.151346	0.833731	0.0493717	0.111974	0.195384	0.043336	0.497995	0.465784	0.166768	0.875522
1650	REACTOME_TP53_REGULATES_TRANSCRIPTION_OF_DNA_REPAIR_GENES	0.990891	-1.15959	0.168701	0.00159681	0.014062	0.0013365	0.095688	0.0146434	0.0151911	0.295529	0.187711
1651	REACTOME_CHOLINE_CATABOLISM	-0.285929	-0.0591761	0.345105	0.787269	0.837839	0.966248	0.774206	0.897834	1	1	0.999997
1652	REACTOME_NEUTROPHIL_DEGRANULATION	-0.584503	0.00944419	0.575059	0.418241	0.536876	0.756675	0.388709	0.775731	0.966158	0.717588	0.999997
1653	REACTOME_COMPLEX_I_BIOGENESIS	0.806028	0.296645	-1.10267	0.0191226	0.0600478	0.578554	0.0184097	0.0639402	0.868053	0.0962325	0.379635
1654	REACTOME_SIGNALING_BY_MODERATE_KINASE_ACTIVITY_BRAF_MUTANTS	-0.631667	0.327325	0.304342	0.466317	0.589302	0.518855	0.533576	0.999578	0.820187	0.8954	0.999997
1655	REACTOME_SIGNALING_BY_RAS_MUTANTS	-0.556312	0.312451	0.243862	0.561584	0.679812	0.595391	0.640467	0.996472	0.87869	0.966351	0.999997
1656	REACTOME_SIGNALING_BY_BRAF_AND_RAF_FUSIONS	-0.300409	-0.218413	0.518822	0.608351	0.717602	0.995095	0.63504	0.688684	1	0.966351	0.980677
1657	REACTOME_ONCOGENIC_MAPK_SIGNALING	-0.240641	-0.230916	0.471558	0.669694	0.751149	0.999933	0.712412	0.718635	1	0.989883	0.995234
1658	REACTOME_ANTIMICROBIAL_PEPTIDES	-0.146476	-0.888004	1.03448	0.0256573	0.0714529	0.377342	0.130678	0.0220852	0.675553	0.363102	0.223713
1659	REACTOME_TP53_REGULATES_TRANSCRIPTION_OF_GENES_INVOLVED_IN_CYTOCHROME_C_RELEASE	-0.106073	-0.210404	0.316478	0.834886	0.870588	0.992864	0.8911	0.837486	1	1	0.999997
1660	REACTOME_TP53_REGULATES_TRANSCRIPTION_OF_SEVERAL_ADDITIONAL_CELL_DEATH_GENES_WHOSE_SPECIFIC_ROLES_IN_P53_DEPENDENT_APOPTOSIS_REMAIN_UNCERTAIN	-0.895173	0.309139	0.586035	0.153021	0.27073	0.264599	0.159906	0.916146	0.541667	0.41461	0.999997
1661	REACTOME_TP53_REGULATES_TRANSCRIPTION_OF_CASPASE_ACTIVATORS_AND_CASPASES	0.868152	-1.06255	0.194397	0.021909	0.0642159	0.0193386	0.421101	0.09947	0.107712	0.760861	0.476627
1662	REACTOME_TP53_REGULATES_TRANSCRIPTION_OF_DEATH_RECEPTORS_AND_LIGANDS	0.0457132	-0.805752	0.760039	0.156704	0.273604	0.480072	0.585711	0.138333	0.782892	0.936898	0.539802
1663	REACTOME_FGFR2_ALTERNATIVE_SPLICING	0.611424	0.424124	-1.03555	0.0594192	0.129072	0.946264	0.0701268	0.104922	1	0.231976	0.486154
1664	REACTOME_TP53_REGULATES_TRANSCRIPTION_OF_GENES_INVOLVED_IN_G2_CELL_CYCLE_ARREST	0.76948	-0.849037	0.079557	0.12899	0.242711	0.113751	0.58704	0.40512	0.338999	0.936898	0.779412
1665	REACTOME_TP53_REGULATES_TRANSCRIPTION_OF_ADDITIONAL_CELL_CYCLE_GENES_WHOSE_EXACT_ROLE_IN_THE_P53_PATHWAY_REMAIN_UNCERTAIN	0.288454	-0.588929	0.300474	0.521421	0.644768	0.582705	0.999889	0.574848	0.872273	1	0.928784
1666	REACTOME_TP53_REGULATES_TRANSCRIPTION_OF_GENES_INVOLVED_IN_G1_CELL_CYCLE_ARREST	0.893756	-1.05104	0.157286	0.0212342	0.0627459	0.0183063	0.361927	0.110827	0.104646	0.685554	0.488094
1667	REACTOME_REGULATION_OF_TP53_ACTIVITY_THROUGH_PHOSPHORYLATION	1.30345	-0.829815	-0.473637	8.65677e-06	0.000222273	9.67193e-06	2.92827e-05	0.0858256	0.000343793	0.000550459	0.44443
1668	REACTOME_REGULATION_OF_TP53_ACTIVITY_THROUGH_ACETYLATION	0.746241	-0.766698	0.0204571	0.185759	0.304664	0.16481	0.592803	0.545464	0.423953	0.94069	0.902948
1669	REACTOME_REGULATION_OF_TP53_ACTIVITY_THROUGH_ASSOCIATION_WITH_CO_FACTORS	-0.782947	-0.289821	1.07277	0.028952	0.0767994	0.635084	0.0279378	0.0889639	0.900355	0.12556	0.449417
1670	REACTOME_REGULATION_OF_TP53_ACTIVITY_THROUGH_METHYLATION	0.417286	-1.01153	0.594244	0.0733409	0.154673	0.124813	0.955009	0.0862545	0.363109	1	0.44443
1671	REACTOME_KERATINIZATION	1.06076	-0.411745	-0.649012	0.0453148	0.104965	0.0881101	0.0519526	0.908165	0.286614	0.183666	0.999997
1672	REACTOME_REGULATION_OF_TP53_EXPRESSION_AND_DEGRADATION	0.736561	-0.857879	0.121318	0.136632	0.25295	0.122593	0.654708	0.377795	0.358251	0.966351	0.754876
1673	REACTOME_METABOLISM_OF_FAT_SOLUBLE_VITAMINS	0.771416	0.235681	-1.0071	0.0530183	0.118594	0.644601	0.0494221	0.159404	0.910644	0.177611	0.570007
1674	REACTOME_SIGNALING_BY_MET	-0.701508	-0.616473	1.31798	9.99401e-06	0.000235401	0.817821	1.57124e-05	2.03785e-05	0.998028	0.000383972	0.0018497
1675	REACTOME_NEGATIVE_REGULATION_OF_MET_ACTIVITY	-0.678832	0.0110788	0.667753	0.287417	0.397946	0.659539	0.260869	0.6842	0.919029	0.560672	0.980677
1676	REACTOME_PTEN_REGULATION	-0.324598	0.806522	-0.481924	0.249411	0.361184	0.350443	0.976005	0.272516	0.64426	1	0.654434
1677	REACTOME_RNA_POLYMERASE_II_TRANSCRIBES_SNRNA_GENES	1.02876	-0.20397	-0.824792	0.0367307	0.0903384	0.137284	0.0330495	0.525731	0.386174	0.139328	0.897573
1678	REACTOME_COPI_MEDIATED_ANTEROGRADE_TRANSPORT	0.789894	-0.315843	-0.474051	0.267519	0.378437	0.37182	0.290428	0.976291	0.670188	0.597671	0.999997
1679	REACTOME_FORMATION_OF_THE_CORNIFIED_ENVELOPE	1.06076	-0.411745	-0.649012	0.0453148	0.104965	0.0881101	0.0519526	0.908165	0.286614	0.183666	0.999997
1680	REACTOME_COPI_DEPENDENT_GOLGI_TO_ER_RETROGRADE_TRAFFIC	0.0830315	0.0377148	-0.120746	0.974462	0.981058	0.998716	0.974468	0.984455	1	1	0.999997
1681	REACTOME_COPI_INDEPENDENT_GOLGI_TO_ER_RETROGRADE_TRAFFIC	0.675565	-0.697462	0.0218973	0.269905	0.380436	0.244246	0.681324	0.632126	0.518412	0.974718	0.957247
1682	REACTOME_INTRA_GOLGI_TRAFFIC	-0.273818	0.791784	-0.517966	0.257478	0.368229	0.391002	0.944081	0.266187	0.6899	1	0.65398
1683	REACTOME_RETROGRADE_TRANSPORT_AT_THE_TRANS_GOLGI_NETWORK	0.32943	0.153589	-0.483018	0.642663	0.738628	0.978104	0.644295	0.757572	1	0.966351	0.999997
1684	REACTOME_INTRA_GOLGI_AND_RETROGRADE_GOLGI_TO_ER_TRAFFIC	1.04252	-0.182156	-0.860362	0.0276551	0.0746763	0.12171	0.0243419	0.441434	0.356202	0.114948	0.82432
1685	REACTOME_PI5P_REGULATES_TP53_ACETYLATION	0.645889	-1.31275	0.666862	2.85201e-05	0.000441551	5.29795e-05	0.991123	4.98055e-05	0.00100558	1	0.00295497
1686	REACTOME_COOPERATION_OF_PDCL_PHLP1_AND_TRIC_CCT_IN_G_PROTEIN_BETA_FOLDING	0.380281	0.109465	-0.489747	0.617016	0.724471	0.948428	0.603405	0.778398	1	0.949266	0.999997
1687	REACTOME_GLYCEROPHOSPHOLIPID_CATABOLISM	0.0648189	0.0979611	-0.16278	0.955349	0.967724	0.999309	0.96808	0.958387	1	1	0.999997
1688	REACTOME_MITOTIC_PROPHASE	1.32133	-0.614686	-0.706647	4.35852e-06	0.000135253	8.67988e-06	6.49177e-06	0.737391	0.000322987	0.000259008	0.999997
1689	REACTOME_MITOTIC_TELOPHASE_CYTOKINESIS	0.474146	0.12651	-0.600656	0.464399	0.587638	0.909173	0.447554	0.673363	1	0.78986	0.980677
1690	REACTOME_M_PHASE	1.13027	-0.246641	-0.883631	0.00865533	0.0438762	0.0413783	0.00782106	0.359155	0.175792	0.0574693	0.736347
1691	REACTOME_G2_PHASE	0.908225	0.187188	-1.09541	0.0117837	0.0492696	0.314742	0.0102267	0.0654223	0.602664	0.0662024	0.38434
1692	REACTOME_DNA_REPLICATION_INITIATION	0.588199	-0.978674	0.390475	0.0935182	0.189459	0.106495	0.948439	0.158423	0.325818	1	0.569333
1693	REACTOME_DNA_REPLICATION_PRE_INITIATION	-0.25029	0.809956	-0.559666	0.230389	0.344614	0.382531	0.909133	0.231317	0.681237	1	0.635009
1694	REACTOME_SWITCHING_OF_ORIGINS_TO_A_POST_REPLICATIVE_STATE	-0.158014	0.967253	-0.80924	0.061265	0.132342	0.218541	0.548265	0.0543283	0.484407	0.912726	0.344843
1695	REACTOME_LEADING_STRAND_SYNTHESIS	0.967321	-0.429542	-0.537779	0.104798	0.208423	0.157963	0.127623	0.984746	0.41341	0.362124	0.999997
1696	REACTOME_CYCLIN_A_B1_B2_ASSOCIATED_EVENTS_DURING_G2_M_TRANSITION	0.941944	0.129737	-1.07168	0.0122114	0.0498887	0.249233	0.0102733	0.0837797	0.525222	0.0662849	0.442674
1697	REACTOME_G2_M_DNA_REPLICATION_CHECKPOINT	1.31469	-0.782381	-0.532313	4.12568e-06	0.000130092	4.97671e-06	1.09905e-05	0.171224	0.000231808	0.000330559	0.584015
1698	REACTOME_STABILIZATION_OF_P53	-0.72974	0.702727	0.0270131	0.232434	0.345821	0.208706	0.590286	0.652017	0.477216	0.940458	0.972306
1699	REACTOME_G1_S_DNA_DAMAGE_CHECKPOINTS	-0.723983	0.7197	0.0042835	0.226087	0.340001	0.202453	0.609277	0.619097	0.473655	0.951387	0.954567
1700	REACTOME_MITOTIC_SPINDLE_CHECKPOINT	0.927625	-0.0609513	-0.866674	0.0612804	0.132342	0.29049	0.0523527	0.416402	0.570188	0.184414	0.794986
1701	REACTOME_CYCLIN_A.CDK2_ASSOCIATED_EVENTS_AT_S_PHASE_ENTRY	-0.554288	0.896825	-0.342537	0.156745	0.273604	0.170847	0.950156	0.250771	0.434905	1	0.642845
1702	REACTOME_GALACTOSE_CATABOLISM	1.0111	-0.35972	-0.651377	0.0684165	0.145385	0.13629	0.0736757	0.881416	0.385597	0.239717	0.999997
1703	REACTOME_PROPIONYL_COA_CATABOLISM	-0.712429	0.71382	-0.00139167	0.236704	0.348819	0.212472	0.626606	0.623428	0.478702	0.963707	0.954567
1704	REACTOME_LYSINE_CATABOLISM	0.497606	-0.532036	0.0344298	0.513062	0.636848	0.484845	0.850742	0.787746	0.788823	1	0.999997
1705	REACTOME_CREATINE_METABOLISM	-0.283828	-0.118409	0.402237	0.73842	0.797062	0.981457	0.736143	0.835003	1	1	0.999997
1706	REACTOME_PENTOSE_PHOSPHATE_PATHWAY	0.714439	-0.864366	0.149927	0.140599	0.257936	0.128067	0.699549	0.358801	0.368736	0.982485	0.736347
1707	REACTOME_MRNA_EDITING._C_TO_U_CONVERSION	-1.04315	0.932	0.11115	0.0178966	0.057546	0.0150467	0.116875	0.279294	0.0970364	0.34103	0.66345
1708	REACTOME_TRNA_PROCESSING	1.16857	-0.236005	-0.932565	0.00279729	0.0225979	0.0173293	0.00246837	0.200834	0.101241	0.0236552	0.619291
1709	REACTOME_RRNA_PROCESSING	0.686457	-1.09901	0.412557	0.028801	0.0766946	0.0326338	0.862448	0.0619211	0.149618	1	0.373629
1710	REACTOME_EUKARYOTIC_TRANSLATION_INITIATION	0.440372	-1.01697	0.576598	0.071353	0.150969	0.115943	0.972759	0.0871357	0.34396	1	0.447114
1711	REACTOME_RECYCLING_OF_EIF2.GDP	0.704842	-0.195385	-0.509457	0.346028	0.457702	0.527074	0.34034	0.917715	0.825665	0.658126	0.999997
1712	REACTOME_TRANSPORT_OF_NUCLEOTIDE_SUGARS	0.534539	-0.285267	-0.249272	0.590659	0.704108	0.63203	0.655658	0.999043	0.900355	0.966351	0.999997
1713	REACTOME_PYRIMIDINE_SALVAGE	-1.12252	0.917919	0.204597	0.00750895	0.0412317	0.00654757	0.0435542	0.276785	0.0535586	0.166768	0.658289
1714	REACTOME_RNA_POLYMERASE_I_TRANSCRIPTION_INITIATION	1.29606	-0.625323	-0.670738	0.00016403	0.00174281	0.00031084	0.000272735	0.976991	0.0042496	0.00327115	0.999997
1715	REACTOME_RNA_POLYMERASE_I_PROMOTER_ESCAPE	1.03341	-0.222741	-0.810673	0.0374171	0.0913973	0.131123	0.0341669	0.560154	0.375321	0.142219	0.914901
1716	REACTOME_RNA_POLYMERASE_II_TRANSCRIPTION_PRE_INITIATION_AND_PROMOTER_OPENING	0.69083	-0.140565	-0.550264	0.343113	0.45477	0.57351	0.326136	0.864986	0.863799	0.638234	0.999997
1717	REACTOME_RNA_POLYMERASE_III_CHAIN_ELONGATION	-0.148829	0.467041	-0.318211	0.662882	0.748267	0.772556	0.979868	0.664548	0.969727	1	0.978097
1718	REACTOME_RNA_POLYMERASE_II_TRANSCRIPTION_TERMINATION	0.400064	-0.348677	-0.0513872	0.713078	0.778809	0.693952	0.870954	0.941085	0.936285	1	0.999997
1719	REACTOME_RNA_POLYMERASE_I_TRANSCRIPTION_TERMINATION	1.27065	-0.711117	-0.559529	0.000670212	0.00612273	0.000953042	0.00145986	0.853444	0.0112241	0.0148647	0.999997
1720	REACTOME_RNA_POLYMERASE_I_TRANSCRIPTION	1.18393	-0.383692	-0.800242	0.00573629	0.0353768	0.0181025	0.00602829	0.578854	0.10409	0.0495181	0.93064
1721	REACTOME_DEATH_RECEPTOR_SIGNALLING	-0.786615	-0.509572	1.29619	6.66873e-05	0.000868156	0.372614	8.40871e-05	0.000189606	0.670774	0.0012843	0.00699397
1722	REACTOME_DNA_DAMAGE_BYPASS	1.03258	-0.291122	-0.741461	0.0475249	0.108795	0.12635	0.0465514	0.720283	0.36649	0.172364	0.995234
1723	REACTOME_RESOLUTION_OF_ABASIC_SITES_AP_SITES	1.3006	-0.643775	-0.656829	0.000113801	0.0012641	0.000206496	0.000198843	0.997822	0.00290431	0.00255748	0.999997
1724	REACTOME_DNA_DAMAGE_REVERSAL	-0.0192972	0.073782	-0.0544847	0.99015	0.993198	0.994628	0.99923	0.989832	1	1	0.999997
1725	REACTOME_RNA_POLYMERASE_III_TRANSCRIPTION_TERMINATION	-0.259172	0.438935	-0.179763	0.706025	0.775685	0.725329	0.995621	0.774809	0.950949	1	0.999997
1726	REACTOME_RNA_POLYMERASE_III_TRANSCRIPTION	-0.332791	0.817025	-0.484234	0.238575	0.35016	0.335795	0.977413	0.262672	0.62403	1	0.65398
1727	REACTOME_GENE_EXPRESSION_TRANSCRIPTION	1.32231	-0.752779	-0.569532	1.05156e-06	8.03774e-05	1.51136e-06	2.39297e-06	0.211407	0.000147735	0.000158796	0.625646
1728	REACTOME_KETONE_BODY_METABOLISM	-0.150131	-0.880914	1.03105	0.0275157	0.0744473	0.393821	0.135141	0.0237684	0.692997	0.369756	0.226261
1729	REACTOME_CHK1_CHK2_CDS1_MEDIATED_INACTIVATION_OF_CYCLIN_BCDK1_COMPLEX	0.314253	-0.827889	0.513636	0.223658	0.337646	0.333309	0.960463	0.239821	0.620589	1	0.635009
1730	REACTOME_MRNA_EDITING	-1.32074	0.739763	0.580975	2.78888e-06	0.000116005	3.72091e-06	6.09317e-06	0.389883	0.000229578	0.000259008	0.766051
1731	REACTOME_DISSOLUTION_OF_FIBRIN_CLOT	-1.1467	0.321322	0.825383	0.00962436	0.0458934	0.0344106	0.00940219	0.516672	0.154295	0.0641312	0.889418
1732	REACTOME_TNF_SIGNALING	-0.845966	0.114684	0.731282	0.145661	0.264009	0.396502	0.130698	0.659062	0.693432	0.363102	0.974634
1733	REACTOME_RNA_POLYMERASE_II_TRANSCRIPTION_ELONGATION	1.30347	-0.731277	-0.572195	6.18449e-05	0.000822495	8.94506e-05	0.000142372	0.689252	0.00150755	0.00197402	0.980677
1734	REACTOME_RESPONSE_TO_ELEVATED_PLATELET_CYTOSOLIC_CA2PLUS	0.147935	-1.10267	0.95474	0.00730265	0.0408909	0.0536283	0.207359	0.00614721	0.205979	0.480887	0.144793
1735	REACTOME_RNA_POLYMERASE_III_TRANSCRIPTION_INITIATION_FROM_TYPE_1_PROMOTER	-0.269299	0.861013	-0.591713	0.178933	0.296652	0.317046	0.89384	0.180529	0.604117	1	0.59921
1736	REACTOME_RNA_POLYMERASE_III_TRANSCRIPTION_INITIATION_FROM_TYPE_3_PROMOTER	-0.148829	0.467041	-0.318211	0.662882	0.748267	0.772556	0.979868	0.664548	0.969727	1	0.978097
1737	REACTOME_SYNTHESIS_OF_KETONE_BODIES	0.354607	-1.12837	0.773764	0.0157889	0.05592	0.0457639	0.667014	0.0162241	0.187173	0.969501	0.194481
1738	REACTOME_MITOCHONDRIAL_FATTY_ACID_BETA_OXIDATION_OF_SATURATED_FATTY_ACIDS	0.64495	0.0207638	-0.665714	0.3112	0.423215	0.714313	0.283948	0.668791	0.944592	0.589925	0.978657
1739	REACTOME_MITOCHONDRIAL_FATTY_ACID_BETA_OXIDATION_OF_UNSATURATED_FATTY_ACIDS	-0.163851	0.702385	-0.538534	0.337402	0.448417	0.547694	0.884736	0.324522	0.843104	1	0.702592
1740	REACTOME_BETA_OXIDATION_OF_LAUROYL_COA_TO_DECANOYL_COA_COA	0.723282	0.0200788	-0.743361	0.212191	0.327414	0.622727	0.189512	0.576512	0.893855	0.459104	0.929167
1741	REACTOME_BETA_OXIDATION_OF_DECANOYL_COA_TO_OCTANOYL_COA_COA	0.622174	-0.0458826	-0.576292	0.388227	0.503639	0.699958	0.360311	0.79462	0.937273	0.684556	0.999997
1742	REACTOME_BETA_OXIDATION_OF_OCTANOYL_COA_TO_HEXANOYL_COA	0.622174	-0.0458826	-0.576292	0.388227	0.503639	0.699958	0.360311	0.79462	0.937273	0.684556	0.999997
1743	REACTOME_BETA_OXIDATION_OF_HEXANOYL_COA_TO_BUTANOYL_COA	0.723282	0.0200788	-0.743361	0.212191	0.327414	0.622727	0.189512	0.576512	0.893855	0.459104	0.929167
1744	REACTOME_BETA_OXIDATION_OF_BUTANOYL_COA_TO_ACETYL_COA	0.41369	-0.560807	0.147118	0.530983	0.654522	0.522271	0.947501	0.697234	0.822498	1	0.984936
1745	REACTOME_NUCLEOSOME_ASSEMBLY	0.831819	-0.483156	-0.348663	0.224093	0.337895	0.250966	0.31348	0.981756	0.527568	0.628412	0.999997
1746	REACTOME_TRANSPORT_OF_NUCLEOSIDES_AND_FREE_PURINE_AND_PYRIMIDINE_BASES_ACROSS_THE_PLASMA_MEMBRANE	-0.262462	1.04957	-0.787103	0.0355295	0.0892297	0.112021	0.620041	0.0335371	0.335335	0.960998	0.274234
1747	REACTOME_ERBB2_ACTIVATES_PTK6_SIGNALING	-1.03401	0.819645	0.214364	0.0359028	0.0894139	0.0325353	0.130863	0.538749	0.149618	0.363102	0.897573
1748	REACTOME_WAX_AND_PLASMALOGEN_BIOSYNTHESIS	-0.767832	0.0597009	0.708131	0.204891	0.319938	0.525168	0.183694	0.662396	0.823338	0.452294	0.978085
1749	REACTOME_PTK6_REGULATES_PROTEINS_INVOLVED_IN_RNA_PROCESSING	0.294694	-0.442159	0.147465	0.695423	0.768108	0.699553	0.984978	0.791552	0.937273	1	0.999997
1750	REACTOME_PTK6_REGULATES_RTKS_AND_THEIR_EFFECTORS_AKT1_AND_DOK1	-0.632006	-0.496908	1.12891	0.0218818	0.0642159	0.960602	0.0286166	0.0395367	1	0.127729	0.288883
1751	REACTOME_PTK6_REGULATES_CELL_CYCLE	0.986261	0.117133	-1.10339	0.00522579	0.0337175	0.147241	0.00431758	0.0476378	0.402762	0.0383676	0.321145
1752	REACTOME_PTK6_REGULATES_RHO_GTPASES_RAS_GTPASE_AND_MAP_KINASES	0.138103	-1.07722	0.939114	0.0116929	0.0492696	0.0786228	0.252919	0.00986805	0.26655	0.548786	0.176991
1753	REACTOME_PTK6_EXPRESSION	0.289388	0.821684	-1.11107	0.0160943	0.0559377	0.535601	0.0574346	0.0153206	0.833678	0.198033	0.192935
1754	REACTOME_SYNAPTIC_ADHESION_LIKE_MOLECULES	0.161344	-0.973386	0.812042	0.0582547	0.127107	0.209912	0.543736	0.0516737	0.47774	0.907774	0.333406
1755	REACTOME_SIGNALING_BY_FGFR2_IIIA_TM	0.260437	0.475565	-0.736003	0.3237	0.433447	0.959341	0.457334	0.334903	1	0.801872	0.709849
1756	REACTOME_MET_ACTIVATES_RAS_SIGNALING	0.401849	-0.858884	0.457035	0.199671	0.316521	0.263787	0.996775	0.240018	0.541202	1	0.635009
1757	REACTOME_MET_ACTIVATES_PI3K_AKT_SIGNALING	0.385809	-0.910276	0.524467	0.149135	0.266508	0.222165	0.977849	0.172238	0.488599	1	0.584591
1758	REACTOME_PROTEIN_UBIQUITINATION	0.333968	0.573068	-0.907036	0.14595	0.264197	0.935587	0.243495	0.156803	1	0.534269	0.568927
1759	REACTOME_THE_ROLE_OF_GTSE1_IN_G2_M_PROGRESSION_AFTER_G2_CHECKPOINT	-0.486004	0.268415	0.217589	0.650933	0.741593	0.682974	0.715784	0.998154	0.933064	0.992987	0.999997
1760	REACTOME_SIGNALING_BY_FGFR3_FUSIONS_IN_CANCER	0.222196	-0.584477	0.362281	0.520034	0.643868	0.6293	0.985017	0.537644	0.898671	1	0.897573
1761	REACTOME_RET_SIGNALING	0.803464	-0.563028	-0.240436	0.235301	0.348069	0.234427	0.394502	0.90238	0.506414	0.722823	0.999997
1762	REACTOME_FBXL7_DOWN_REGULATES_AURKA_DURING_MITOTIC_ENTRY_AND_IN_EARLY_MITOSIS	-0.539601	0.87618	-0.33658	0.176035	0.295244	0.191525	0.955747	0.273932	0.460237	1	0.654434
1763	REACTOME_TBC_RABGAPS	-0.260043	0.248964	0.0110795	0.861041	0.889354	0.848571	0.953578	0.964002	1	1	0.999997
1764	REACTOME_AURKA_ACTIVATION_BY_TPX2	0.932003	-0.980605	0.0486016	0.0306007	0.0797659	0.025586	0.288583	0.205006	0.129924	0.595127	0.625646
1765	REACTOME_INTERLEUKIN_20_FAMILY_SIGNALING	-1.31276	0.659235	0.653528	2.86839e-05	0.000441551	5.12148e-05	5.20829e-05	0.99934	0.000981616	0.00085257	0.999997
1766	REACTOME_GOLGI_TO_ER_RETROGRADE_TRANSPORT	0.480009	-0.207295	-0.272714	0.657578	0.746121	0.72698	0.684895	0.996954	0.950949	0.974718	0.999997
1767	REACTOME_CARGO_RECOGNITION_FOR_CLATHRIN_MEDIATED_ENDOCYTOSIS	1.04894	-0.796473	-0.252466	0.034521	0.0873072	0.0322601	0.113181	0.597224	0.149618	0.334737	0.939527
1768	REACTOME_CLATHRIN_MEDIATED_ENDOCYTOSIS	1.07579	-0.904387	-0.171402	0.0153025	0.0549934	0.0132123	0.0838405	0.331182	0.0929137	0.266306	0.707607
1769	REACTOME_PTK6_PROMOTES_HIF1A_STABILIZATION	-1.03401	0.819645	0.214364	0.0359028	0.0894139	0.0325353	0.130863	0.538749	0.149618	0.363102	0.897573
1770	REACTOME_NEURODEGENERATIVE_DISEASES	-0.135925	-0.956446	1.09237	0.00830954	0.0431235	0.209729	0.0620003	0.00696695	0.47774	0.21007	0.151308
1771	REACTOME_DOWNREGULATION_OF_ERBB2_SIGNALING	-0.38629	-0.551634	0.937924	0.125031	0.237087	0.966848	0.196332	0.143292	1	0.465702	0.550367
1772	REACTOME_TRANSCRIPTIONAL_REGULATION_BY_THE_AP_2_TFAP2_FAMILY_OF_TRANSCRIPTION_FACTORS	-0.0879288	-0.919637	1.00757	0.0267994	0.073188	0.311227	0.164886	0.0225464	0.599458	0.425266	0.226139
1773	REACTOME_MET_ACTIVATES_PTPN11	0.759216	-0.773679	0.0144632	0.174959	0.294359	0.154725	0.572232	0.538731	0.407664	0.931485	0.897573
1774	REACTOME_REELIN_SIGNALLING_PATHWAY	-0.027014	0.805963	-0.778949	0.1477	0.266132	0.487597	0.549973	0.129727	0.789116	0.912726	0.526644
1775	REACTOME_VLDL_ASSEMBLY	-1.09763	0.74422	0.353406	0.0253272	0.070938	0.0262604	0.0663958	0.736415	0.133003	0.222648	0.999997
1776	REACTOME_VLDLR_INTERNALISATION_AND_DEGRADATION	0.846991	0.259929	-1.10692	0.0149168	0.0546113	0.467479	0.0137721	0.0599298	0.771241	0.0776962	0.367282
1777	REACTOME_SYNTHESIS_OF_ACTIVE_UBIQUITIN._ROLES_OF_E1_AND_E2_ENZYMES	0.274424	0.792614	-1.06704	0.0295627	0.0778908	0.609975	0.0947208	0.0280965	0.888601	0.294395	0.245217
1778	REACTOME_E3_UBIQUITIN_LIGASES_UBIQUITINATE_TARGET_PROTEINS	0.198171	0.363733	-0.561904	0.545858	0.66697	0.979484	0.664657	0.555924	1	0.96871	0.914722
1779	REACTOME_NEGATIVE_REGULATION_OF_ACTIVITY_OF_TFAP2_AP_2_FAMILY_TRANSCRIPTION_FACTORS	0.186862	-1.08461	0.897749	0.0144431	0.0540924	0.0759794	0.344046	0.0125781	0.261154	0.663979	0.183313
1780	REACTOME_TFAP2_AP_2_FAMILY_REGULATES_TRANSCRIPTION_OF_GROWTH_FACTORS_AND_THEIR_RECEPTORS	-1.03401	0.819645	0.214364	0.0359028	0.0894139	0.0325353	0.130863	0.538749	0.149618	0.363102	0.897573
1781	REACTOME_RRNA_PROCESSING_IN_THE_MITOCHONDRION	0.896713	0.0643428	-0.961056	0.0430782	0.101345	0.359125	0.0364498	0.236684	0.654323	0.147535	0.635009
1782	REACTOME_RRNA_PROCESSING_IN_THE_NUCLEUS_AND_CYTOSOL	0.6653	-1.09196	0.426658	0.0323433	0.0828718	0.0376094	0.896903	0.0652759	0.16303	1	0.38434
1783	REACTOME_TFAP2A_ACTS_AS_A_TRANSCRIPTIONAL_REPRESSOR_DURING_RETINOIC_ACID_INDUCED_CELL_DIFFERENTIATION	0.118582	-0.312806	0.194224	0.840933	0.874481	0.887107	0.99625	0.848558	1	1	0.999997
1784	REACTOME_RAB_GERANYLGERANYLATION	-0.67919	1.31718	-0.637991	1.34179e-05	0.00025564	2.26426e-05	0.956982	2.56363e-05	0.000553801	1	0.00208829
1785	REACTOME_MET_ACTIVATES_PTK2_SIGNALING	-0.506248	-0.431635	0.937883	0.128152	0.241831	0.993182	0.158072	0.182106	1	0.412041	0.600367
1786	REACTOME_INLB_MEDIATED_ENTRY_OF_LISTERIA_MONOCYTOGENES_INTO_HOST_CELL	-0.189199	-0.276038	0.465237	0.674147	0.75413	0.994685	0.749586	0.694269	1	1	0.982124
1787	REACTOME_MET_INTERACTS_WITH_TNS_PROTEINS	-0.620156	-0.147422	0.767577	0.246123	0.358014	0.808002	0.230183	0.482116	0.992238	0.520058	0.85998
1788	REACTOME_MET_ACTIVATES_RAP1_AND_RAC1	0.271792	-0.926491	0.654699	0.11741	0.227038	0.242821	0.835238	0.116456	0.517118	1	0.496347
1789	REACTOME_MET_RECEPTOR_RECYCLING	0.527592	-0.769021	0.241429	0.277152	0.38642	0.278998	0.926002	0.432245	0.558455	1	0.814888
1790	REACTOME_MET_PROMOTES_CELL_MOTILITY	-0.650764	-0.668826	1.31959	8.54821e-06	0.000222273	0.990169	1.55778e-05	1.47346e-05	1	0.000383972	0.00160034
1791	REACTOME_RAB_GEFS_EXCHANGE_GTP_FOR_GDP_ON_RABS	-0.524412	0.935688	-0.411276	0.128883	0.242711	0.153746	0.984448	0.190491	0.407664	1	0.605544
1792	REACTOME_LISTERIA_MONOCYTOGENES_ENTRY_INTO_HOST_CELLS	-0.89947	-0.113915	1.01338	0.0288315	0.0766946	0.353518	0.0245199	0.157664	0.647122	0.11551	0.568927
1793	REACTOME_INLA_MEDIATED_ENTRY_OF_LISTERIA_MONOCYTOGENES_INTO_HOST_CELLS	-0.978051	-0.136838	1.11489	0.00475381	0.0324955	0.154354	0.00395694	0.0406469	0.407664	0.035649	0.290017
1794	REACTOME_PROTEIN_METHYLATION	0.446093	-0.975489	0.529396	0.0995332	0.200813	0.146872	0.99077	0.124449	0.402714	1	0.516556
1795	REACTOME_RUNX1_AND_FOXP3_CONTROL_THE_DEVELOPMENT_OF_REGULATORY_T_LYMPHOCYTES_TREGS	1.09537	-0.214008	-0.881366	0.0140992	0.0532123	0.0676078	0.0125103	0.380851	0.239295	0.0743391	0.754876
1796	REACTOME_TRANSCRIPTIONAL_REGULATION_BY_RUNX3	-0.636215	0.788468	-0.152253	0.222972	0.337051	0.207956	0.794345	0.454451	0.477216	1	0.834227
1797	REACTOME_TRANSCRIPTIONAL_REGULATION_BY_RUNX2	-0.614921	0.680732	-0.065811	0.318338	0.428027	0.292902	0.769676	0.62696	0.572624	1	0.954567
1798	REACTOME_TRANSCRIPTIONAL_REGULATION_BY_RUNX1	-0.288038	0.198351	0.089687	0.860405	0.889354	0.860424	0.912482	0.992339	1	1	0.999997
1799	REACTOME_RUNX1_REGULATES_ESTROGEN_RECEPTOR_MEDIATED_TRANSCRIPTION	1.09537	-0.214008	-0.881366	0.0140992	0.0532123	0.0676078	0.0125103	0.380851	0.239295	0.0743391	0.754876
1800	REACTOME_REGULATION_OF_RUNX1_EXPRESSION_AND_ACTIVITY	0.0427584	0.972731	-1.01549	0.0171297	0.0566445	0.207371	0.147652	0.0141301	0.477216	0.392201	0.187711
1801	REACTOME_RECEPTOR_MEDIATED_MITOPHAGY	0.550983	0.217194	-0.768177	0.271067	0.381523	0.900444	0.266989	0.445756	1	0.56797	0.82883
1802	REACTOME_RUNX1_REGULATES_EXPRESSION_OF_COMPONENTS_OF_TIGHT_JUNCTIONS	0.345321	-0.425698	0.0803767	0.692926	0.767084	0.677401	0.952381	0.840127	0.931945	1	0.999997
1803	REACTOME_RUNX1_REGULATES_GENES_INVOLVED_IN_MEGAKARYOCYTE_DIFFERENTIATION_AND_PLATELET_FUNCTION	0.924714	0.128889	-1.0536	0.0169408	0.0565606	0.292016	0.0143331	0.1054	0.572035	0.0796057	0.486154
1804	REACTOME_ARYL_HYDROCARBON_RECEPTOR_SIGNALLING	-0.129683	-0.280253	0.409936	0.731974	0.792803	0.984559	0.82381	0.732937	1	1	0.999997
1805	REACTOME_ESR_MEDIATED_SIGNALING	0.681503	0.411798	-1.0933	0.0309593	0.0805932	0.869137	0.0351051	0.0656622	1	0.14388	0.38434
1806	REACTOME_RUNX1_REGULATES_TRANSCRIPTION_OF_GENES_INVOLVED_IN_DIFFERENTIATION_OF_HSCS	-0.511778	0.836387	-0.324608	0.215934	0.331098	0.23399	0.964645	0.31979	0.506414	1	0.699317
1807	REACTOME_RUNX1_REGULATES_TRANSCRIPTION_OF_GENES_INVOLVED_IN_DIFFERENTIATION_OF_KERATINOCYTES	0.45833	-0.855691	0.39736	0.202714	0.31883	0.242176	0.996085	0.268689	0.516871	1	0.65398
1808	REACTOME_RUNX1_INTERACTS_WITH_CO_FACTORS_WHOSE_PRECISE_EFFECT_ON_RUNX1_TARGETS_IS_NOT_KNOWN	1.00257	-1.11271	0.110133	0.00366816	0.0274761	0.00300953	0.114441	0.0375784	0.0308043	0.337453	0.283651
1809	REACTOME_RUNX1_REGULATES_TRANSCRIPTION_OF_GENES_INVOLVED_IN_BCR_SIGNALING	1.09537	-0.214008	-0.881366	0.0140992	0.0532123	0.0676078	0.0125103	0.380851	0.239295	0.0743391	0.754876
1810	REACTOME_RUNX1_REGULATES_TRANSCRIPTION_OF_GENES_INVOLVED_IN_DIFFERENTIATION_OF_MYELOID_CELLS	0.794318	-1.16265	0.368329	0.00869306	0.0438762	0.00899886	0.605484	0.027002	0.0695367	0.949266	0.240944
1811	REACTOME_RUNX1_REGULATES_TRANSCRIPTION_OF_GENES_INVOLVED_IN_INTERLEUKIN_SIGNALING	1.09537	-0.214008	-0.881366	0.0140992	0.0532123	0.0676078	0.0125103	0.380851	0.239295	0.0743391	0.754876
1812	REACTOME_RUNX1_REGULATES_TRANSCRIPTION_OF_GENES_INVOLVED_IN_WNT_SIGNALING	1.09537	-0.214008	-0.881366	0.0140992	0.0532123	0.0676078	0.0125103	0.380851	0.239295	0.0743391	0.754876
1813	REACTOME_REGULATION_OF_RUNX2_EXPRESSION_AND_ACTIVITY	-0.509334	0.87017	-0.360836	0.185137	0.304154	0.208582	0.976384	0.270192	0.477216	1	0.65398
1814	REACTOME_RUNX2_REGULATES_OSTEOBLAST_DIFFERENTIATION	-0.311271	1.04298	-0.731709	0.0447255	0.10397	0.114359	0.745581	0.044713	0.340291	1	0.307796
1815	REACTOME_RUNX2_REGULATES_CHONDROCYTE_MATURATION	1.09537	-0.214008	-0.881366	0.0140992	0.0532123	0.0676078	0.0125103	0.380851	0.239295	0.0743391	0.754876
1816	REACTOME_RUNX2_REGULATES_BONE_DEVELOPMENT	-0.0267834	0.710311	-0.683527	0.256441	0.367822	0.61423	0.674799	0.231493	0.889532	0.974441	0.635009
1817	REACTOME_RUNX2_REGULATES_GENES_INVOLVED_IN_CELL_MIGRATION	-0.144029	0.12298	0.0210491	0.959704	0.970124	0.956487	0.98306	0.993495	1	1	0.999997
1818	REACTOME_RUNX3_REGULATES_CDKN1A_TRANSCRIPTION	-0.962826	-0.131169	1.094	0.00765712	0.041267	0.196168	0.00639803	0.0595578	0.466555	0.0512629	0.367282
1819	REACTOME_RUNX3_REGULATES_NOTCH_SIGNALING	0.542179	-0.908263	0.366083	0.149009	0.266508	0.167244	0.964587	0.231036	0.428522	1	0.635009
1820	REACTOME_REGULATION_OF_RUNX3_EXPRESSION_AND_ACTIVITY	-0.586465	0.825737	-0.239272	0.209439	0.324705	0.207128	0.884039	0.369781	0.477216	1	0.746049
1821	REACTOME_REGULATION_OF_PTEN_MRNA_TRANSLATION	-0.632646	1.31483	-0.682188	1.98953e-05	0.000331653	3.8623e-05	0.945874	3.33357e-05	0.000755749	1	0.00260685
1822	REACTOME_REGULATION_OF_PTEN_GENE_TRANSCRIPTION	1.30998	-0.665795	-0.644181	4.1573e-05	0.000586538	7.24115e-05	7.71422e-05	0.991682	0.00127536	0.0012065	0.999997
1823	REACTOME_COLLAGEN_CHAIN_TRIMERIZATION	-0.627965	-0.694527	1.32249	3.62717e-06	0.000124405	0.840651	6.84068e-06	5.54657e-06	1	0.000260257	0.000903628
1824	REACTOME_COMPETING_ENDOGENOUS_RNAS_CERNAS_REGULATE_PTEN_TRANSLATION	-0.381299	1.05752	-0.676222	0.0445949	0.103913	0.0942455	0.862179	0.0488001	0.300571	1	0.324504
1825	REACTOME_REGULATION_OF_PTEN_LOCALIZATION	-0.459547	0.452077	0.00746992	0.601521	0.71228	0.574349	0.855556	0.867846	0.863799	1	0.999997
1826	REACTOME_REGULATION_OF_PTEN_STABILITY_AND_ACTIVITY	-0.681472	0.795775	-0.114303	0.198642	0.316521	0.180847	0.723719	0.463155	0.450292	0.996256	0.845441
1827	REACTOME_MITOCHONDRIAL_CALCIUM_ION_TRANSPORT	0.290814	-0.52558	0.234766	0.601274	0.71228	0.635851	0.997695	0.672582	0.900789	1	0.980677
1828	REACTOME_RUNX3_REGULATES_IMMUNE_RESPONSE_AND_CELL_MIGRATION	1.09537	-0.214008	-0.881366	0.0140992	0.0532123	0.0676078	0.0125103	0.380851	0.239295	0.0743391	0.754876
1829	REACTOME_CRISTAE_FORMATION	0.39058	0.00127364	-0.391853	0.693651	0.767105	0.900952	0.670173	0.899133	1	0.97051	0.999997
1830	REACTOME_PROCESSING_OF_SMDT1	0.50307	-0.651986	0.148916	0.400922	0.518731	0.386727	0.901553	0.609501	0.684829	1	0.948706
1831	REACTOME_GENE_AND_PROTEIN_EXPRESSION_BY_JAK_STAT_SIGNALING_AFTER_INTERLEUKIN_12_STIMULATION	-0.352009	-0.50501	0.857019	0.19761	0.316402	0.975484	0.28688	0.220742	1	0.592864	0.630923
1832	REACTOME_RUNX3_REGULATES_WNT_SIGNALING	-1.10315	0.176841	0.926307	0.00928154	0.0446931	0.0570578	0.0079706	0.268697	0.214929	0.0575001	0.65398
1833	REACTOME_NEDDYLATION	-0.356409	0.853251	-0.496842	0.202036	0.31802	0.288733	0.979442	0.227314	0.568159	1	0.63398
1834	REACTOME_RUNX3_REGULATES_P14_ARF	-0.361906	0.111443	0.250462	0.785571	0.836487	0.863423	0.785239	0.987121	1	1	0.999997
1835	REACTOME_RUNX3_REGULATES_BCL2L11_BIM_TRANSCRIPTION	-1.12047	0.897939	0.222529	0.00903482	0.0445494	0.00800766	0.0468487	0.327515	0.0631249	0.172484	0.704991
1836	REACTOME_TRANSCRIPTIONAL_REGULATION_BY_E2F6	1.13946	-0.836929	-0.302529	0.0100951	0.04699	0.00966213	0.0381624	0.485528	0.073215	0.150593	0.862916
1837	REACTOME_CELLULAR_RESPONSES_TO_EXTERNAL_STIMULI	0.483369	-0.880879	0.39751	0.177643	0.296632	0.210737	0.991911	0.245178	0.478288	1	0.63681
1838	REACTOME_CARBOXYTERMINAL_POST_TRANSLATIONAL_MODIFICATIONS_OF_TUBULIN	0.151004	-0.406466	0.255462	0.741269	0.799328	0.814189	0.992559	0.751407	0.994837	1	0.999997
1839	REACTOME_NUCLEOBASE_CATABOLISM	-0.483552	0.221857	0.261695	0.654373	0.744645	0.715014	0.689333	0.998867	0.944592	0.976555	0.999997
1840	REACTOME_NUCLEOBASE_BIOSYNTHESIS	1.12034	-0.189038	-0.931298	0.00693221	0.039169	0.0435775	0.00597325	0.246857	0.182428	0.049273	0.637524
1841	REACTOME_NUCLEOTIDE_SALVAGE	-0.424472	0.844004	-0.419531	0.215248	0.330566	0.267416	0.999975	0.26964	0.54218	1	0.65398
1842	REACTOME_METABOLISM_OF_STEROIDS	0.492048	-0.178258	-0.31379	0.636873	0.735867	0.735535	0.647788	0.986875	0.954828	0.966351	0.999997
1843	REACTOME_TYROSINE_CATABOLISM	0.811182	-0.896799	0.085617	0.0904592	0.184499	0.078806	0.52227	0.333172	0.26655	0.882758	0.70876
1844	REACTOME_PHENYLALANINE_AND_TYROSINE_METABOLISM	0.80413	-1.03525	0.231122	0.0377908	0.0917777	0.0347525	0.576143	0.128652	0.155472	0.933964	0.525132
1845	REACTOME_ASPARTATE_AND_ASPARAGINE_METABOLISM	1.01721	-0.0348963	-0.982311	0.0155642	0.0557291	0.143465	0.0128018	0.190273	0.395438	0.074709	0.605544
1846	REACTOME_CHYLOMICRON_ASSEMBLY	-0.336136	-0.119527	0.455663	0.66857	0.750757	0.967449	0.661049	0.797949	1	0.966351	0.999997
1847	REACTOME_HDL_ASSEMBLY	0.54969	0.377614	-0.927304	0.133244	0.248408	0.964894	0.151217	0.20897	1	0.398102	0.625646
1848	REACTOME_PLASMA_LIPOPROTEIN_ASSEMBLY	-0.177047	0.320342	-0.143295	0.836065	0.871273	0.853428	0.99925	0.870927	1	1	0.999997
1849	REACTOME_PLASMA_LIPOPROTEIN_REMODELING	-0.819122	0.440267	0.378855	0.2405	0.351619	0.282178	0.311716	0.996248	0.560058	0.626528	0.999997
1850	REACTOME_HDL_CLEARANCE	0.585499	-0.389804	-0.195694	0.512202	0.636848	0.518109	0.645038	0.971355	0.820164	0.966351	0.999997
1851	REACTOME_LDL_CLEARANCE	0.357556	0.794422	-1.15198	0.0103243	0.0472694	0.607408	0.0322238	0.0105647	0.886936	0.137549	0.17942
1852	REACTOME_PLASMA_LIPOPROTEIN_CLEARANCE	0.669679	0.607225	-1.2769	0.000553822	0.00510718	0.971114	0.000884086	0.00105434	1	0.0096558	0.0294462
1853	REACTOME_HDL_REMODELING	-0.819122	0.440267	0.378855	0.2405	0.351619	0.282178	0.311716	0.996248	0.560058	0.626528	0.999997
1854	REACTOME_PHENYLALANINE_METABOLISM	0.710935	-1.31995	0.609016	5.8566e-06	0.00017348	8.75617e-06	0.713787	1.20566e-05	0.000322987	0.991089	0.00138651
1855	REACTOME_GLUTAMATE_AND_GLUTAMINE_METABOLISM	1.09313	-0.851285	-0.24185	0.0172144	0.0566568	0.0156825	0.0710033	0.458995	0.0995434	0.232905	0.839415
1856	REACTOME_G_BETA.GAMMA_SIGNALLING_THROUGH_CDC42	-1.0121	0.704199	0.307898	0.0613311	0.132342	0.0616889	0.144167	0.788908	0.22734	0.385564	0.999997
1857	REACTOME_FATTY_ACID_METABOLISM	1.10724	-0.201608	-0.905633	0.0102821	0.0471865	0.0559677	0.0089908	0.315438	0.21246	0.0621096	0.695244
1858	REACTOME_METABOLISM_OF_COFACTORS	0.590561	-0.996378	0.405817	0.0824081	0.171197	0.0955914	0.952901	0.13963	0.303379	1	0.541622
1859	REACTOME_TRIGLYCERIDE_METABOLISM	0.00764586	-0.0078454	0.000199537	0.999865	0.999865	0.999851	0.999966	0.99996	1	1	0.999997
1860	REACTOME_GLYCOGEN_METABOLISM	-0.45623	-0.26173	0.717959	0.347366	0.458852	0.967356	0.361511	0.475325	1	0.685503	0.855503
1861	REACTOME_INTERLEUKIN_15_SIGNALING	-0.27537	-0.869852	1.14522	0.00752926	0.0412317	0.387806	0.0333047	0.00697276	0.684878	0.140023	0.151308
1862	REACTOME_OAS_ANTIVIRAL_RESPONSE	-0.806539	0.310693	0.495846	0.247275	0.359155	0.357209	0.265562	0.96688	0.652657	0.56555	0.999997
1863	REACTOME_INTERLEUKIN_35_SIGNALLING	-0.905322	-0.279755	1.18508	0.00255141	0.021193	0.249312	0.00234099	0.0133874	0.525222	0.0226567	0.183313
1864	REACTOME_INTERLEUKIN_9_SIGNALING	-1.31689	0.533177	0.78371	2.07232e-06	0.000108326	5.31365e-06	2.50486e-06	0.123071	0.000231808	0.000158796	0.512322
1865	REACTOME_TRANSCRIPTIONAL_REGULATION_BY_MECP2	-0.193097	0.504431	-0.311334	0.623384	0.728026	0.716439	0.989918	0.639462	0.944592	1	0.962393
1866	REACTOME_PERVASIVE_DEVELOPMENTAL_DISORDERS	0.49104	0.249929	-0.740968	0.314804	0.42438	0.948827	0.321885	0.45792	1	0.634244	0.838825
1867	REACTOME_SIGNALING_BY_NTRK2_TRKB	0.555734	-0.997364	0.441629	0.0840396	0.173676	0.103517	0.98179	0.130726	0.318605	1	0.526644
1868	REACTOME_SIGNALING_BY_ERYTHROPOIETIN	0.376377	-0.620183	0.243806	0.475195	0.599358	0.497177	0.986161	0.582654	0.799326	1	0.931412
1869	REACTOME_INTEGRIN_SIGNALING	-0.722558	-0.346531	1.06909	0.0361263	0.089551	0.775761	0.0374684	0.0885865	0.969832	0.149491	0.44867
1870	REACTOME_INTRACELLULAR_SIGNALING_BY_SECOND_MESSENGERS	-0.15304	0.505419	-0.352379	0.611657	0.720355	0.740264	0.971523	0.610484	0.957649	1	0.948725
1871	REACTOME_SIGNALING_BY_NON_RECEPTOR_TYROSINE_KINASES	-0.178368	-0.887493	1.06586	0.0189659	0.0597111	0.373785	0.0951116	0.0165153	0.671646	0.294395	0.194481
1872	REACTOME_SIGNALING_BY_NUCLEAR_RECEPTORS	0.802428	0.329076	-1.1315	0.0134507	0.0524389	0.587015	0.0133417	0.0437792	0.873375	0.0764901	0.304585
1873	REACTOME_SIGNALING_BY_RECEPTOR_TYROSINE_KINASES	-0.667412	-0.657141	1.32455	2.25151e-06	0.000108326	0.995025	3.68003e-06	3.79584e-06	1	0.000184289	0.000742087
1874	REACTOME_SIGNALING_BY_TGF_BETA_FAMILY_MEMBERS	-0.553419	0.215653	0.337766	0.561364	0.679812	0.661046	0.580802	0.988872	0.920473	0.936855	0.999997
1875	REACTOME_RAB_REGULATION_OF_TRAFFICKING	-0.766351	1.07644	-0.31009	0.0295563	0.0778908	0.0291751	0.676846	0.0849174	0.144033	0.974519	0.443886
1876	REACTOME_INTERLEUKIN_37_SIGNALING	-1.29677	0.736164	0.560607	0.000112768	0.0012641	0.000159132	0.00026488	0.690005	0.00237483	0.0032164	0.980677
1877	REACTOME_EXTRA_NUCLEAR_ESTROGEN_SIGNALING	-0.352078	0.916011	-0.563934	0.140287	0.257936	0.228305	0.948295	0.154016	0.499258	1	0.564669
1878	REACTOME_ER_QUALITY_CONTROL_COMPARTMENT_ERQC	-0.895003	-0.123243	1.01825	0.028403	0.0760655	0.362971	0.0242401	0.151242	0.659486	0.114744	0.563277
1879	REACTOME_REGULATION_OF_EXPRESSION_OF_SLITS_AND_ROBOS	0.0316182	-0.728653	0.697035	0.236405	0.348808	0.589251	0.661369	0.212565	0.875916	0.966351	0.625646
1880	REACTOME_ROBO_RECEPTORS_BIND_AKAP5	0.835658	-0.885586	0.0499286	0.0869944	0.179403	0.0750409	0.468988	0.359322	0.259196	0.817905	0.736347
1881	REACTOME_NOTCH3_ACTIVATION_AND_TRANSMISSION_OF_SIGNAL_TO_THE_NUCLEUS	0.0186689	-0.958323	0.939654	0.0341286	0.0866513	0.241863	0.274958	0.0285131	0.516767	0.576145	0.246688
1882	REACTOME_NOTCH3_INTRACELLULAR_DOMAIN_REGULATES_TRANSCRIPTION	-0.455759	-0.439435	0.895194	0.16563	0.282555	0.999699	0.20978	0.216015	1	0.484204	0.625646
1883	REACTOME_NOTCH4_INTRACELLULAR_DOMAIN_REGULATES_TRANSCRIPTION	-0.422592	0.122348	0.300243	0.713589	0.778932	0.819423	0.710472	0.978355	0.998182	0.988407	0.999997
1884	REACTOME_NOTCH4_ACTIVATION_AND_TRANSMISSION_OF_SIGNAL_TO_THE_NUCLEUS	0.577449	-0.516424	-0.061025	0.462877	0.586091	0.436126	0.733586	0.850683	0.734389	1	0.999997
1885	REACTOME_TLR3_MEDIATED_TICAM1_DEPENDENT_PROGRAMMED_CELL_DEATH	-0.332166	1.11986	-0.787689	0.0167136	0.0564337	0.051403	0.628505	0.0167125	0.199787	0.963707	0.194481
1886	REACTOME_TICAM1_DEPENDENT_ACTIVATION_OF_IRF3_IRF7	-0.653672	-0.129135	0.782807	0.220041	0.334284	0.763534	0.202695	0.472553	0.967727	0.473439	0.854036
1887	REACTOME_TICAM1_TRAF6_DEPENDENT_INDUCTION_OF_TAK1_COMPLEX	0.165596	-1.0741	0.9085	0.0151739	0.0548601	0.0851517	0.32215	0.0130544	0.279784	0.634244	0.183313
1888	REACTOME_NONCANONICAL_ACTIVATION_OF_NOTCH3	0.148323	-1.0531	0.904772	0.0194415	0.0602741	0.107769	0.336312	0.0166499	0.328175	0.651626	0.194481
1889	REACTOME_ESTROGEN_DEPENDENT_GENE_EXPRESSION	1.29178	-0.590889	-0.700892	0.000206298	0.00211159	0.000430635	0.00031395	0.883089	0.00561261	0.00363179	0.999997
1890	REACTOME_BIOSYNTHESIS_OF_SPECIALIZED_PRORESOLVING_MEDIATORS_SPMS	0.852355	0.308051	-1.16041	0.00654125	0.0376132	0.428607	0.00625606	0.0263633	0.727283	0.0507494	0.238612
1891	REACTOME_BIOSYNTHESIS_OF_EPA_DERIVED_SPMS	0.954945	0.138369	-1.09331	0.00831589	0.0431235	0.212255	0.00698045	0.0614141	0.478702	0.0541539	0.372165
1892	REACTOME_BIOSYNTHESIS_OF_E_SERIES_18_S_RESOLVINS	0.954945	0.138369	-1.09331	0.00831589	0.0431235	0.212255	0.00698045	0.0614141	0.478702	0.0541539	0.372165
1893	REACTOME_INTERLEUKIN_2_SIGNALING	0.476137	-0.981281	0.505144	0.0962002	0.194691	0.134535	0.998862	0.126949	0.382847	1	0.522496
1894	REACTOME_INTERLEUKIN_12_SIGNALING	-0.404466	-0.478429	0.882896	0.176089	0.295244	0.993971	0.240558	0.211084	1	0.531966	0.625646
1895	REACTOME_INTERLEUKIN_1_SIGNALING	-0.749871	0.784092	-0.0342208	0.173878	0.293803	0.153985	0.594529	0.515324	0.407664	0.941137	0.888882
1896	REACTOME_INTERLEUKIN_23_SIGNALING	-1.30636	0.536552	0.769808	2.65945e-05	0.000415938	7.04185e-05	3.5248e-05	0.384404	0.00126301	0.000638054	0.756807
1897	REACTOME_INTERLEUKIN_27_SIGNALING	-0.905322	-0.279755	1.18508	0.00255141	0.021193	0.249312	0.00234099	0.0133874	0.525222	0.0226567	0.183313
1898	REACTOME_INTERLEUKIN_21_SIGNALING	-1.31689	0.533177	0.78371	2.07232e-06	0.000108326	5.31365e-06	2.50486e-06	0.123071	0.000231808	0.000158796	0.512322
1899	REACTOME_LOSS_OF_MECP2_BINDING_ABILITY_TO_THE_NCOR_SMRT_COMPLEX	0.536308	-0.246609	-0.289699	0.58819	0.702451	0.655887	0.627595	0.998627	0.9159	0.963707	0.999997
1900	REACTOME_REGULATION_OF_MECP2_EXPRESSION_AND_ACTIVITY	0.304921	-0.0672115	-0.23771	0.836562	0.871326	0.91415	0.828904	0.981108	1	1	0.999997
1901	REACTOME_MECP2_REGULATES_NEURONAL_RECEPTORS_AND_CHANNELS	-0.121271	0.577374	-0.456103	0.495784	0.621703	0.698068	0.917081	0.478973	0.937273	1	0.856513
1902	REACTOME_MECP2_REGULATES_TRANSCRIPTION_OF_NEURONAL_LIGANDS	-0.0307924	0.956958	-0.926165	0.0374485	0.0913973	0.244333	0.300489	0.0313936	0.518412	0.611933	0.262815
1903	REACTOME_ACTIVATED_NTRK2_SIGNALS_THROUGH_RAS	0.401849	-0.858884	0.457035	0.199671	0.316521	0.263787	0.996775	0.240018	0.541202	1	0.635009
1904	REACTOME_ERYTHROPOIETIN_ACTIVATES_PHOSPHOLIPASE_C_GAMMA_PLCG	0.744359	-0.214532	-0.529826	0.300354	0.410624	0.473589	0.29704	0.913342	0.776733	0.60627	0.999997
1905	REACTOME_ERYTHROPOIETIN_ACTIVATES_RAS	0.29537	-1.06595	0.770576	0.0323165	0.0828718	0.0947681	0.663916	0.0314571	0.301745	0.968624	0.262815
1906	REACTOME_ACTIVATED_NTRK2_SIGNALS_THROUGH_PI3K	0.385809	-0.910276	0.524467	0.149135	0.266508	0.222165	0.977849	0.172238	0.488599	1	0.584591
1907	REACTOME_ACTIVATED_NTRK2_SIGNALS_THROUGH_FRS2_AND_FRS3	0.390393	-0.527055	0.136662	0.575253	0.692926	0.566299	0.953495	0.732484	0.859474	1	0.999997
1908	REACTOME_ACTIVATED_NTRK2_SIGNALS_THROUGH_FYN	-0.279521	-0.860451	1.13997	0.00870791	0.0438762	0.417604	0.0368322	0.00811601	0.71365	0.148468	0.163575
1909	REACTOME_NTRK2_ACTIVATES_RAC1	-0.279521	-0.860451	1.13997	0.00870791	0.0438762	0.417604	0.0368322	0.00811601	0.71365	0.148468	0.163575
1910	REACTOME_ACTIVATED_NTRK2_SIGNALS_THROUGH_CDK5	0.494066	-1.30251	0.80844	2.007e-05	0.000331653	6.22256e-05	0.1875	2.42211e-05	0.00114765	0.458555	0.00205879
1911	REACTOME_PEROXISOMAL_PROTEIN_IMPORT	-0.231639	0.272959	-0.0413202	0.860895	0.889354	0.850905	0.976754	0.938289	1	1	0.999997
1912	REACTOME_TYSND1_CLEAVES_PEROXISOMAL_PROTEINS	0.3671	-0.213144	-0.153956	0.78771	0.837852	0.804307	0.837896	0.997651	0.989566	1	0.999997
1913	REACTOME_SIGNALING_BY_NTRK3_TRKC	0.699456	-0.521789	-0.177668	0.346835	0.45846	0.337078	0.542978	0.902392	0.625819	0.907283	0.999997
1914	REACTOME_ACTIVATED_NTRK3_SIGNALS_THROUGH_RAS	0.401849	-0.858884	0.457035	0.199671	0.316521	0.263787	0.996775	0.240018	0.541202	1	0.635009
1915	REACTOME_INTERLEUKIN_RECEPTOR_SHC_SIGNALING	0.441497	-0.958916	0.517419	0.111764	0.218936	0.16154	0.992615	0.139333	0.418846	1	0.541544
1916	REACTOME_NONSENSE_MEDIATED_DECAY_NMD	0.147716	-0.876587	0.728871	0.128364	0.241998	0.343342	0.678233	0.116326	0.634954	0.974519	0.496347
1917	REACTOME_TRAF6_MEDIATED_NF_KB_ACTIVATION	-1.32673	0.643943	0.682789	8.83495e-07	7.85106e-05	1.67884e-06	1.5328e-06	0.908516	0.000156292	0.000149831	0.999997
1918	REACTOME_NF_KB_ACTIVATION_THROUGH_FADD_RIP_1_PATHWAY_MEDIATED_BY_CASPASE_8_AND_10	-1.15637	0.909438	0.246932	0.00453584	0.0313668	0.0040625	0.0246792	0.270979	0.0384949	0.115558	0.654029
1919	REACTOME_NEGATIVE_REGULATORS_OF_DDX58_IFIH1_SIGNALING	-1.17632	0.604563	0.571758	0.0108598	0.0491145	0.0164791	0.0178975	0.996992	0.10016	0.0945663	0.999997
1920	REACTOME_IRAK2_MEDIATED_ACTIVATION_OF_TAK1_COMPLEX	0.165596	-1.0741	0.9085	0.0151739	0.0548601	0.0851517	0.32215	0.0130544	0.279784	0.634244	0.183313
1921	REACTOME_TRIF_TICAM1_MEDIATED_TLR4_SIGNALING	-0.568203	0.900317	-0.332113	0.151934	0.269294	0.163167	0.937931	0.250999	0.422506	1	0.642845
1922	REACTOME_TRAF6_MEDIATED_INDUCTION_OF_TAK1_COMPLEX_WITHIN_TLR4_COMPLEX	0.165596	-1.0741	0.9085	0.0151739	0.0548601	0.0851517	0.32215	0.0130544	0.279784	0.634244	0.183313
1923	REACTOME_MOLYBDENUM_COFACTOR_BIOSYNTHESIS	0.497405	-0.140505	-0.3569	0.618581	0.724471	0.754179	0.613778	0.966678	0.963673	0.955364	0.999997
1924	REACTOME_CLASS_I_PEROXISOMAL_MEMBRANE_PROTEIN_IMPORT	0.0665537	0.605196	-0.67175	0.331047	0.441471	0.779439	0.636425	0.305385	0.971138	0.966351	0.681538
1925	REACTOME_NEGATIVE_REGULATION_OF_NOTCH4_SIGNALING	-0.691397	0.772114	-0.0807175	0.210364	0.325819	0.189849	0.694125	0.50946	0.45935	0.979087	0.886788
1926	REACTOME_PROTEIN_LOCALIZATION	0.663211	-0.0644235	-0.598787	0.341599	0.453378	0.646879	0.31558	0.784312	0.910644	0.628964	0.999997
1927	REACTOME_INSERTION_OF_TAIL_ANCHORED_PROTEINS_INTO_THE_ENDOPLASMIC_RETICULUM_MEMBRANE	0.536388	-0.603318	0.0669297	0.428543	0.547225	0.40213	0.838705	0.706116	0.698812	1	0.990356
1928	REACTOME_ASSEMBLY_AND_CELL_SURFACE_PRESENTATION_OF_NMDA_RECEPTORS	-0.0880566	-0.617731	0.705787	0.297001	0.407794	0.778956	0.586292	0.273806	0.971138	0.936898	0.654434
1929	REACTOME_AUTOPHAGY	0.423561	0.0225035	-0.446064	0.631449	0.732304	0.892235	0.605818	0.856793	1	0.949266	0.999997
1930	REACTOME_LIPOPHAGY	1.26694	-0.606415	-0.660524	0.000900368	0.00818706	0.00167435	0.00143989	0.981429	0.0185251	0.0147381	0.999997
1931	REACTOME_CHAPERONE_MEDIATED_AUTOPHAGY	1.13201	-0.579324	-0.552684	0.0217307	0.0639147	0.0320359	0.034144	0.998424	0.149618	0.142219	0.999997
1932	REACTOME_FOXO_MEDIATED_TRANSCRIPTION	-0.360497	0.417009	-0.0565122	0.692818	0.767084	0.673231	0.937946	0.858063	0.931945	1	0.999997
1933	REACTOME_REGULATION_OF_LOCALIZATION_OF_FOXO_TRANSCRIPTION_FACTORS	-0.375852	0.265934	0.109918	0.768511	0.821005	0.766159	0.855935	0.983698	0.968223	1	0.999997
1934	REACTOME_FOXO_MEDIATED_TRANSCRIPTION_OF_CELL_DEATH_GENES	0.623464	0.194307	-0.817771	0.204644	0.319915	0.828885	0.195074	0.399344	1	0.465702	0.772988
1935	REACTOME_FOXO_MEDIATED_TRANSCRIPTION_OF_OXIDATIVE_STRESS_METABOLIC_AND_NEURONAL_GENES	-0.429743	0.262685	0.167057	0.715485	0.780566	0.729884	0.788921	0.993685	0.951205	1	0.999997
1936	REACTOME_MICROAUTOPHAGY	0.0875604	0.570899	-0.65846	0.361422	0.473262	0.821489	0.638677	0.337228	0.998597	0.966351	0.710431
1937	REACTOME_TRANSCRIPTIONAL_REGULATION_OF_GRANULOPOIESIS	-0.360508	-0.049628	0.410135	0.698478	0.771047	0.935392	0.678298	0.865764	1	0.974519	0.999997
1938	REACTOME_NEGATIVE_REGULATION_OF_NMDA_RECEPTOR_MEDIATED_NEURONAL_TRANSMISSION	0.181617	-0.770752	0.589136	0.255689	0.367772	0.461056	0.853909	0.244573	0.764516	1	0.63681
1939	REACTOME_REGULATION_OF_FOXO_TRANSCRIPTIONAL_ACTIVITY_BY_ACETYLATION	-1.12785	0.271224	0.85663	0.0106789	0.0484391	0.0445578	0.00990531	0.434218	0.184166	0.0658669	0.815463
1940	REACTOME_FOXO_MEDIATED_TRANSCRIPTION_OF_CELL_CYCLE_GENES	-0.781816	1.16289	-0.381071	0.00915751	0.0445494	0.00965825	0.643358	0.0270281	0.073215	0.966351	0.240944
1941	REACTOME_ACTIVATION_OF_RAC1_DOWNSTREAM_OF_NMDARS	-0.272466	-0.848346	1.12081	0.0123575	0.0499779	0.459864	0.0496825	0.0115057	0.764485	0.177893	0.182876
1942	REACTOME_ACTIVATION_OF_AMPK_DOWNSTREAM_OF_NMDARS	0.198375	-0.366378	0.168003	0.789712	0.839069	0.813402	0.999381	0.830618	0.994837	1	0.999997
1943	REACTOME_LONG_TERM_POTENTIATION	-0.667816	-0.646432	1.31425	2.27534e-05	0.000364614	0.990058	3.97145e-05	4.23098e-05	1	0.000681068	0.00275719
1944	REACTOME_REGULATION_OF_GLYCOLYSIS_BY_FRUCTOSE_2_6_BISPHOSPHATE_METABOLISM	0.196193	0.662354	-0.858548	0.161553	0.278119	0.788572	0.348919	0.152408	0.976352	0.667453	0.563277
1945	REACTOME_ESTROGEN_STIMULATED_SIGNALING_THROUGH_PRKCZ	0.523127	-0.344428	-0.178699	0.594643	0.707764	0.601549	0.710061	0.980014	0.885563	0.988407	0.999997
1946	REACTOME_ESTROGEN_DEPENDENT_NUCLEAR_EVENTS_DOWNSTREAM_OF_ESR_MEMBRANE_SIGNALING	-0.47859	1.03809	-0.559498	0.0605167	0.131019	0.0936892	0.98973	0.0787581	0.299775	1	0.4277
1947	REACTOME_STAT5_ACTIVATION	0.759216	-0.773679	0.0144632	0.174959	0.294359	0.154725	0.572232	0.538731	0.407664	0.931485	0.897573
1948	REACTOME_N_GLYCAN_TRIMMING_AND_ELONGATION_IN_THE_CIS_GOLGI	-0.869862	0.508583	0.361279	0.185496	0.304487	0.209136	0.270313	0.976771	0.47764	0.571074	0.999997
1949	REACTOME_MYD88_CASCADE_INITIATED_ON_PLASMA_MEMBRANE	-0.537794	0.503813	0.0339805	0.504212	0.62937	0.475836	0.783296	0.846086	0.779111	1	0.999997
1950	REACTOME_NONSENSE_MEDIATED_DECAY_NMD_INDEPENDENT_OF_THE_EXON_JUNCTION_COMPLEX_EJC	0.129922	-0.868113	0.738191	0.130105	0.243975	0.360808	0.65638	0.116939	0.656779	0.966351	0.496992
1951	REACTOME_AMYLOID_FIBER_FORMATION	-0.261983	-0.838165	1.10015	0.0169637	0.0565606	0.492499	0.0655553	0.015732	0.793764	0.220207	0.194481
1952	REACTOME_SERINE_BIOSYNTHESIS	0.285946	0.219678	-0.505624	0.625839	0.729097	0.996822	0.655551	0.69872	1	0.966351	0.984988
1953	REACTOME_ANTIGEN_PROCESSING._UBIQUITINATION_PROTEASOME_DEGRADATION	-0.26896	1.02384	-0.754883	0.0490622	0.111791	0.137549	0.687354	0.0470296	0.386364	0.975438	0.318141
1954	REACTOME_ANTIGEN_PRESENTATION._FOLDING_ASSEMBLY_AND_PEPTIDE_LOADING_OF_CLASS_I_MHC	-1.07557	0.262247	0.813328	0.0249799	0.0702673	0.0871372	0.0233679	0.558613	0.284983	0.112278	0.914901
1955	REACTOME_ANTIGEN_ACTIVATES_B_CELL_RECEPTOR_BCR_LEADING_TO_GENERATION_OF_SECOND_MESSENGERS	0.222683	-0.992239	0.769556	0.0593744	0.129072	0.178146	0.643704	0.0549535	0.445936	0.966351	0.346562
